# Supplementary material for: A novel isoform of IL-33 revealed by screening for transposable element promoted genes in human colorectal cancer
Source: PLoS One. 2017 Jul 17;12(7):e0180659. doi: 10.1371/journal.pone.0180659 (PMC5513427; doi:10.1371/journal.pone.0180659)
Supplement: S1 Table — (XLSX) [file pone.0180659.s001.xlsx]

## Sheet: Sheet1
Table S1. All primers used in this study.
5’RACE:
IL33 RACE-AS1	AAGGCAAAGCACTCCACAGT
IL33 RACE-AS2	AAGGCCTTTTGGTGGTTTCT
Expression:
IL33ex8 XhoI-2	CATCTCGAGCTTAAACAAGATATTTTCAGTACACA
IL33LTR EcoRI	CATGAATTCTCTCCGGATTTCCTCTCTGA
IL33native EcoRI	CATGAATTCGCAGCTCTTCAGGGAAGAAA
Bisulfite Analysis:
IL33 LTRBIS-S3	TTATGTGATGTTGATTAAAATATAAAGAAT
IL33 LTRBIS-AS3	AACAACAATAAATAAATCAAAAAAAA
IL33 LTRBIS-S4	TATTATTGTAATAGTGTTGAGAGGTTAGAT
IL33 natBIS-S1	GGTAATAGAATTTTAAAATGGATAGTGTTG
IL33 natBIS-AS1	CCTAACAACAAAACAAAAACCCTAT
IL33 natBIS-S2	GTTTAATTTTAAAGAGAGTTAAAATATAAA
MST2D LTR Promoter Cloning
IL33 LTR-s-NheI	GGCTAGCTGCCTATCACGTTCCCATGT	Original PCR
IL33 LTR as2-XhoI	CGCTCGAGATTTGTTGGCCAGGTGCTGT	Original PCR
IL33 LTR s2-NheI	GGCTAGCGCCTTTTAGCTCTGAAAAGACAA	Nested PCR
IL33 LTR-as3-XhoI	CGCTCGAGACAGAGTGCGACCCTGTCTC	Nested PCR
IL33 LTR-s3-Nhe1	GGCTAGCTGCAGTGGCACTATCTCAGC	Nested PCR
RT-PCR of full length ORF:
IL33_LTR_F	TCTTGGATTTGCCTGCCTCT
IL33_tot_R	GCTCTTTCCTCAGTGGCCTT
site directed mutagenesis:
g182a	CAGGCCTCCTTTTTTATTATAAGGCCAGAGCGGAG
g182a_antisense	CTCCGCTCTGGCCTTATAATAAAAAAGGAGGCCTG
g152a_g161a	CCAAAGAAGTTTGCCCCATATACTTTATAAAGCTCCGCTCTGGC
g152a_g161a_antisense	GCCAGAGCGGAGCTTTATAAAGTATATGGGGCAAACTTCTTTGG
g161a	AGAAGTTTGCCCCATGTACTTTATAAAGCTCCGCTCTG
g161a_antisense	CAGAGCGGAGCTTTATAAAGTACATGGGGCAAACTTCT
g152a	CAAAGAAGTTTGCCCCATATACTTTATGAAGCTCCGC
g152a_antisense	GCGGAGCTTCATAAAGTATATGGGGCAAACTTCTTTG
p65 promoter cloning:
p65 prom KpnI-s	CGGGTACCGGATCCATGCAAGGTTCAAT
p65 prom XhoI-as	CGCTCGAGTGCACTACAGACGAGCCATT
RT-PCR
MUCL1_chim_F	GGGATCCCCAAAAGCAATGA
MUCL1_R	TCCATCTCAGGGACACACTCT
MUCL1_nat_F	GCGCCTTGCCTTCTCTTAGG
ACTL8_chim1_F	ACACAGCACCCCTTTCAAGT
ACTL8_R2	GACCAGAGGTACTGCACACC
IL33_LTR_F	TCTTGGATTTGCCTGCCTCT
IL33_LTR_R	TGGCATGCAACCAGAAGTCT
IL33_nat_F	ACACAGCAAGCAAAGCCTTG
IL33_nat_R	TGTTGTTGGCATGCAACCAG
SLCO1B3_R	AGAGATCCCAGTGCAAAGCC
SLCO1B3_chim_F	CTTGGCTTGGGCTCAGAGAC
SLCO1B3_nat_F	TGGACTTGTTGCAGTTGCTG
INPP4B_Chim2_F	GACAACAGGAGGCTGCACTC
INPP4B_R	CGCAGATTGTCCCAATGTGG
INPP4B_Nat2_F	CAAGCGAACGCAGGAAAGTC
INPP4B race_4R	AACAGTGGGTCCCTTGTTCC
ST8SIA6-AS1-F	TTTTCATGCTCCTCCTTGCT
ST8SIA6-AS1-R	CATGATGGATGGGGGTTACT
IL1RL1 ex3-F	GCCTGGAAAATGAGGCTTTA
IL1RL1 ex4-R	CCACTCAAGAGGTGCTGTCC
P65_F	ACTGTTCCCCCTCATCTTCC
P65_R	TGGTCCTGTGTAGCCATTGA
hTNFalpha_F	TGAGCACTGAAAGCATGATCCG
hTNFalpha_R	GAGGGCTGATTAGAGAGAGGTC
GAPDH F	CATGAGAAGTATGACAACAGCCTC
GAPDH R	GTTGCTGTAGCCAAATTCGTTGTC
ChIP
p65 promoter F	GCACTGTGGGGTCACATGACAGAA
p65 promoter R	AGGGCTCGTCCCTCTCCAGCTAAA
1kB 3' URR F	GATTGAAGCCCTCCAAAAGC
1kB 3' URR R	ACCATCAGGACAGGGGAAAA
2kB 3' URR F	TGGGAGGAATGAAATCGAAG
2kB 3' URR R	ATAACCATGCCCAGCTCAAG
ST2 Proximal promoter Region_2F	CATGATAGGGTCATCGCAACT
ST2 Proximal promoter Region_2R	CCTCAAGGGGAGTGACAAAG
ST2 Distal promoter Region_3F	TTTCCCTTGTACTGGCTGCT
ST2 Distal promoter Region_3R	CCAGGCTCTGTGTGCAGTAA
ST2 3' UnRelated Region F	AACTGCCTCATGTGTGGTGA
ST2 3' UnRelated Region F	GATCCAAAACCCCATTCTGTT
