# Supplementary material for: A novel isoform of IL-33 revealed by screening for transposable element promoted genes in human colorectal cancer
Source: PLoS One. 2017 Jul 17;12(7):e0180659. doi: 10.1371/journal.pone.0180659 (PMC5513427; doi:10.1371/journal.pone.0180659)
Supplement: S2 Table — (XLSX) [file pone.0180659.s002.xlsx]

## Sheet: relaxed
Table S2. Master list of TE-initiated chimeric transcipts
chim_TEs	repeatName	ER_interaction	refID	cancer_occ	normal_occ	odds_ratio_cancer	p_values_cancer	adjusted_p_cancer	odds_ratio_normal	p_values_normal	adjusted_p_normal	sample
chr1:112169969	L1ME4a:LINE:L1	EInside	RAP1A	41	60	0.144479	0.999994	1	6.92142	4.85911e-05	0.00576864	587220, 587221, 587222, 587223, 587224, 587225, 587227, 587228, 587229, 587231, 587232, 587233, 587234, 587235, 587236, 587237, 587242, 587243, 587245, 587246, 587249, 587255, 587256, 587257, 587260, 587261, 587263, 587264, 587265, 587268, 587269, 587276, 587277, 587279, 587282, 587283, 587285, 587292, 587293, 587294, 587295, 587299, 587302, 587303, 587305, 587306, 587307, 587317, 587318, 587319,…
chr1:120531878	L1MB8:LINE:L1	Up	NOTCH2NL; NBPF20; NBPF10; NBPF9	26	35	0.573916	0.960779	1	1.74241	0.0797426	1	587220, 587222, 587223, 587224, 587225, 587226, 587227, 587228, 587229, 587231, 587233, 587234, 587235, 587237, 587242, 587243, 587245, 587246, 587247, 587249, 587255, 587261, 587263, 587268, 587269, 587283, 587292, 587295, 587298, 587303, 587306, 587307, 587319, 587322, 587332, 587333, 587335, 587336, 587339, 587342, 587349, 587350, 587351, 587352, 587354, 587359, 587360, 587364, 587365, 587368,…
chr1:155112737	L1M1:LINE:L1	UpEdge	DPM3	53	41	2.5663	0.0151465	0.556574	0.389666	0.994865	1	587220, 587221, 587224, 587225, 587226, 587229, 587231, 587232, 587233, 587234, 587235, 587236, 587237, 587244, 587245, 587246, 587247, 587248, 587254, 587256, 587257, 587260, 587261, 587262, 587263, 587264, 587277, 587278, 587279, 587282, 587283, 587284, 587285, 587293, 587294, 587298, 587299, 587301, 587302, 587304, 587305, 587306, 587307, 587316, 587317, 587318, 587322, 587323, 587330, 587332,…
chr1:178059956	L1PA8:LINE:L1	UpEdge	RASAL2	2	0	Inf	0.248062	0.86284	0	1	1	587220, 587342
chr1:2482338	L1ME2:LINE:L1	Up	.	39	41	0.87893	0.705576	1	1.13775	0.428524	1	587220, 587221, 587222, 587224, 587227, 587229, 587231, 587232, 587233, 587234, 587235, 587236, 587243, 587247, 587249, 587256, 587262, 587263, 587264, 587265, 587268, 587277, 587279, 587285, 587293, 587298, 587299, 587300, 587301, 587302, 587304, 587306, 587317, 587319, 587322, 587330, 587331, 587332, 587333, 587334, 587336, 587339, 587340, 587341, 587342, 587344, 587345, 587346, 587348, 587349,…
chr1:2522549	LTR19A:LTR:ERV1	Up	FAM213B; MMEL1	8	11	0.690973	0.839588	1	1.44724	0.31023	1	587220, 587244, 587257, 587261, 587262, 587265, 587295, 587298, 587304, 587305, 587307, 587319, 587330, 587357, 587358, 587361, 587370, 587371, 587395
chr1:32131839	L2a:LINE:L2	Up	COL16A1	20	0	Inf	1.69333e-07	4.90009e-05	0	1	1	587220, 587222, 587224, 587228, 587236, 587242, 587246, 587264, 587268, 587298, 587302, 587316, 587340, 587350, 587354, 587362, 587372, 587378, 587380, 587394
chr1:44003824	L3:LINE:CR1	Up	PTPRF	29	14	2.9096	0.00433295	0.242562	0.34369	0.998679	1	587220, 587225, 587226, 587249, 587255, 587256, 587257, 587260, 587263, 587264, 587265, 587269, 587276, 587277, 587278, 587282, 587294, 587295, 587302, 587303, 587304, 587318, 587319, 587323, 587330, 587334, 587335, 587336, 587338, 587344, 587348, 587350, 587352, 587354, 587356, 587361, 587364, 587370, 587372, 587384, 587386, 587394, 587400
chr1:51763297	L2a:LINE:L2	Up	TTC39A	18	0	Inf	9.73707e-07	0.000237277	0	1	1	587220, 587228, 587246, 587248, 587284, 587298, 587316, 587322, 587332, 587340, 587346, 587356, 587372, 587376, 587378, 587384, 587386, 587392
chr1:54355021	MIRb:SINE:MIR	Up	YIPF1	46	59	0.248825	0.999271	1	4.01888	0.0033687	0.197432	587220, 587221, 587222, 587223, 587225, 587227, 587228, 587229, 587231, 587232, 587233, 587234, 587235, 587236, 587237, 587243, 587247, 587248, 587249, 587255, 587256, 587257, 587261, 587263, 587264, 587265, 587268, 587269, 587276, 587277, 587279, 587282, 587283, 587284, 587285, 587292, 587298, 587299, 587301, 587302, 587303, 587304, 587305, 587306, 587307, 587317, 587318, 587319, 587322, 587323,…
chr1:70832130	MER41B:LTR:ERV1	Up	HHLA3; ANKRD13C	16	9	2.02076	0.0905509	0.86284	0.494864	0.963182	1	587220, 587223, 587227, 587233, 587236, 587254, 587256, 587265, 587283, 587284, 587302, 587306, 587332, 587333, 587334, 587340, 587350, 587352, 587361, 587363, 587374, 587378, 587384, 587389, 587392
chr10:104209398	AluJb:SINE:Alu	UpEdge	C10orf95	55	38	3.86569	0.000830044	0.0711686	0.258686	0.999808	1	587220, 587221, 587226, 587227, 587228, 587230, 587232, 587233, 587234, 587235, 587236, 587242, 587243, 587244, 587246, 587247, 587248, 587254, 587256, 587257, 587260, 587261, 587263, 587264, 587265, 587268, 587276, 587277, 587278, 587279, 587282, 587283, 587284, 587285, 587293, 587298, 587299, 587300, 587301, 587302, 587304, 587316, 587317, 587318, 587319, 587330, 587332, 587333, 587334, 587336,…
chr10:104940968	FLAM_C:SINE:Alu	Up	NT5C2	41	45	0.760881	0.822929	1	1.31427	0.289221	1	587220, 587221, 587222, 587224, 587226, 587228, 587229, 587231, 587232, 587233, 587234, 587235, 587236, 587237, 587243, 587244, 587247, 587248, 587256, 587257, 587262, 587263, 587264, 587265, 587268, 587269, 587277, 587278, 587279, 587283, 587285, 587298, 587299, 587300, 587301, 587302, 587303, 587304, 587306, 587316, 587317, 587318, 587319, 587322, 587332, 587333, 587334, 587335, 587336, 587337,…
chr10:124151709	L1MC5:LINE:L1	Up	PLEKHA1	21	24	0.816628	0.769462	1	1.22455	0.356287	1	587220, 587221, 587223, 587225, 587226, 587227, 587242, 587247, 587255, 587257, 587260, 587261, 587264, 587269, 587293, 587295, 587302, 587318, 587332, 587333, 587335, 587336, 587337, 587338, 587340, 587343, 587346, 587348, 587349, 587356, 587357, 587361, 587362, 587365, 587368, 587370, 587371, 587373, 587375, 587376, 587380, 587381, 587386, 587389, 587398
chr10:127573823	MLT1D:LTR:ERVL-MaLR	Up	BCCIP; DHX32	27	34	0.650034	0.920257	1	1.53838	0.145826	1	587220, 587221, 587223, 587225, 587226, 587229, 587231, 587232, 587233, 587242, 587244, 587245, 587246, 587249, 587255, 587265, 587268, 587269, 587285, 587295, 587299, 587300, 587301, 587307, 587317, 587319, 587323, 587331, 587332, 587333, 587335, 587337, 587338, 587339, 587343, 587346, 587350, 587351, 587352, 587353, 587354, 587356, 587360, 587362, 587363, 587364, 587368, 587369, 587372, 587374,…
chr10:15148683	MER58B:DNA:hAT-Charlie	UpEdge	NMT2	1	0	Inf	0.5	0.86284	0	1	1	587220
chr10:18801494	HSMAR1:DNA:TcMar-Mariner	UpEdge	CACNB2	1	0	Inf	0.5	0.86284	0	1	1	587220
chr10:88968996	L1MEg:LINE:L1	Up	SYT15	5	15	0.280432	0.996824	1	3.56587	0.0134108	0.557651	587220, 587221, 587223, 587227, 587233, 587235, 587237, 587243, 587268, 587307, 587323, 587335, 587355, 587365, 587373, 587378, 587380, 587385, 587388, 587401
chr10:54789703	LTR30:LTR:ERV1	Up	.	17	3	7.21833	0.000554372	0.0557988	0.138536	0.999933	1	587220, 587230, 587244, 587262, 587263, 587268, 587279, 587298, 587316, 587336, 587338, 587348, 587356, 587358, 587374, 587384, 587388, 587392, 587400, 587401
chr10:75898407	AluJo:SINE:Alu	Up	VCL; AP3M1	24	13	2.32601	0.0255672	0.824715	0.42992	0.990498	1	587220, 587221, 587226, 587228, 587234, 587261, 587262, 587263, 587264, 587276, 587277, 587278, 587303, 587304, 587306, 587317, 587318, 587319, 587322, 587323, 587330, 587332, 587336, 587338, 587341, 587344, 587347, 587348, 587352, 587363, 587368, 587373, 587374, 587376, 587378, 587381, 587400
chr11:2397330	MER3:DNA:hAT-Charlie	UpEdge	CD81	9	0	Inf	0.00145194	0.106706	0	1	1	587220, 587232, 587256, 587260, 587268, 587336, 587338, 587340, 587386
chr11:62388185	L3:LINE:CR1	Up	B3GAT3	3	0	Inf	0.122093	0.86284	0	1	1	587220, 587228, 587294
chr12:10515931	LTR15:LTR:ERV1	UpEdge	KLRK1; KLRC4-KLRK1	26	0	Inf	6.43944e-10	4.25923e-07	0	1	1	587220, 587222, 587226, 587228, 587232, 587234, 587244, 587264, 587268, 587282, 587284, 587292, 587294, 587302, 587318, 587338, 587344, 587348, 587356, 587364, 587368, 587370, 587372, 587374, 587376, 587378
chr12:10705570	MER51A:LTR:ERV1	UpEdge	.	6	8	0.726372	0.801552	1	1.37671	0.389149	1	587220, 587236, 587237, 587256, 587257, 587277, 587319, 587332, 587345, 587347, 587348, 587350, 587369, 587385
chr12:111126376	MIRc:SINE:MIR	Up	TCTN1; HVCN1	19	57	0.0596484	1	1	16.7649	4.42999e-12	2.05109e-09	587220, 587221, 587222, 587223, 587224, 587225, 587227, 587228, 587229, 587231, 587232, 587233, 587234, 587235, 587236, 587237, 587242, 587243, 587244, 587245, 587247, 587255, 587257, 587261, 587263, 587265, 587269, 587276, 587277, 587279, 587283, 587285, 587295, 587298, 587301, 587303, 587305, 587307, 587317, 587323, 587331, 587333, 587335, 587336, 587337, 587341, 587343, 587345, 587347, 587348,…
chr12:120929813	MIRb:SINE:MIR	UpEdge	DYNLL1	42	33	1.76292	0.0776341	0.86284	0.567242	0.96229	1	587220, 587221, 587222, 587224, 587226, 587228, 587229, 587231, 587232, 587235, 587242, 587243, 587247, 587248, 587249, 587254, 587256, 587257, 587260, 587261, 587264, 587268, 587276, 587277, 587278, 587284, 587292, 587294, 587295, 587299, 587302, 587305, 587306, 587307, 587318, 587319, 587322, 587330, 587331, 587332, 587336, 587337, 587338, 587340, 587342, 587343, 587345, 587346, 587347, 587351,…
chr12:120963761	Tigger6a:DNA:TcMar-Tigger	Up	COQ5	2	4	0.486752	0.896118	1	2.05443	0.340029	1	587220, 587225, 587255, 587300, 587343, 587373
chr12:122502048	MLT1K:LTR:ERVL-MaLR	UpEdge	.	29	9	4.94809	9.86302e-05	0.0120173	0.202098	0.999982	1	587220, 587222, 587225, 587230, 587236, 587244, 587246, 587255, 587256, 587268, 587269, 587276, 587278, 587283, 587284, 587294, 587300, 587302, 587303, 587332, 587338, 587340, 587342, 587344, 587348, 587351, 587352, 587356, 587359, 587360, 587362, 587368, 587376, 587384, 587385, 587386, 587393, 587398
chr12:127544987	LTR1:LTR:ERV1	UpEdge	.	34	22	2.13088	0.0254672	0.824715	0.46929	0.98954	1	587220, 587221, 587222, 587224, 587228, 587229, 587231, 587244, 587246, 587247, 587248, 587257, 587260, 587261, 587283, 587284, 587292, 587302, 587304, 587306, 587317, 587318, 587319, 587322, 587330, 587331, 587334, 587336, 587338, 587339, 587341, 587344, 587345, 587346, 587348, 587349, 587350, 587351, 587352, 587354, 587357, 587358, 587359, 587360, 587364, 587365, 587370, 587372, 587384, 587385,…
chr12:127631607	AluJb:SINE:Alu	UpEdge	.	1	0	Inf	0.5	0.86284	0	1	1	587220
chr12:13529347	MLT2B1:LTR:ERVL	Up	.	45	50	0.677059	0.882375	1	1.47698	0.214629	1	587220, 587222, 587224, 587226, 587229, 587230, 587231, 587232, 587233, 587234, 587235, 587236, 587237, 587243, 587244, 587246, 587247, 587249, 587254, 587257, 587263, 587264, 587265, 587268, 587277, 587278, 587279, 587283, 587285, 587292, 587293, 587294, 587298, 587299, 587301, 587302, 587305, 587307, 587317, 587319, 587322, 587330, 587332, 587333, 587334, 587335, 587336, 587337, 587339, 587340,…
chr12:14369477	LTR12F:LTR:ERV1	UpEdge	.	2	0	Inf	0.248062	0.86284	0	1	1	587220, 587392
chr12:20780313	L2a:LINE:L2	Up	PDE3A	10	1	11.4677	0.00431181	0.242562	0.0872011	0.999692	1	587220, 587232, 587247, 587248, 587264, 587292, 587318, 587330, 587344, 587362, 587380
chr12:20975120	LTR7:LTR:ERV1	UpEdge	SLCO1B7; SLCO1B3	30	0	Inf	1.15188e-11	1.3333e-08	0	1	1	587220, 587222, 587226, 587232, 587244, 587246, 587260, 587264, 587268, 587278, 587292, 587294, 587298, 587302, 587316, 587322, 587332, 587342, 587346, 587354, 587360, 587362, 587370, 587376, 587378, 587384, 587386, 587394, 587398, 587400
chr12:27949570	AluJb:SINE:Alu	UpEdge	KLHL42	1	0	Inf	0.5	0.86284	0	1	1	587220
chr12:34181139	L1MA7:LINE:L1	Up	ALG10B	11	10	1.11939	0.5	0.86284	0.893343	0.682776	1	587220, 587233, 587236, 587237, 587243, 587248, 587277, 587285, 587298, 587322, 587323, 587340, 587344, 587352, 587354, 587356, 587365, 587371, 587373, 587378, 587385
chr12:49764818	L1MB3:LINE:L1	Up	SPATS2	2	5	0.383641	0.942586	1	2.6066	0.220051	1	587220, 587245, 587283, 587331, 587333, 587358, 587381
chr12:53594868	MIR3:SINE:MIR	Up	ITGB7	38	51	0.389243	0.996088	1	2.56909	0.0114549	0.519962	587220, 587221, 587222, 587226, 587227, 587228, 587229, 587231, 587232, 587233, 587234, 587235, 587236, 587237, 587243, 587244, 587247, 587256, 587257, 587261, 587263, 587265, 587269, 587276, 587277, 587278, 587279, 587283, 587284, 587298, 587299, 587300, 587301, 587303, 587304, 587306, 587317, 587318, 587319, 587322, 587332, 587333, 587336, 587337, 587339, 587340, 587341, 587342, 587343, 587344,…
chr12:54581636	L2c:LINE:L2	Up	SMUG1	55	45	2.42766	0.0299521	0.833652	0.411919	0.989468	1	587220, 587221, 587222, 587223, 587226, 587227, 587228, 587229, 587230, 587231, 587232, 587233, 587234, 587242, 587243, 587244, 587246, 587247, 587248, 587249, 587254, 587257, 587260, 587261, 587262, 587263, 587264, 587265, 587268, 587276, 587277, 587278, 587279, 587282, 587283, 587284, 587292, 587293, 587298, 587300, 587301, 587302, 587303, 587304, 587305, 587306, 587307, 587316, 587317, 587318,…
chr12:69752586	HAL1:LINE:L1	Up	YEATS4	8	0	Inf	0.00310765	0.179855	0	1	1	587220, 587260, 587264, 587338, 587342, 587344, 587348, 587380
chr12:79849062	MLT1K:LTR:ERVL-MaLR	Up	SYT1	2	0	Inf	0.248062	0.86284	0	1	1	587220, 587306
chr12:91573223	L2c:LINE:L2	Up	DCN	64	65	0	1	1	Inf	0.5	1	587220, 587221, 587222, 587223, 587224, 587225, 587226, 587227, 587228, 587229, 587230, 587231, 587232, 587233, 587234, 587235, 587236, 587237, 587242, 587243, 587244, 587245, 587246, 587247, 587248, 587249, 587255, 587256, 587257, 587260, 587261, 587262, 587263, 587264, 587265, 587268, 587269, 587276, 587277, 587278, 587279, 587282, 587283, 587284, 587285, 587292, 587293, 587294, 587295, 587298,…
chr14:24104835	LTR12D:LTR:ERV1	UpEdge	DHRS2	22	2	15.8216	2.94502e-06	0.000619793	0.0632049	1	1	587220, 587221, 587222, 587224, 587236, 587246, 587256, 587268, 587282, 587284, 587298, 587330, 587332, 587336, 587340, 587342, 587344, 587352, 587360, 587362, 587376, 587385, 587392, 587394
chr14:45381180	LTR12C:LTR:ERV1	Up	C14orf28	2	0	Inf	0.248062	0.86284	0	1	1	587220, 587336
chr14:47197010	L1ME4a:LINE:L1	UpEdge	.	12	19	0.550701	0.950628	1	1.81587	0.108266	1	587220, 587236, 587244, 587260, 587263, 587265, 587277, 587279, 587283, 587298, 587299, 587319, 587330, 587341, 587345, 587346, 587350, 587352, 587353, 587354, 587355, 587357, 587358, 587363, 587368, 587379, 587381, 587387, 587389, 587393, 587399
chr14:64091220	L1ME1:LINE:L1	Up	WDR89	55	58	0.665886	0.850948	1	1.50176	0.301995	1	587220, 587221, 587223, 587224, 587225, 587226, 587227, 587228, 587231, 587232, 587233, 587234, 587235, 587236, 587237, 587242, 587243, 587245, 587246, 587247, 587248, 587249, 587255, 587257, 587260, 587261, 587262, 587263, 587264, 587265, 587268, 587269, 587278, 587279, 587282, 587283, 587284, 587285, 587292, 587293, 587294, 587295, 587298, 587299, 587300, 587301, 587302, 587303, 587305, 587306,…
chr14:69670516	MIR:SINE:MIR	Up	EXD2	19	10	2.25745	0.0454319	0.86284	0.442979	0.982995	1	587220, 587224, 587233, 587237, 587244, 587246, 587257, 587260, 587264, 587265, 587269, 587304, 587316, 587336, 587338, 587344, 587347, 587352, 587353, 587354, 587357, 587362, 587372, 587374, 587384, 587389, 587392, 587400, 587401
chr14:73930015	MLT1F2:LTR:ERVL-MaLR	Up	.	1	0	Inf	0.5	0.86284	0	1	1	587220
chr15:39712771	L1PA2:LINE:L1	Up	.	1	0	Inf	0.5	0.86284	0	1	1	587220
chr15:45689281	MER21C:LTR:ERVL	Up	GATM	9	4	2.43459	0.120805	0.86284	0.410747	0.961929	1	587220, 587221, 587227, 587244, 587248, 587260, 587334, 587338, 587348, 587356, 587370, 587373, 587377
chr15:45733781	LTR66:LTR:ERVL	Up	C15orf48	4	0	Inf	0.0596045	0.86284	0	1	1	587220, 587226, 587304, 587370
chr15:85321405	LTR9B:LTR:ERV1	Up	ZNF592	18	14	1.39155	0.270878	0.86284	0.718624	0.845654	1	587220, 587224, 587228, 587244, 587256, 587260, 587263, 587269, 587278, 587293, 587302, 587305, 587316, 587330, 587345, 587351, 587354, 587358, 587359, 587360, 587361, 587362, 587363, 587369, 587373, 587374, 587375, 587376, 587377, 587387, 587388, 587392
chr15:97833400	L1PA3:LINE:L1	UpEdge	.	16	0	Inf	5.33303e-06	0.000987677	0	1	1	587220, 587222, 587228, 587230, 587254, 587276, 587284, 587302, 587318, 587334, 587354, 587356, 587358, 587364, 587372, 587394
chr16:21172058	L1MC:LINE:L1	Up	TMEM159; DNAH3	16	11	1.59714	0.193718	0.86284	0.62612	0.903001	1	587220, 587229, 587231, 587234, 587235, 587236, 587261, 587268, 587269, 587292, 587295, 587319, 587330, 587331, 587333, 587334, 587336, 587342, 587343, 587347, 587348, 587360, 587362, 587368, 587374, 587376, 587380
chr16:67207434	L2c:LINE:L2	UpEdge	NOL3	1	5	0.18958	0.986149	1	5.27483	0.103882	1	587220, 587223, 587299, 587319, 587375, 587379
chr16:68345917	AluJb:SINE:Alu	Up	PRMT7	19	13	1.64576	0.154346	0.86284	0.607622	0.923263	1	587220, 587223, 587226, 587229, 587242, 587246, 587248, 587261, 587282, 587298, 587302, 587307, 587318, 587323, 587330, 587331, 587338, 587348, 587349, 587350, 587355, 587358, 587361, 587362, 587373, 587376, 587378, 587379, 587381, 587384, 587386, 587389
chr16:810973	MER54B:LTR:ERVL	EInside	MSLN	9	12	0.711698	0.829649	1	1.40509	0.317224	1	587220, 587224, 587231, 587246, 587256, 587263, 587277, 587293, 587301, 587336, 587353, 587355, 587360, 587361, 587363, 587371, 587376, 587381, 587388, 587393, 587394
chr17:1636510	L2b:LINE:L2	UpEdge	WDR81	2	0	Inf	0.248062	0.86284	0	1	1	587220, 587248
chr17:26659295	L2c:LINE:L2	Up	TMEM97; IFT20	52	46	1.64576	0.154346	0.86284	0.607622	0.923263	1	587220, 587221, 587222, 587223, 587224, 587226, 587228, 587231, 587233, 587234, 587236, 587242, 587243, 587244, 587245, 587247, 587248, 587254, 587255, 587256, 587257, 587260, 587261, 587262, 587263, 587265, 587268, 587269, 587276, 587277, 587278, 587279, 587282, 587284, 587294, 587295, 587298, 587299, 587300, 587302, 587304, 587305, 587307, 587318, 587319, 587322, 587323, 587330, 587331, 587332,…
chr17:46781164	L2c:LINE:L2	UpEdge	.	1	0	Inf	0.5	0.86284	0	1	1	587220
chr17:48624802	L2c:LINE:L2	Up	SPATA20	9	2	5.00723	0.0271908	0.824715	0.199711	0.995688	1	587220, 587224, 587228, 587230, 587269, 587318, 587338, 587356, 587377, 587384, 587398
chr17:5014025	MER4C:LTR:ERV1	Up	ZNF232	40	41	0.937071	0.641208	1	1.06715	0.5	1	587220, 587222, 587223, 587224, 587225, 587226, 587228, 587229, 587231, 587232, 587233, 587234, 587237, 587242, 587243, 587254, 587255, 587256, 587257, 587260, 587263, 587264, 587265, 587268, 587269, 587277, 587279, 587282, 587283, 587284, 587293, 587295, 587298, 587301, 587305, 587307, 587316, 587318, 587323, 587332, 587336, 587337, 587338, 587341, 587342, 587344, 587345, 587348, 587350, 587351,…
chr19:11561005	AluSx1:SINE:Alu	Up	PRKCSH; CCDC151	29	49	0.265937	0.999927	1	3.76029	0.00030232	0.0250171	587220, 587221, 587222, 587223, 587225, 587227, 587229, 587230, 587231, 587233, 587235, 587236, 587237, 587243, 587244, 587245, 587247, 587249, 587255, 587256, 587257, 587261, 587265, 587268, 587269, 587278, 587279, 587292, 587293, 587295, 587298, 587301, 587302, 587303, 587304, 587306, 587307, 587316, 587317, 587319, 587330, 587331, 587332, 587333, 587335, 587337, 587338, 587339, 587341, 587344,…
chr19:14602399	L2:LINE:L2	Up	GIPC1	65	65	0	1	1	0	1	1	587220, 587221, 587222, 587223, 587224, 587225, 587226, 587227, 587228, 587229, 587230, 587231, 587232, 587233, 587234, 587235, 587236, 587237, 587242, 587243, 587244, 587245, 587246, 587247, 587248, 587249, 587254, 587255, 587256, 587257, 587260, 587261, 587262, 587263, 587264, 587265, 587268, 587269, 587276, 587277, 587278, 587279, 587282, 587283, 587284, 587285, 587292, 587293, 587294, 587295,…
chr19:17450842	AluSq:SINE:Alu	UpEdge	GTPBP3	1	0	Inf	0.5	0.86284	0	1	1	587220
chr19:18219662	L2b:LINE:L2	UpEdge	MAST3	3	1	3.07218	0.309559	0.86284	0.325502	0.940396	1	587220, 587353, 587358, 587394
chr19:45417228	LTR2:LTR:ERV1	UpEdge	APOC1	18	11	1.87099	0.10289	0.86284	0.534477	0.954568	1	587220, 587225, 587228, 587231, 587232, 587234, 587256, 587257, 587276, 587277, 587284, 587292, 587301, 587306, 587318, 587322, 587332, 587341, 587347, 587348, 587350, 587351, 587355, 587372, 587378, 587381, 587388, 587395, 587400
chr19:45913076	L1MA1:LINE:L1	Up	CD3EAP; ERCC1	18	6	3.72853	0.00588722	0.317848	0.268201	0.998638	1	587220, 587234, 587235, 587244, 587246, 587268, 587283, 587284, 587294, 587301, 587305, 587306, 587307, 587318, 587322, 587336, 587350, 587362, 587368, 587374, 587379, 587380, 587398, 587400
chr19:52297998	LTR54:LTR:ERV1	UpEdge	FPR3	28	39	0.507216	0.982596	1	1.97155	0.0394373	1	587220, 587221, 587222, 587224, 587227, 587228, 587229, 587232, 587233, 587234, 587236, 587237, 587242, 587243, 587244, 587245, 587246, 587247, 587256, 587257, 587265, 587269, 587277, 587278, 587279, 587283, 587292, 587301, 587303, 587306, 587307, 587317, 587318, 587322, 587323, 587331, 587332, 587336, 587339, 587341, 587342, 587344, 587345, 587348, 587349, 587350, 587351, 587353, 587355, 587359,…
chr19:53961081	L1M3:LINE:L1	Up	ZNF765	54	43	2.49377	0.0214651	0.766827	0.401	0.992576	1	587220, 587221, 587223, 587224, 587225, 587227, 587228, 587230, 587231, 587232, 587233, 587236, 587244, 587247, 587248, 587254, 587257, 587260, 587261, 587262, 587265, 587268, 587269, 587276, 587277, 587278, 587282, 587283, 587284, 587292, 587294, 587298, 587299, 587300, 587301, 587302, 587303, 587304, 587305, 587306, 587317, 587318, 587319, 587322, 587323, 587330, 587331, 587332, 587333, 587334,…
chr19:55568159	L1MB7:LINE:L1	Up	RDH13	34	21	2.28295	0.016356	0.591627	0.438029	0.993693	1	587220, 587224, 587227, 587228, 587231, 587232, 587235, 587245, 587247, 587260, 587264, 587268, 587278, 587283, 587284, 587285, 587298, 587299, 587300, 587302, 587305, 587316, 587317, 587319, 587330, 587331, 587332, 587334, 587335, 587336, 587340, 587346, 587348, 587349, 587355, 587356, 587357, 587358, 587360, 587361, 587362, 587363, 587368, 587370, 587373, 587374, 587376, 587377, 587378, 587384,…
chr19:9250982	LTR33B:LTR:ERVL	UpEdge	ZNF317	59	58	1.18522	0.5	0.86284	0.843726	0.719823	1	587220, 587221, 587222, 587223, 587224, 587226, 587227, 587228, 587229, 587231, 587232, 587233, 587234, 587235, 587236, 587237, 587242, 587243, 587244, 587245, 587246, 587247, 587248, 587255, 587256, 587257, 587260, 587261, 587263, 587264, 587265, 587268, 587269, 587276, 587277, 587278, 587279, 587282, 587283, 587284, 587285, 587292, 587293, 587294, 587295, 587298, 587299, 587300, 587301, 587302,…
chr2:219001161	L1MB4:LINE:L1	Up	.	10	11	0.893343	0.682776	1	1.11939	0.5	1	587220, 587222, 587229, 587232, 587233, 587257, 587265, 587277, 587298, 587307, 587317, 587343, 587348, 587349, 587350, 587354, 587370, 587373, 587378, 587385, 587386
chr2:218923974	L1MB4:LINE:L1	Up	CXCR2	8	3	2.87811	0.103053	0.86284	0.34745	0.972809	1	587220, 587222, 587300, 587318, 587332, 587340, 587344, 587345, 587357, 587365, 587386
chr2:234600277	MIRc:SINE:MIR	Up	UGT1A1; UGT1A4; UGT1A5; UGT1A3; DNAJB3; UGT1A7; UGT1A8; UGT1A10; UGT1A6; UGT1A9	16	0	Inf	5.33303e-06	0.000987677	0	1	1	587220, 587228, 587262, 587294, 587298, 587302, 587304, 587306, 587334, 587340, 587346, 587348, 587354, 587360, 587362, 587368
chr2:47596423	LTR41B:LTR:ERVL	Up	EPCAM	64	61	4.15566	0.182598	0.86284	0.240636	0.971144	1	587220, 587221, 587222, 587224, 587225, 587226, 587227, 587228, 587229, 587230, 587231, 587232, 587233, 587234, 587235, 587236, 587237, 587242, 587243, 587244, 587246, 587247, 587248, 587249, 587254, 587255, 587256, 587257, 587260, 587261, 587262, 587263, 587264, 587265, 587268, 587269, 587276, 587277, 587278, 587279, 587282, 587283, 587284, 587285, 587292, 587293, 587294, 587298, 587299, 587300,…
chr2:7006633	Tigger8:DNA:TcMar-Tigger	Up	CMPK2	4	2	2.05443	0.340029	0.86284	0.486752	0.896118	1	587220, 587246, 587264, 587265, 587268, 587357
chr2:78768382	L1PBa1:LINE:L1	Up	.	36	0	Inf	1.56846e-14	7.26198e-11	0	1	1	587220, 587222, 587224, 587228, 587230, 587232, 587236, 587248, 587254, 587262, 587264, 587276, 587278, 587282, 587284, 587292, 587294, 587302, 587304, 587306, 587318, 587330, 587332, 587334, 587336, 587340, 587342, 587344, 587352, 587354, 587362, 587370, 587372, 587376, 587380, 587386
chr2:98090991	L1PREC2:LINE:L1	Up	.	1	0	Inf	0.5	0.86284	0	1	1	587220
chr20:24908580	HERVE-int:LTR:ERV1	EInside	.	31	15	3.01224	0.00282252	0.179855	0.331978	0.999164	1	587220, 587226, 587228, 587233, 587234, 587235, 587236, 587237, 587246, 587249, 587264, 587265, 587276, 587278, 587279, 587285, 587292, 587298, 587299, 587304, 587306, 587316, 587317, 587318, 587319, 587330, 587332, 587334, 587336, 587339, 587340, 587341, 587342, 587343, 587346, 587347, 587352, 587360, 587362, 587368, 587371, 587372, 587374, 587378, 587384, 587386
chr20:35927144	AluJb:SINE:Alu	Up	MANBAL	45	44	1.07326	0.5	0.86284	0.931738	0.646964	1	587220, 587223, 587225, 587226, 587227, 587229, 587230, 587231, 587232, 587234, 587235, 587237, 587242, 587243, 587244, 587245, 587246, 587247, 587248, 587249, 587254, 587257, 587260, 587263, 587264, 587268, 587269, 587276, 587277, 587278, 587279, 587285, 587293, 587294, 587295, 587299, 587301, 587302, 587304, 587305, 587306, 587307, 587316, 587317, 587318, 587322, 587323, 587330, 587331, 587333,…
chr20:3776423	MIR:SINE:MIR	UpEdge	CDC25B	6	3	2.09007	0.245998	0.86284	0.478452	0.917875	1	587220, 587222, 587244, 587255, 587256, 587292, 587359, 587360, 587377
chr20:9313839	L2b:LINE:L2	EInside	PLCB4	47	46	1.07787	0.5	0.86284	0.927758	0.651105	1	587220, 587222, 587226, 587230, 587231, 587232, 587233, 587235, 587236, 587237, 587243, 587244, 587247, 587248, 587254, 587255, 587257, 587260, 587261, 587262, 587263, 587264, 587265, 587277, 587279, 587282, 587283, 587285, 587292, 587294, 587298, 587299, 587300, 587301, 587302, 587304, 587307, 587317, 587318, 587319, 587322, 587330, 587333, 587334, 587336, 587338, 587339, 587340, 587341, 587343,…
chr21:40119242	MSTA:LTR:ERVL-MaLR	Up	.	2	0	Inf	0.248062	0.86284	0	1	1	587220, 587364
chr21:44493416	L1MC3:LINE:L1	Up	CBS	15	3	6.12127	0.0020589	0.148949	0.163365	0.999712	1	587220, 587224, 587226, 587256, 587257, 587261, 587264, 587292, 587304, 587318, 587344, 587354, 587364, 587380, 587384, 587385, 587392, 587400
chr22:28329086	LTR71A:LTR:ERV1	Up	.	13	2	7.76705	0.00226704	0.156663	0.128749	0.999753	1	587220, 587222, 587246, 587256, 587260, 587264, 587265, 587268, 587332, 587338, 587347, 587348, 587362, 587378, 587388
chr22:29946788	MER113:DNA:hAT-Charlie	Up	THOC5	48	50	0.848143	0.729122	1	1.17905	0.419457	1	587220, 587221, 587222, 587223, 587224, 587225, 587226, 587227, 587228, 587231, 587232, 587233, 587234, 587235, 587236, 587237, 587242, 587243, 587245, 587246, 587247, 587255, 587257, 587260, 587261, 587262, 587264, 587265, 587269, 587276, 587277, 587279, 587284, 587285, 587292, 587295, 587298, 587302, 587303, 587304, 587305, 587306, 587307, 587316, 587317, 587318, 587319, 587322, 587330, 587331,…
chr22:36663258	LTR57:LTR:ERVL	Up	APOL2	63	63	1	0.690441	1	1	0.690441	1	587220, 587221, 587222, 587223, 587224, 587225, 587226, 587227, 587228, 587229, 587230, 587231, 587232, 587233, 587234, 587235, 587236, 587237, 587242, 587243, 587244, 587245, 587246, 587248, 587249, 587254, 587255, 587256, 587257, 587260, 587261, 587262, 587263, 587264, 587265, 587268, 587269, 587276, 587277, 587278, 587279, 587282, 587283, 587284, 587285, 587292, 587293, 587294, 587295, 587298,…
chr22:42904344	MER33:DNA:hAT-Charlie	UpEdge	RRP7A	1	3	0.325502	0.940396	1	3.07218	0.309559	1	587220, 587263, 587303, 587395
chr22:44582539	LTR16C:LTR:ERVL	UpEdge	PARVG	1	0	Inf	0.5	0.86284	0	1	1	587220
chr22:50826012	MER63B:DNA:hAT-Blackjack	Up	SBF1; PPP6R2	5	0	Inf	0.0288561	0.824715	0	1	1	587220, 587264, 587330, 587340, 587360
chr3:14222825	MIR:SINE:MIR	Up	LSM3	64	63	2.02108	0.5	0.86284	0.494786	0.877907	1	587220, 587221, 587222, 587223, 587224, 587225, 587226, 587227, 587228, 587229, 587230, 587231, 587232, 587233, 587234, 587235, 587236, 587237, 587242, 587243, 587244, 587245, 587246, 587247, 587248, 587249, 587254, 587255, 587256, 587257, 587260, 587261, 587262, 587263, 587264, 587265, 587268, 587269, 587276, 587277, 587278, 587279, 587282, 587283, 587284, 587285, 587292, 587293, 587294, 587295,…
chr3:187165337	MIRc:SINE:MIR	Up	.	1	0	Inf	0.5	0.86284	0	1	1	587220
chr3:42824273	L1M7:LINE:L1	UpEdge	HIGD1A	36	32	1.27772	0.29926	0.86284	0.782643	0.809982	1	587220, 587225, 587226, 587227, 587229, 587233, 587234, 587235, 587237, 587242, 587244, 587245, 587246, 587249, 587256, 587260, 587263, 587264, 587265, 587268, 587282, 587283, 587284, 587285, 587292, 587293, 587294, 587295, 587300, 587302, 587305, 587306, 587307, 587316, 587317, 587319, 587332, 587333, 587334, 587336, 587337, 587338, 587340, 587342, 587343, 587344, 587345, 587348, 587350, 587354,…
chr3:50708100	AluSz:SINE:Alu	UpEdge	.	2	2	1	0.690441	1	1	0.690441	1	587220, 587335, 587361, 587388
chr4:106624633	L2b:LINE:L2	Up	INTS12; ARHGEF38	45	48	0.798274	0.781433	1	1.2527	0.348895	1	587220, 587221, 587223, 587225, 587226, 587227, 587228, 587229, 587232, 587233, 587234, 587235, 587242, 587243, 587244, 587245, 587246, 587247, 587255, 587256, 587257, 587260, 587261, 587262, 587264, 587265, 587268, 587269, 587277, 587282, 587283, 587285, 587294, 587295, 587299, 587302, 587303, 587304, 587305, 587306, 587307, 587316, 587318, 587322, 587323, 587331, 587332, 587333, 587335, 587336,…
chr4:129348991	LTR41:LTR:ERVL	EInside	.	3	0	Inf	0.122093	0.86284	0	1	1	587220, 587338, 587342
chr4:143415025	THE1C:LTR:ERVL-MaLR	EInside	INPP4B	1	0	Inf	0.5	0.86284	0	1	1	587220
chr4:144098718	HERVP71A-int:LTR:ERV1	UpEdge	.	3	2	1.51931	0.5	0.86284	0.658194	0.817402	1	587220, 587224, 587295, 587298, 587385
chr4:171147578	LTR10B1:LTR:ERV1	UpEdge	.	25	40	0.393539	0.997592	1	2.54104	0.00687493	0.338627	587220, 587229, 587231, 587233, 587236, 587237, 587243, 587244, 587247, 587248, 587249, 587254, 587257, 587263, 587264, 587265, 587277, 587278, 587279, 587285, 587293, 587298, 587299, 587302, 587317, 587318, 587319, 587322, 587331, 587333, 587336, 587338, 587339, 587341, 587342, 587343, 587344, 587345, 587347, 587349, 587351, 587352, 587353, 587354, 587355, 587356, 587359, 587360, 587361, 587362,…
chr4:69616537	LTR3B:LTR:ERVK	Up	.	10	0	Inf	0.000671971	0.0598312	0	1	1	587220, 587230, 587244, 587260, 587344, 587346, 587350, 587352, 587356, 587370
chr4:76009797	FLAM_A:SINE:Alu	Up	.	2	1	2.02108	0.5	0.86284	0.494786	0.877907	1	587220, 587350, 587379
chr4:78557997	LTR18A:LTR:ERVL	Up	.	13	0	Inf	6.27729e-05	0.0078551	0	1	1	587220, 587254, 587264, 587292, 587298, 587344, 587346, 587354, 587356, 587360, 587362, 587370, 587372
chr5:108718862	Charlie7:DNA:hAT-Charlie	Up	PJA2	61	65	0	1	1	Inf	0.0596045	1	587220, 587221, 587222, 587223, 587224, 587225, 587226, 587227, 587228, 587229, 587231, 587232, 587233, 587234, 587235, 587236, 587237, 587242, 587243, 587244, 587245, 587246, 587247, 587248, 587249, 587255, 587256, 587257, 587260, 587261, 587262, 587263, 587264, 587265, 587268, 587269, 587276, 587277, 587278, 587279, 587283, 587284, 587285, 587292, 587293, 587294, 587295, 587298, 587299, 587300,…
chr5:116790424	L1PA17:LINE:L1	EInside	.	46	49	0.791984	0.785371	1	1.26265	0.346427	1	587220, 587222, 587224, 587227, 587229, 587231, 587232, 587233, 587235, 587236, 587237, 587243, 587244, 587247, 587249, 587254, 587257, 587261, 587262, 587263, 587264, 587265, 587268, 587276, 587277, 587279, 587282, 587283, 587284, 587292, 587293, 587294, 587298, 587299, 587300, 587301, 587302, 587304, 587305, 587306, 587316, 587317, 587318, 587319, 587322, 587330, 587332, 587333, 587336, 587337,…
chr5:132358443	Plat_L3:LINE:CR1	Up	ZCCHC10	51	49	1.18791	0.41769	0.86284	0.841812	0.733615	1	587220, 587222, 587223, 587224, 587225, 587228, 587229, 587230, 587231, 587232, 587233, 587234, 587235, 587236, 587237, 587243, 587244, 587246, 587247, 587255, 587256, 587257, 587260, 587261, 587263, 587264, 587265, 587268, 587276, 587277, 587278, 587279, 587283, 587284, 587292, 587293, 587298, 587299, 587300, 587301, 587304, 587305, 587306, 587307, 587317, 587318, 587319, 587322, 587330, 587331,…
chr5:147218577	THE1C:LTR:ERVL-MaLR	Up	SPINK1	9	0	Inf	0.00145194	0.106706	0	1	1	587220, 587256, 587278, 587322, 587332, 587342, 587372, 587374, 587392
chr5:18733284	LTR17:LTR:ERV1	UpEdge	.	1	0	Inf	0.5	0.86284	0	1	1	587220
chr5:36705538	L4:LINE:RTE	EInside	.	2	0	Inf	0.248062	0.86284	0	1	1	587220, 587276
chr6:109566421	L1PA2:LINE:L1	Up	LOC100996634	4	0	Inf	0.0596045	0.86284	0	1	1	587220, 587276, 587318, 587348
chr6:160146904	L1MC4:LINE:L1	UpEdge	WTAP	31	38	0.650034	0.920257	1	1.53838	0.145826	1	587220, 587221, 587223, 587224, 587225, 587227, 587228, 587230, 587231, 587232, 587234, 587235, 587236, 587237, 587243, 587245, 587247, 587254, 587257, 587261, 587263, 587265, 587277, 587279, 587282, 587283, 587285, 587292, 587293, 587300, 587301, 587302, 587305, 587306, 587307, 587316, 587331, 587332, 587334, 587340, 587341, 587342, 587346, 587348, 587349, 587350, 587351, 587352, 587354, 587355,…
chr6:25971666	L1MB3:LINE:L1	Up	TRIM38	2	2	1	0.690441	1	1	0.690441	1	587220, 587276, 587305, 587387
chr6:42981126	LTR50:LTR:ERVL	Up	MEA1; PPP2R5D	62	64	0.325502	0.940396	1	3.07218	0.309559	1	587220, 587221, 587222, 587223, 587224, 587225, 587226, 587227, 587228, 587229, 587231, 587233, 587234, 587235, 587236, 587237, 587242, 587243, 587244, 587245, 587246, 587247, 587248, 587249, 587254, 587255, 587256, 587257, 587260, 587261, 587262, 587263, 587264, 587265, 587269, 587276, 587277, 587278, 587279, 587282, 587283, 587284, 587285, 587292, 587293, 587294, 587295, 587298, 587299, 587300,…
chr6:6851475	MLT1K:LTR:ERVL-MaLR	UpEdge	.	3	0	Inf	0.122093	0.86284	0	1	1	587220, 587384, 587386
chr6:71104328	MER48:LTR:ERV1	UpEdge	.	38	21	2.92339	0.00231422	0.157571	0.342069	0.99929	1	587220, 587221, 587224, 587226, 587227, 587228, 587230, 587231, 587232, 587236, 587244, 587247, 587249, 587254, 587255, 587261, 587262, 587264, 587268, 587282, 587284, 587293, 587298, 587300, 587304, 587318, 587333, 587338, 587339, 587340, 587341, 587342, 587344, 587345, 587346, 587347, 587348, 587349, 587352, 587354, 587355, 587356, 587358, 587359, 587362, 587363, 587368, 587372, 587373, 587374,…
chr6:86099851	L2c:LINE:L2	Up	.	34	40	0.687504	0.892556	1	1.45454	0.187965	1	587220, 587221, 587222, 587226, 587227, 587229, 587230, 587231, 587232, 587233, 587235, 587236, 587237, 587243, 587244, 587261, 587263, 587264, 587265, 587277, 587279, 587282, 587283, 587293, 587294, 587302, 587318, 587319, 587330, 587331, 587332, 587333, 587334, 587335, 587336, 587341, 587342, 587343, 587344, 587345, 587346, 587347, 587348, 587349, 587350, 587351, 587353, 587354, 587355, 587356,…
chr7:102792791	LTR2:LTR:ERV1	UpEdge	DNAJC2; PMPCB	25	4	9.37227	6.29112e-06	0.0011203	0.106698	0.999999	1	587220, 587221, 587227, 587234, 587248, 587261, 587264, 587268, 587282, 587292, 587294, 587302, 587304, 587330, 587336, 587338, 587340, 587344, 587346, 587352, 587354, 587356, 587360, 587362, 587368, 587373, 587378, 587386, 587398
chr7:104566924	MIR:SINE:MIR	Up	LHFPL3	23	27	0.77228	0.816263	1	1.29487	0.294424	1	587220, 587221, 587224, 587227, 587229, 587230, 587233, 587236, 587237, 587243, 587244, 587257, 587261, 587262, 587265, 587268, 587282, 587285, 587294, 587298, 587299, 587304, 587307, 587317, 587319, 587338, 587342, 587343, 587349, 587351, 587352, 587355, 587356, 587357, 587358, 587360, 587361, 587362, 587364, 587365, 587368, 587373, 587375, 587380, 587381, 587389, 587394, 587395, 587398, 587399
chr7:134212335	AluSx1:SINE:Alu	UpEdge	AKR1B15; AKR1B10	43	59	0.201228	0.999901	1	4.96949	0.000553342	0.0412921	587220, 587221, 587222, 587224, 587226, 587227, 587229, 587230, 587231, 587232, 587233, 587235, 587236, 587237, 587242, 587243, 587244, 587246, 587247, 587249, 587257, 587260, 587261, 587262, 587263, 587264, 587265, 587269, 587277, 587278, 587279, 587283, 587285, 587293, 587294, 587295, 587298, 587299, 587301, 587302, 587304, 587305, 587307, 587317, 587319, 587322, 587331, 587332, 587333, 587334,…
chr7:143883642	L1MD:LINE:L1	Up	ARHGEF5	24	17	1.64635	0.128657	0.86284	0.607406	0.934726	1	587220, 587221, 587222, 587226, 587229, 587242, 587244, 587246, 587249, 587260, 587261, 587263, 587264, 587268, 587282, 587284, 587293, 587298, 587301, 587302, 587306, 587307, 587318, 587330, 587331, 587342, 587344, 587347, 587348, 587352, 587353, 587356, 587363, 587368, 587375, 587376, 587377, 587379, 587381, 587384, 587385
chr7:157049254	MER2:DNA:TcMar-Tigger	UpEdge	UBE3C	1	0	Inf	0.5	0.86284	0	1	1	587220
chr7:15707736	Tigger2a:DNA:TcMar-Tigger	Up	MEOX2	13	23	0.459307	0.984853	1	2.17719	0.0384691	1	587220, 587226, 587227, 587233, 587235, 587261, 587263, 587265, 587268, 587277, 587292, 587294, 587298, 587304, 587317, 587333, 587336, 587339, 587341, 587342, 587349, 587353, 587355, 587357, 587358, 587359, 587363, 587372, 587373, 587375, 587379, 587380, 587389, 587398, 587399, 587401
chr7:2270104	Ricksha_c:DNA:MuDR	Up	FTSJ2; MAD1L1	64	65	0	1	1	Inf	0.5	1	587220, 587221, 587222, 587223, 587224, 587225, 587226, 587227, 587228, 587229, 587231, 587232, 587233, 587234, 587235, 587236, 587237, 587242, 587243, 587244, 587245, 587246, 587247, 587248, 587249, 587254, 587255, 587256, 587257, 587260, 587261, 587262, 587263, 587264, 587265, 587268, 587269, 587276, 587277, 587278, 587279, 587282, 587283, 587284, 587285, 587292, 587293, 587294, 587295, 587298,…
chr7:34935896	MSTA:LTR:ERVL-MaLR	Up	.	4	0	Inf	0.0596045	0.86284	0	1	1	587220, 587282, 587350, 587398
chr7:32903943	MSTA:LTR:ERVL-MaLR	Up	NPSR1	3	0	Inf	0.122093	0.86284	0	1	1	587220, 587282, 587350
chr7:43689929	L4:LINE:RTE	Up	COA1	40	31	1.7472	0.0792426	0.86284	0.572346	0.961138	1	587220, 587221, 587222, 587223, 587225, 587226, 587227, 587229, 587230, 587231, 587232, 587234, 587237, 587242, 587244, 587245, 587246, 587254, 587255, 587262, 587263, 587265, 587268, 587269, 587276, 587278, 587285, 587294, 587295, 587298, 587299, 587301, 587304, 587305, 587306, 587307, 587318, 587319, 587322, 587331, 587333, 587338, 587340, 587341, 587344, 587347, 587350, 587352, 587354, 587355,…
chr7:66133087	AluJr4:SINE:Alu	UpEdge	.	1	0	Inf	0.5	0.86284	0	1	1	587220
chr7:89845091	AluSx1:SINE:Alu	UpEdge	STEAP2	1	0	Inf	0.5	0.86284	0	1	1	587220
chr8:100904273	LTR56:LTR:ERV1	Up	COX6C	65	65	0	1	1	0	1	1	587220, 587221, 587222, 587223, 587224, 587225, 587226, 587227, 587228, 587229, 587230, 587231, 587232, 587233, 587234, 587235, 587236, 587237, 587242, 587243, 587244, 587245, 587246, 587247, 587248, 587249, 587254, 587255, 587256, 587257, 587260, 587261, 587262, 587263, 587264, 587265, 587268, 587269, 587276, 587277, 587278, 587279, 587282, 587283, 587284, 587285, 587292, 587293, 587294, 587295,…
chr8:124869258	LTR78B:LTR:ERV1	UpEdge	FER1L6	12	6	2.21299	0.101681	0.86284	0.451878	0.963354	1	587220, 587236, 587246, 587249, 587268, 587276, 587317, 587339, 587340, 587341, 587346, 587347, 587358, 587363, 587364, 587378, 587384, 587398
chr8:130983125	MIR:SINE:MIR	Up	FAM49B	55	36	4.37809	0.000240976	0.0264092	0.22841	0.99995	1	587220, 587222, 587226, 587227, 587228, 587229, 587231, 587232, 587233, 587234, 587235, 587236, 587243, 587244, 587246, 587247, 587248, 587256, 587257, 587260, 587262, 587263, 587264, 587265, 587268, 587276, 587277, 587278, 587284, 587292, 587294, 587298, 587301, 587302, 587303, 587304, 587305, 587306, 587317, 587318, 587322, 587330, 587331, 587332, 587333, 587334, 587336, 587338, 587340, 587341,…
chr8:141935777	MIRc:SINE:MIR	Up	PTK2	46	45	1.07541	0.5	0.86284	0.929881	0.648912	1	587220, 587221, 587222, 587223, 587224, 587225, 587227, 587228, 587234, 587235, 587236, 587237, 587243, 587244, 587246, 587255, 587261, 587263, 587264, 587265, 587268, 587269, 587276, 587277, 587278, 587282, 587283, 587284, 587285, 587292, 587298, 587299, 587300, 587301, 587302, 587303, 587304, 587306, 587317, 587318, 587319, 587323, 587330, 587331, 587332, 587333, 587334, 587335, 587336, 587337,…
chr8:144638990	L1MB7:LINE:L1	UpEdge	GSDMD	39	43	0.769017	0.818196	1	1.30036	0.292922	1	587220, 587221, 587222, 587225, 587227, 587228, 587229, 587230, 587231, 587232, 587233, 587235, 587236, 587237, 587242, 587244, 587245, 587247, 587248, 587249, 587254, 587255, 587257, 587260, 587261, 587262, 587263, 587264, 587265, 587269, 587276, 587278, 587279, 587282, 587284, 587293, 587294, 587295, 587300, 587304, 587305, 587306, 587307, 587318, 587322, 587331, 587332, 587336, 587337, 587338,…
chr8:74652099	MLT1F2:LTR:ERVL-MaLR	Up	STAU2	59	53	2.21299	0.101681	0.86284	0.451878	0.963354	1	587220, 587221, 587222, 587223, 587224, 587225, 587226, 587227, 587228, 587229, 587230, 587231, 587232, 587233, 587234, 587235, 587236, 587237, 587242, 587243, 587244, 587245, 587246, 587247, 587248, 587255, 587256, 587257, 587260, 587261, 587262, 587263, 587264, 587265, 587268, 587269, 587276, 587277, 587278, 587282, 587283, 587284, 587285, 587294, 587295, 587298, 587301, 587302, 587303, 587304,…
chr8:77900533	Tigger1:DNA:TcMar-Tigger	Up	PEX2	65	65	0	1	1	0	1	1	587220, 587221, 587222, 587223, 587224, 587225, 587226, 587227, 587228, 587229, 587230, 587231, 587232, 587233, 587234, 587235, 587236, 587237, 587242, 587243, 587244, 587245, 587246, 587247, 587248, 587249, 587254, 587255, 587256, 587257, 587260, 587261, 587262, 587263, 587264, 587265, 587268, 587269, 587276, 587277, 587278, 587279, 587282, 587283, 587284, 587285, 587292, 587293, 587294, 587295,…
chr8:79845992	MIR:SINE:MIR	Up	IL7	2	4	0.486752	0.896118	1	2.05443	0.340029	1	587220, 587233, 587235, 587248, 587349, 587389
chr9:108335921	L1M7:LINE:L1	Up	FKTN	14	5	3.26505	0.0224415	0.781233	0.306274	0.994265	1	587220, 587228, 587244, 587260, 587264, 587265, 587276, 587285, 587302, 587336, 587340, 587345, 587347, 587358, 587360, 587362, 587364, 587384, 587389
chr9:131581831	MER1A:DNA:hAT-Charlie	UpEdge	ENDOG; C9orf114	9	3	3.29272	0.063528	0.86284	0.3037	0.984922	1	587220, 587224, 587254, 587268, 587276, 587342, 587343, 587358, 587365, 587374, 587378, 587401
chr9:539786	L1M2:LINE:L1	EInside	KANK1	11	4	3.08068	0.0485174	0.86284	0.324604	0.987327	1	587220, 587230, 587234, 587244, 587254, 587263, 587304, 587316, 587319, 587332, 587343, 587355, 587356, 587378, 587386
chr9:6248331	MSTD:LTR:ERVL-MaLR	Up	IL33	34	4	16.3451	2.45153e-09	1.13506e-06	0.0611805	1	1	587220, 587230, 587234, 587244, 587246, 587247, 587254, 587260, 587264, 587292, 587294, 587298, 587302, 587316, 587318, 587322, 587330, 587334, 587340, 587344, 587346, 587348, 587352, 587354, 587356, 587359, 587360, 587362, 587370, 587374, 587378, 587384, 587386, 587392, 587393, 587394, 587395, 587400
chr9:96210493	AluSz:SINE:Alu	Up	FAM120AOS	2	3	0.658194	0.817402	1	1.51931	0.5	1	587220, 587294, 587319, 587361, 587381
chrX:148605361	ERV3-16A3_I-int:LTR:ERVL	UpEdge	.	3	1	3.07218	0.309559	0.86284	0.325502	0.940396	1	587220, 587330, 587368, 587389
chrX:34224749	L1MEf:LINE:L1	UpEdge	.	3	0	Inf	0.122093	0.86284	0	1	1	587220, 587354, 587362
chrX:47081609	L2a:LINE:L2	Up	CDK16	1	2	0.494786	0.877907	1	2.02108	0.5	1	587220, 587293, 587347
chrX:69509376	MIRb:SINE:MIR	Up	PDZD11	31	36	0.736242	0.85383	1	1.35825	0.241426	1	587220, 587221, 587222, 587223, 587224, 587225, 587227, 587228, 587232, 587235, 587237, 587243, 587244, 587247, 587249, 587256, 587257, 587260, 587261, 587263, 587268, 587269, 587277, 587278, 587283, 587284, 587292, 587299, 587301, 587302, 587306, 587307, 587316, 587318, 587319, 587323, 587330, 587332, 587333, 587336, 587337, 587342, 587345, 587347, 587349, 587351, 587354, 587356, 587358, 587362,…
chr1:118358287	HERVL18-int:LTR:ERVL	UpEdge	.	0	1	0	1	1	Inf	0.5	1	587221
chr1:150145183	MER77:LTR:ERVL	EInside	.	2	4	0.486752	0.896118	1	2.05443	0.340029	1	587221, 587261, 587348, 587373, 587376, 587377
chr1:151373176	L3:LINE:CR1	Up	PSMB4	2	6	0.314777	0.969031	1	3.17685	0.136749	1	587221, 587225, 587264, 587323, 587333, 587372, 587379, 587401
chr1:21780115	ERVL-E-int:LTR:ERVL	Up	NBPF1	3	6	0.478452	0.917875	1	2.09007	0.245998	1	587221, 587226, 587229, 587265, 587268, 587293, 587295, 587337, 587370
chr1:179846393	AluJr:SINE:Alu	Up	TOR1AIP2	32	23	1.76292	0.0776341	0.86284	0.567242	0.96229	1	587221, 587222, 587224, 587225, 587226, 587227, 587228, 587229, 587232, 587234, 587236, 587244, 587261, 587263, 587265, 587268, 587277, 587292, 587294, 587298, 587300, 587302, 587303, 587304, 587306, 587317, 587319, 587331, 587332, 587335, 587336, 587340, 587341, 587342, 587344, 587345, 587346, 587348, 587352, 587354, 587357, 587363, 587365, 587369, 587372, 587373, 587374, 587375, 587380, 587386,…
chr1:19635140	MIR:SINE:MIR	Up	AKR7A2	18	20	0.862692	0.718371	1	1.15916	0.423635	1	587221, 587227, 587228, 587229, 587235, 587246, 587249, 587256, 587262, 587269, 587277, 587285, 587303, 587304, 587319, 587322, 587332, 587333, 587336, 587337, 587338, 587341, 587342, 587346, 587348, 587353, 587361, 587363, 587364, 587372, 587374, 587377, 587378, 587380, 587381, 587386, 587387, 587389
chr1:203398280	LTR22A:LTR:ERVK	Up	.	25	35	0.538328	0.973732	1	1.8576	0.0564927	1	587221, 587227, 587230, 587231, 587235, 587236, 587237, 587243, 587247, 587249, 587254, 587263, 587277, 587279, 587282, 587293, 587298, 587299, 587301, 587304, 587306, 587317, 587318, 587319, 587336, 587339, 587341, 587343, 587344, 587346, 587347, 587348, 587349, 587350, 587352, 587353, 587355, 587357, 587360, 587362, 587363, 587369, 587370, 587372, 587373, 587375, 587376, 587377, 587378, 587379,…
chr1:220920718	MER67B:LTR:ERV1	UpEdge	MARC2	14	18	0.718624	0.845654	1	1.39155	0.270878	1	587221, 587225, 587227, 587231, 587233, 587235, 587243, 587244, 587249, 587262, 587263, 587282, 587285, 587298, 587299, 587304, 587319, 587336, 587339, 587341, 587350, 587354, 587356, 587358, 587374, 587380, 587381, 587386, 587389, 587393, 587398, 587399
chr1:222910499	L2a:LINE:L2	EInside	FAM177B	24	46	0.244653	0.999978	1	4.08742	9.7105e-05	0.0102181	587221, 587226, 587227, 587231, 587233, 587235, 587236, 587237, 587243, 587244, 587246, 587247, 587249, 587261, 587263, 587265, 587276, 587277, 587278, 587283, 587284, 587293, 587298, 587299, 587300, 587302, 587306, 587317, 587318, 587319, 587331, 587332, 587333, 587336, 587337, 587338, 587339, 587341, 587343, 587345, 587347, 587348, 587349, 587351, 587353, 587354, 587355, 587357, 587359, 587361,…
chr1:22400559	AluSc8:SINE:Alu	Up	CDC42	3	12	0.216057	0.997733	1	4.62842	0.0126734	0.557651	587221, 587223, 587231, 587237, 587263, 587283, 587301, 587318, 587323, 587344, 587349, 587357, 587358, 587389, 587399
chr1:2481273	AluSx1:SINE:Alu	Up	.	24	34	0.536335	0.974076	1	1.86451	0.0559722	1	587221, 587226, 587227, 587229, 587231, 587232, 587235, 587237, 587254, 587257, 587260, 587263, 587265, 587268, 587278, 587279, 587285, 587293, 587294, 587299, 587300, 587302, 587317, 587319, 587331, 587332, 587333, 587334, 587336, 587339, 587340, 587341, 587346, 587347, 587348, 587349, 587350, 587355, 587357, 587358, 587359, 587364, 587365, 587369, 587372, 587374, 587375, 587376, 587377, 587381,…
chr1:35761266	HERVL-int:LTR:ERVL	Up	ZMYM4	4	8	0.469885	0.936472	1	2.12818	0.182102	1	587221, 587225, 587233, 587285, 587302, 587335, 587346, 587361, 587362, 587373, 587378, 587389
chr1:43875078	L1M1:LINE:L1	EInside	SZT2	1	1	1	0.751938	1	1	0.751938	1	587221, 587268
chr1:43990198	L2c:LINE:L2	EInside	PTPRF	3	30	0.0576654	1	1	17.3414	1.79203e-08	4.60949e-06	587221, 587227, 587229, 587233, 587235, 587236, 587237, 587242, 587243, 587247, 587261, 587285, 587293, 587317, 587319, 587333, 587339, 587340, 587341, 587343, 587345, 587347, 587351, 587353, 587355, 587357, 587363, 587365, 587369, 587373, 587375, 587387, 587399
chr1:45012878	L2:LINE:L2	Up	RNF220	0	2	0	1	1	Inf	0.248062	1	587221, 587375
chr1:62672235	L1M6:LINE:L1	UpEdge	L1TD1	0	1	0	1	1	Inf	0.5	1	587221
chr10:45495927	MIRb:SINE:MIR	UpEdge	C10orf25; ZNF22	3	2	1.51931	0.5	0.86284	0.658194	0.817402	1	587221, 587242, 587264, 587358, 587371
chr10:88972544	AluSq2:SINE:Alu	Up	SYT15	2	10	0.176647	0.997842	1	5.66102	0.0150784	0.584403	587221, 587222, 587229, 587255, 587261, 587295, 587306, 587307, 587319, 587351, 587355, 587361
chr10:5065297	MLT1F2:LTR:ERVL-MaLR	Up	AKR1C2	0	1	0	1	1	Inf	0.5	1	587221
chr10:58116526	L1MEe:LINE:L1	UpEdge	ZWINT	42	32	1.87388	0.0552769	0.86284	0.533651	0.974533	1	587221, 587222, 587226, 587227, 587229, 587230, 587231, 587233, 587242, 587243, 587244, 587247, 587254, 587256, 587260, 587261, 587262, 587263, 587264, 587265, 587276, 587277, 587278, 587279, 587282, 587284, 587285, 587292, 587294, 587301, 587304, 587306, 587307, 587317, 587319, 587332, 587333, 587336, 587338, 587339, 587340, 587342, 587344, 587346, 587347, 587348, 587349, 587354, 587356, 587357,…
chr10:73979805	AluSp:SINE:Alu	UpEdge	ANAPC16	16	23	0.598676	0.937408	1	1.67035	0.125345	1	587221, 587222, 587227, 587230, 587234, 587255, 587256, 587261, 587263, 587292, 587295, 587303, 587304, 587306, 587307, 587316, 587317, 587319, 587323, 587330, 587331, 587333, 587341, 587342, 587344, 587353, 587355, 587357, 587361, 587377, 587379, 587380, 587381, 587386, 587387, 587388, 587398, 587399, 587400
chr10:96443062	AluSq2:SINE:Alu	UpEdge	CYP2C18	0	21	0	1	1	Inf	6.92728e-08	1.60367e-05	587221, 587229, 587231, 587235, 587237, 587243, 587257, 587261, 587265, 587285, 587299, 587317, 587319, 587333, 587355, 587357, 587365, 587373, 587375, 587387, 587399
chr11:125494622	AluJr4:SINE:Alu	UpEdge	CHEK1	0	4	0	1	1	Inf	0.0596045	1	587221, 587269, 587377, 587395
chr11:134337111	LTR66:LTR:ERVL	EInside	.	8	6	1.37671	0.389149	0.86284	0.726372	0.801552	1	587221, 587244, 587265, 587277, 587293, 587354, 587356, 587357, 587365, 587370, 587378, 587388, 587392, 587398
chr11:13983822	MIR:SINE:MIR	UpEdge	SPON1	0	15	0	1	1	Inf	1.2266e-05	0.00177473	587221, 587231, 587265, 587279, 587293, 587319, 587331, 587347, 587351, 587353, 587357, 587361, 587375, 587393, 587401
chr11:63330908	AluY:SINE:Alu	Up	HRASLS2	3	6	0.478452	0.917875	1	2.09007	0.245998	1	587221, 587227, 587261, 587372, 587373, 587376, 587377, 587398, 587399
chr11:65433503	MER87B:LTR:ERV1	Up	.	1	2	0.494786	0.877907	1	2.02108	0.5	1	587221, 587295, 587304
chr11:67400784	L2a:LINE:L2	Up	TBX10	0	37	0	1	1	Inf	4.83887e-15	3.20057e-12	587221, 587227, 587231, 587247, 587249, 587261, 587263, 587265, 587277, 587279, 587283, 587293, 587305, 587317, 587319, 587331, 587333, 587339, 587341, 587345, 587347, 587349, 587351, 587353, 587355, 587357, 587359, 587361, 587363, 587369, 587373, 587375, 587379, 587385, 587389, 587395, 587399
chr11:71822443	MIRb:SINE:MIR	Up	ANAPC15; LRTOMT	25	29	0.77739	0.813193	1	1.28636	0.296795	1	587221, 587223, 587224, 587225, 587226, 587230, 587231, 587234, 587243, 587244, 587246, 587254, 587255, 587260, 587261, 587263, 587268, 587277, 587278, 587279, 587283, 587285, 587298, 587299, 587303, 587305, 587306, 587317, 587318, 587319, 587323, 587331, 587335, 587340, 587341, 587346, 587350, 587351, 587352, 587356, 587358, 587359, 587361, 587364, 587368, 587372, 587376, 587381, 587384, 587385,…
chr12:100804288	AluSx:SINE:Alu	Up	SLC17A8	0	5	0	1	1	Inf	0.0288561	0.975211	587221, 587227, 587261, 587373, 587375
chr12:112277523	MLT1J1:LTR:ERVL-MaLR	Up	MAPKAPK5	28	36	0.611946	0.942988	1	1.63413	0.109651	1	587221, 587222, 587224, 587232, 587233, 587234, 587235, 587236, 587237, 587243, 587247, 587248, 587257, 587260, 587261, 587263, 587277, 587282, 587283, 587284, 587285, 587292, 587293, 587299, 587300, 587301, 587304, 587317, 587318, 587319, 587322, 587330, 587334, 587335, 587336, 587339, 587341, 587343, 587344, 587345, 587347, 587349, 587350, 587352, 587354, 587356, 587359, 587362, 587365, 587368,…
chr12:126514842	LTR22A:LTR:ERVK	UpEdge	.	4	8	0.469885	0.936472	1	2.12818	0.182102	1	587221, 587227, 587231, 587235, 587236, 587261, 587278, 587322, 587355, 587363, 587373, 587384
chr12:54891090	AluJo:SINE:Alu	UpEdge	NCKAP1L	0	6	0	1	1	Inf	0.0138509	0.557651	587221, 587231, 587269, 587337, 587345, 587365
chr12:88812752	L2a:LINE:L2	EInside	.	0	1	0	1	1	Inf	0.5	1	587221
chr13:49829926	X8_LINE:LINE:CR1	Up	CDADC1	1	3	0.325502	0.940396	1	3.07218	0.309559	1	587221, 587333, 587353, 587372
chr14:103296644	MIR3:SINE:MIR	Up	TRAF3	14	18	0.718624	0.845654	1	1.39155	0.270878	1	587221, 587223, 587225, 587226, 587233, 587247, 587256, 587264, 587268, 587285, 587293, 587298, 587304, 587305, 587307, 587316, 587323, 587335, 587337, 587345, 587347, 587351, 587352, 587357, 587361, 587362, 587368, 587374, 587381, 587384, 587398, 587400
chr14:24615006	MIR3:SINE:MIR	Up	PSME2; RNF31	20	29	0.554275	0.965091	1	1.80416	0.0736594	1	587221, 587226, 587227, 587229, 587231, 587232, 587233, 587235, 587236, 587237, 587242, 587244, 587249, 587257, 587264, 587265, 587268, 587276, 587279, 587283, 587285, 587293, 587299, 587305, 587316, 587317, 587322, 587332, 587333, 587336, 587337, 587339, 587343, 587345, 587346, 587347, 587348, 587352, 587354, 587355, 587357, 587359, 587364, 587370, 587371, 587373, 587377, 587378, 587392
chr14:24910345	MIR:SINE:MIR	Up	SDR39U1; KHNYN	32	30	1.13024	0.43035	0.86284	0.88477	0.70074	1	587221, 587222, 587223, 587225, 587228, 587229, 587230, 587231, 587232, 587233, 587235, 587237, 587245, 587248, 587254, 587255, 587261, 587268, 587276, 587278, 587282, 587284, 587300, 587302, 587305, 587306, 587319, 587323, 587330, 587331, 587332, 587334, 587335, 587337, 587338, 587339, 587345, 587348, 587350, 587351, 587353, 587354, 587357, 587358, 587359, 587360, 587362, 587363, 587364, 587372,…
chr14:71979320	MER4E1:LTR:ERV1	Up	SIPA1L1	11	16	0.62612	0.903001	1	1.59714	0.193718	1	587221, 587222, 587223, 587225, 587243, 587260, 587265, 587304, 587305, 587306, 587316, 587317, 587333, 587335, 587343, 587348, 587353, 587365, 587374, 587375, 587378, 587379, 587380, 587381, 587387, 587394, 587398
chr14:74034038	LTR12_:LTR:ERV1	UpEdge	ACOT2	16	35	0.282799	0.999857	1	3.53608	0.000561858	0.0412921	587221, 587223, 587224, 587227, 587228, 587237, 587245, 587246, 587249, 587254, 587255, 587261, 587263, 587264, 587265, 587269, 587278, 587283, 587285, 587292, 587293, 587295, 587299, 587300, 587302, 587303, 587306, 587307, 587316, 587317, 587323, 587331, 587333, 587337, 587341, 587345, 587353, 587354, 587357, 587364, 587365, 587371, 587377, 587378, 587380, 587385, 587387, 587388, 587389, 587395,…
chr15:31928302	Tigger1:DNA:TcMar-Tigger	EInside	OTUD7A	11	19	0.495866	0.970048	1	2.01667	0.0721697	1	587221, 587224, 587225, 587231, 587232, 587235, 587236, 587237, 587254, 587261, 587262, 587277, 587284, 587301, 587306, 587331, 587333, 587336, 587341, 587353, 587355, 587358, 587365, 587370, 587375, 587376, 587385, 587389, 587393, 587395
chr15:40942289	L2c:LINE:L2	Up	CASC5	1	4	0.240636	0.971144	1	4.15566	0.182598	1	587221, 587227, 587348, 587373, 587377
chr15:76868821	L1MA3:LINE:L1	Up	SCAPER	0	11	0	1	1	Inf	0.000307986	0.0250171	587221, 587227, 587261, 587317, 587343, 587363, 587369, 587373, 587375, 587379, 587399
chr15:98559494	L2a:LINE:L2	Up	.	2	45	0.0147004	1	1	68.0256	9.4283e-17	1.09133e-13	587221, 587223, 587225, 587227, 587229, 587231, 587233, 587235, 587237, 587242, 587243, 587245, 587255, 587261, 587265, 587269, 587279, 587283, 587285, 587295, 587303, 587305, 587307, 587323, 587331, 587333, 587335, 587337, 587343, 587345, 587351, 587353, 587355, 587357, 587359, 587361, 587365, 587369, 587371, 587373, 587377, 587379, 587387, 587388, 587393, 587395, 587401
chr16:27344489	L3:LINE:CR1	UpEdge	IL4R	1	44	0.00778334	1	1	128.48	2.07171e-17	4.79601e-14	587221, 587223, 587225, 587227, 587229, 587233, 587237, 587245, 587255, 587261, 587265, 587269, 587279, 587283, 587285, 587295, 587303, 587305, 587307, 587323, 587331, 587333, 587335, 587337, 587341, 587343, 587345, 587351, 587353, 587355, 587357, 587359, 587361, 587365, 587369, 587371, 587373, 587377, 587379, 587385, 587387, 587388, 587393, 587395, 587401
chr16:88294317	MLT1D:LTR:ERVL-MaLR	Up	.	0	1	0	1	1	Inf	0.5	1	587221
chr16:29771795	MLT1G1:LTR:ERVL-MaLR	Up	ZG16	9	8	1.1439	0.5	0.86284	0.874205	0.698005	1	587221, 587227, 587230, 587243, 587261, 587262, 587298, 587330, 587341, 587348, 587360, 587372, 587373, 587376, 587377, 587400, 587401
chr16:30454849	LTR83:LTR:ERVL	UpEdge	SEPHS2	1	1	1	0.751938	1	1	0.751938	1	587221, 587340
chr16:9201981	MIRb:SINE:MIR	Up	C16orf72	3	6	0.478452	0.917875	1	2.09007	0.245998	1	587221, 587225, 587229, 587247, 587263, 587268, 587350, 587351, 587388
chr17:42401015	AluSc:SINE:Alu	Up	SLC25A39	6	9	0.634991	0.864023	1	1.57483	0.292155	1	587221, 587226, 587231, 587233, 587247, 587256, 587268, 587277, 587318, 587331, 587344, 587351, 587352, 587357, 587387
chr17:47723643	AluSz:SINE:Alu	Up	SPOP	0	25	0	1	1	Inf	1.69035e-09	4.89146e-07	587221, 587223, 587225, 587227, 587229, 587237, 587245, 587261, 587265, 587279, 587303, 587305, 587307, 587323, 587331, 587333, 587335, 587337, 587345, 587355, 587361, 587365, 587369, 587377, 587393
chr17:57697283	L1MDb:LINE:L1	Up	CLTC	27	24	1.212	0.359798	0.86284	0.825083	0.763687	1	587221, 587222, 587225, 587226, 587228, 587229, 587230, 587242, 587245, 587249, 587254, 587256, 587260, 587262, 587265, 587268, 587277, 587279, 587295, 587298, 587300, 587301, 587302, 587303, 587304, 587306, 587307, 587316, 587317, 587318, 587319, 587323, 587332, 587333, 587340, 587341, 587344, 587345, 587350, 587355, 587368, 587369, 587372, 587375, 587376, 587386, 587387, 587388, 587389, 587398,…
chr18:13730415	MER119:DNA:hAT-Charlie	Up	RNMT	12	16	0.69536	0.856989	1	1.4381	0.261328	1	587221, 587223, 587230, 587257, 587261, 587264, 587268, 587285, 587293, 587298, 587299, 587304, 587319, 587323, 587343, 587344, 587348, 587351, 587356, 587361, 587362, 587363, 587364, 587370, 587373, 587374, 587381, 587389
chr18:43195244	THE1D:LTR:ERVL-MaLR	Up	SLC14A2	1	5	0.18958	0.986149	1	5.27483	0.103882	1	587221, 587236, 587261, 587299, 587365, 587373
chr18:52272053	HERVK22-int:LTR:ERVK	UpEdge	.	0	1	0	1	1	Inf	0.5	1	587221
chr18:6947364	MIR3:SINE:MIR	Up	LAMA1	3	47	0.019351	1	1	51.6768	7.45562e-17	1.09133e-13	587221, 587229, 587231, 587233, 587235, 587236, 587243, 587247, 587249, 587261, 587263, 587265, 587277, 587279, 587283, 587293, 587299, 587305, 587307, 587317, 587319, 587333, 587337, 587339, 587341, 587343, 587345, 587347, 587348, 587349, 587351, 587353, 587355, 587357, 587359, 587361, 587363, 587369, 587371, 587373, 587375, 587379, 587385, 587387, 587389, 587393, 587394, 587395, 587399, 587401
chr19:3538305	L1MB5:LINE:L1	EInside	FZR1	4	2	2.05443	0.340029	0.86284	0.486752	0.896118	1	587221, 587224, 587247, 587298, 587300, 587364
chr19:37047040	L1M4b:LINE:L1	Up	ZNF529	2	1	2.02108	0.5	0.86284	0.494786	0.877907	1	587221, 587348, 587354
chr19:47944690	L2a:LINE:L2	Up	SLC8A2	1	7	0.131125	0.996892	1	7.62629	0.0309694	1	587221, 587245, 587300, 587305, 587307, 587337, 587365, 587379
chr19:53264716	AluSz:SINE:Alu	Up	.	4	6	0.646974	0.83797	1	1.54566	0.371949	1	587221, 587254, 587257, 587283, 587294, 587319, 587341, 587360, 587361, 587372
chr2:113621544	MLT2A2:LTR:ERVL	Up	IL1B	7	14	0.442407	0.972633	1	2.26036	0.0758047	1	587221, 587224, 587226, 587229, 587236, 587247, 587263, 587285, 587317, 587333, 587336, 587337, 587343, 587348, 587355, 587359, 587363, 587374, 587377, 587385, 587386
chr2:132445337	L1MA6:LINE:L1	EInside	C2orf27A	0	2	0	1	1	Inf	0.248062	1	587221, 587369
chr2:21444048	MIRb:SINE:MIR	Up	.	0	1	0	1	1	Inf	0.5	1	587221
chr2:216808282	AluSc8:SINE:Alu	Up	MREG	3	1	3.07218	0.309559	0.86284	0.325502	0.940396	1	587221, 587222, 587330, 587378
chr2:233412615	Tigger1:DNA:TcMar-Tigger	UpEdge	TIGD1; EIF4E2	28	30	0.883731	0.70161	1	1.13157	0.430023	1	587221, 587225, 587227, 587229, 587233, 587234, 587237, 587243, 587244, 587245, 587246, 587249, 587254, 587255, 587260, 587261, 587263, 587268, 587282, 587283, 587294, 587295, 587299, 587300, 587301, 587302, 587304, 587307, 587316, 587322, 587323, 587331, 587332, 587336, 587337, 587338, 587339, 587341, 587342, 587344, 587345, 587347, 587351, 587354, 587355, 587356, 587358, 587360, 587362, 587363,…
chr2:3584315	MLT1A:LTR:ERVL-MaLR	Up	.	12	25	0.365153	0.996961	1	2.73858	0.00950194	0.43994	587221, 587225, 587227, 587233, 587242, 587245, 587255, 587261, 587262, 587265, 587269, 587276, 587278, 587283, 587285, 587294, 587295, 587306, 587307, 587331, 587333, 587335, 587336, 587337, 587340, 587342, 587343, 587353, 587356, 587357, 587358, 587359, 587361, 587371, 587376, 587379, 587387
chr20:30153831	MIR3:SINE:MIR	Up	HM13	5	37	0.0645946	1	1	15.4812	6.95539e-10	2.30025e-07	587221, 587229, 587231, 587233, 587235, 587236, 587237, 587243, 587247, 587293, 587299, 587302, 587305, 587317, 587331, 587333, 587339, 587341, 587343, 587345, 587347, 587348, 587349, 587351, 587353, 587355, 587357, 587359, 587361, 587363, 587365, 587371, 587375, 587379, 587384, 587385, 587386, 587387, 587389, 587395, 587399, 587401
chr20:33134511	MLT1J:LTR:ERVL-MaLR	Up	MAP1LC3A	54	54	1	0.592226	1	1	0.592226	1	587221, 587222, 587224, 587226, 587227, 587228, 587229, 587231, 587232, 587233, 587234, 587235, 587236, 587237, 587242, 587243, 587244, 587246, 587247, 587248, 587249, 587254, 587257, 587260, 587261, 587262, 587263, 587264, 587265, 587277, 587278, 587279, 587282, 587283, 587285, 587292, 587293, 587294, 587298, 587299, 587300, 587301, 587304, 587305, 587306, 587307, 587316, 587317, 587318, 587319,…
chr20:44043228	L1ME2z:LINE:L1	UpEdge	PIGT	2	17	0.0910783	0.999989	1	10.9796	0.000139988	0.0132274	587221, 587224, 587225, 587229, 587231, 587242, 587261, 587265, 587283, 587295, 587305, 587307, 587331, 587337, 587345, 587349, 587351, 587365, 587385
chr21:27082555	L2a:LINE:L2	UpEdge	JAM2	0	1	0	1	1	Inf	0.5	1	587221
chr21:41014298	L2b:LINE:L2	EInside	B3GALT5	5	6	0.8207	0.73476	1	1.21847	0.5	1	587221, 587227, 587261, 587264, 587316, 587348, 587363, 587373, 587377, 587378, 587394
chr22:36622173	LTR57:LTR:ERVL	Up	APOL1	6	30	0.120691	1	1	8.28563	1.74648e-06	0.000278835	587221, 587223, 587225, 587242, 587245, 587248, 587249, 587254, 587255, 587263, 587269, 587279, 587293, 587295, 587299, 587301, 587305, 587307, 587319, 587323, 587335, 587337, 587341, 587342, 587347, 587353, 587358, 587361, 587369, 587379, 587387, 587389, 587393, 587395, 587398, 587401
chr3:38029341	L2b:LINE:L2	EInside	VILL	29	56	0.131739	1	1	7.59077	4.7512e-07	8.14743e-05	587221, 587222, 587226, 587227, 587229, 587231, 587232, 587233, 587235, 587236, 587237, 587243, 587244, 587247, 587249, 587254, 587257, 587261, 587263, 587265, 587277, 587279, 587283, 587285, 587293, 587294, 587299, 587301, 587305, 587307, 587317, 587319, 587330, 587331, 587333, 587336, 587337, 587338, 587339, 587340, 587341, 587343, 587344, 587345, 587346, 587347, 587348, 587349, 587351, 587352,…
chr4:156842684	MLT2A2:LTR:ERVL	UpEdge	CTSO	9	37	0.12385	1	1	8.07429	1.99922e-07	3.70256e-05	587221, 587222, 587225, 587227, 587229, 587233, 587235, 587237, 587242, 587243, 587244, 587245, 587257, 587261, 587263, 587265, 587269, 587276, 587277, 587283, 587285, 587295, 587299, 587303, 587306, 587307, 587323, 587331, 587333, 587337, 587345, 587349, 587351, 587352, 587354, 587355, 587359, 587363, 587365, 587373, 587377, 587378, 587385, 587388, 587393, 587401
chr4:25162797	LTR26:LTR:ERV1	Up	SEPSECS	7	7	1	0.610851	1	1	0.610851	1	587221, 587228, 587232, 587236, 587237, 587263, 587318, 587322, 587330, 587339, 587347, 587349, 587363, 587370
chr4:27022758	L2a:LINE:L2	EInside	STIM2	2	1	2.02108	0.5	0.86284	0.494786	0.877907	1	587221, 587298, 587316
chr4:3591200	Tigger3c:DNA:TcMar-Tigger	UpEdge	.	0	1	0	1	1	Inf	0.5	1	587221
chr4:4032839	HERVS71-int:LTR:ERV1	EInside	.	28	39	0.507216	0.982596	1	1.97155	0.0394373	1	587221, 587224, 587229, 587233, 587235, 587236, 587237, 587243, 587247, 587257, 587260, 587261, 587263, 587265, 587268, 587276, 587277, 587282, 587284, 587293, 587294, 587298, 587299, 587301, 587307, 587317, 587318, 587322, 587331, 587333, 587338, 587339, 587340, 587341, 587345, 587346, 587347, 587348, 587349, 587350, 587353, 587355, 587356, 587357, 587359, 587360, 587361, 587363, 587364, 587368,…
chr4:57082191	MIR3:SINE:MIR	UpEdge	KIAA1211	5	20	0.189855	0.999878	1	5.26719	0.000728862	0.0489077	587221, 587226, 587227, 587247, 587261, 587293, 587319, 587339, 587341, 587343, 587348, 587353, 587354, 587355, 587357, 587363, 587369, 587372, 587373, 587375, 587376, 587377, 587379, 587389, 587399
chr4:76105823	L1PB1:LINE:L1	Up	.	41	54	0.350871	0.997398	1	2.85005	0.00847243	0.400279	587221, 587224, 587228, 587229, 587231, 587232, 587233, 587234, 587235, 587236, 587237, 587243, 587244, 587246, 587247, 587248, 587249, 587254, 587257, 587260, 587261, 587263, 587265, 587268, 587277, 587279, 587282, 587283, 587284, 587285, 587292, 587293, 587294, 587298, 587299, 587300, 587301, 587305, 587307, 587317, 587318, 587319, 587322, 587330, 587331, 587332, 587333, 587336, 587337, 587338,…
chr5:96269789	L2a:LINE:L2	UpEdge	LNPEP	5	21	0.176896	0.99994	1	5.65302	0.000381912	0.0304871	587221, 587225, 587231, 587235, 587242, 587245, 587247, 587255, 587261, 587265, 587277, 587279, 587322, 587323, 587333, 587339, 587349, 587351, 587353, 587359, 587364, 587369, 587376, 587378, 587393, 587399
chr6:150141906	MIRb:SINE:MIR	Up	LRP11	1	2	0.494786	0.877907	1	2.02108	0.5	1	587221, 587276, 587377
chr6:26257446	LTR22A:LTR:ERVK	UpEdge	.	7	5	1.44417	0.381634	0.86284	0.69244	0.817898	1	587221, 587226, 587227, 587230, 587242, 587261, 587262, 587276, 587358, 587372, 587373, 587377
chr6:31554715	MIRb:SINE:MIR	Up	NCR3; LST1	23	43	0.28315	0.999898	1	3.5317	0.000396217	0.031093	587221, 587222, 587223, 587224, 587225, 587227, 587229, 587231, 587233, 587234, 587237, 587242, 587244, 587245, 587247, 587256, 587257, 587261, 587264, 587265, 587269, 587276, 587278, 587283, 587294, 587295, 587300, 587301, 587303, 587304, 587306, 587307, 587317, 587318, 587323, 587331, 587333, 587335, 587337, 587340, 587343, 587344, 587347, 587348, 587349, 587350, 587351, 587353, 587355, 587357,…
chr6:42854451	AluSc:SINE:Alu	Up	RPL7L1	4	8	0.469885	0.936472	1	2.12818	0.182102	1	587221, 587223, 587227, 587231, 587236, 587249, 587283, 587319, 587361, 587368, 587388, 587400
chr6:84849248	MER34-int:LTR:ERV1	Up	CEP162	0	3	0	1	1	Inf	0.122093	1	587221, 587227, 587323
chr7:154720107	LTR23-int:LTR:ERV1	UpEdge	PAXIP1	5	29	0.105308	1	1	9.49595	1.03702e-06	0.000171479	587221, 587223, 587225, 587229, 587237, 587242, 587245, 587255, 587261, 587265, 587277, 587279, 587283, 587292, 587295, 587303, 587305, 587306, 587323, 587331, 587335, 587337, 587343, 587349, 587353, 587356, 587357, 587368, 587369, 587371, 587373, 587377, 587379, 587387
chr7:2282273	LTR1:LTR:ERV1	Up	NUDT1	26	15	2.20842	0.0292095	0.829693	0.452812	0.988545	1	587221, 587222, 587223, 587224, 587226, 587230, 587231, 587236, 587243, 587244, 587247, 587248, 587262, 587264, 587269, 587276, 587292, 587298, 587316, 587317, 587333, 587337, 587338, 587340, 587344, 587347, 587350, 587353, 587356, 587362, 587368, 587369, 587370, 587372, 587374, 587377, 587381, 587392, 587394, 587395, 587398
chr7:66204878	MIRb:SINE:MIR	UpEdge	RABGEF1	6	18	0.268201	0.998638	1	3.72853	0.00588722	0.306268	587221, 587229, 587235, 587237, 587247, 587276, 587301, 587304, 587319, 587331, 587333, 587339, 587347, 587350, 587351, 587354, 587359, 587365, 587369, 587371, 587372, 587374, 587381, 587393
chr7:77617194	L1PBa1:LINE:L1	EInside	.	17	46	0.148818	1	1	6.71961	2.98249e-07	5.31113e-05	587221, 587230, 587231, 587233, 587235, 587236, 587237, 587243, 587247, 587257, 587263, 587265, 587268, 587277, 587278, 587279, 587283, 587293, 587294, 587299, 587301, 587317, 587319, 587331, 587333, 587336, 587339, 587341, 587343, 587345, 587346, 587347, 587348, 587349, 587351, 587352, 587353, 587354, 587355, 587357, 587359, 587361, 587363, 587364, 587365, 587368, 587369, 587370, 587371, 587375,…
chr8:30013362	AluJr:SINE:Alu	UpEdge	DCTN6	9	8	1.1439	0.5	0.86284	0.874205	0.698005	1	587221, 587224, 587226, 587228, 587236, 587245, 587260, 587263, 587269, 587282, 587284, 587344, 587346, 587347, 587357, 587371, 587393
chr8:32785297	LTR33:LTR:ERVL	EInside	.	15	4	4.52475	0.00573469	0.316091	0.221007	0.998921	1	587221, 587228, 587230, 587234, 587248, 587254, 587255, 587262, 587268, 587282, 587307, 587344, 587352, 587354, 587360, 587373, 587378, 587380, 587386
chr8:35601123	L1MC4:LINE:L1	Up	UNC5D	0	2	0	1	1	Inf	0.248062	1	587221, 587377
chr8:48911328	LTR21A:LTR:ERV1	EInside	.	1	1	1	0.751938	1	1	0.751938	1	587221, 587392
chr8:72991957	L1ME1:LINE:L1	Up	TRPA1	0	1	0	1	1	Inf	0.5	1	587221
chr8:74891277	AluSz:SINE:Alu	EInside	TMEM70	0	4	0	1	1	Inf	0.0596045	1	587221, 587245, 587337, 587343
chr8:8544938	MLT1H2:LTR:ERVL-MaLR	EInside	.	1	23	0.0291431	1	1	34.3135	1.66691e-07	3.21575e-05	587221, 587231, 587233, 587235, 587236, 587237, 587243, 587247, 587265, 587299, 587317, 587339, 587341, 587345, 587347, 587349, 587351, 587355, 587357, 587363, 587369, 587373, 587375, 587387
chr9:101703160	Charlie8:DNA:hAT-Charlie	UpEdge	COL15A1	4	39	0.0449447	1	1	22.2496	1.39435e-11	5.86895e-09	587221, 587223, 587225, 587227, 587233, 587235, 587242, 587243, 587255, 587261, 587263, 587269, 587276, 587277, 587279, 587283, 587285, 587295, 587303, 587305, 587307, 587323, 587331, 587333, 587335, 587337, 587341, 587344, 587345, 587353, 587359, 587361, 587365, 587369, 587371, 587373, 587377, 587385, 587387, 587388, 587393, 587395, 587401
chr9:124926551	L2c:LINE:L2	Up	MORN5	3	50	0.0152645	1	1	65.5116	8.8161e-19	4.08185e-15	587221, 587223, 587225, 587227, 587229, 587231, 587233, 587235, 587237, 587242, 587243, 587245, 587255, 587257, 587261, 587265, 587269, 587276, 587279, 587283, 587285, 587295, 587301, 587303, 587305, 587307, 587323, 587331, 587333, 587335, 587337, 587339, 587341, 587343, 587345, 587351, 587353, 587355, 587357, 587359, 587361, 587365, 587369, 587371, 587373, 587377, 587379, 587385, 587387, 587388,…
chr9:125048306	MIR3:SINE:MIR	Up	MRRF	1	2	0.494786	0.877907	1	2.02108	0.5	1	587221, 587318, 587343
chr9:34677915	MLT2A1:LTR:ERVL	Up	.	0	1	0	1	1	Inf	0.5	1	587221
chr9:6720051	AluSx1:SINE:Alu	UpEdge	KDM4C	0	1	0	1	1	Inf	0.5	1	587221
chr9:95174383	AluJr4:SINE:Alu	UpEdge	OMD; CENPP	1	5	0.18958	0.986149	1	5.27483	0.103882	1	587221, 587306, 587307, 587359, 587365, 587371
chrX:47425615	L2a:LINE:L2	UpEdge	ARAF	1	1	1	0.751938	1	1	0.751938	1	587221, 587300
chrX:73218733	AluSp:SINE:Alu	UpEdge	.	4	7	0.545843	0.896947	1	1.83203	0.26524	1	587221, 587230, 587300, 587305, 587316, 587347, 587353, 587355, 587371, 587372, 587381
chr1:100214483	MIRb:SINE:MIR	Up	FRRS1	24	38	0.418825	0.995906	1	2.38763	0.0110393	0.506061	587222, 587224, 587227, 587229, 587230, 587231, 587232, 587235, 587236, 587237, 587243, 587244, 587245, 587247, 587257, 587261, 587263, 587264, 587276, 587283, 587285, 587292, 587298, 587299, 587301, 587306, 587307, 587317, 587318, 587319, 587322, 587332, 587335, 587336, 587337, 587338, 587339, 587341, 587342, 587343, 587345, 587346, 587349, 587351, 587352, 587353, 587357, 587358, 587359, 587360,…
chr1:21781268	MLT1E3:LTR:ERVL-MaLR	Up	NBPF1	5	3	1.71514	0.358888	0.86284	0.583044	0.863251	1	587222, 587242, 587244, 587278, 587339, 587346, 587385, 587393
chr1:21783052	L1ME1:LINE:L1	Up	NBPF1	34	14	3.95041	0.000245269	0.0264092	0.253138	0.999944	1	587222, 587225, 587228, 587244, 587249, 587254, 587256, 587260, 587262, 587265, 587268, 587269, 587282, 587284, 587285, 587292, 587294, 587295, 587298, 587301, 587302, 587303, 587304, 587306, 587307, 587318, 587323, 587332, 587335, 587337, 587338, 587342, 587344, 587346, 587348, 587350, 587352, 587354, 587362, 587364, 587368, 587372, 587374, 587378, 587379, 587380, 587384, 587399
chr1:178009375	LTR7B:LTR:ERV1	Up	.	6	0	Inf	0.0138509	0.525655	0	1	1	587222, 587244, 587298, 587302, 587378, 587388
chr1:18081647	LTR41:LTR:ERVL	EInside	ACTL8	8	0	Inf	0.00310765	0.179855	0	1	1	587222, 587232, 587264, 587278, 587316, 587376, 587392, 587394
chr1:18085650	LTR41:LTR:ERVL	Up	ACTL8	3	0	Inf	0.122093	0.86284	0	1	1	587222, 587278, 587394
chr1:182761262	MIR:SINE:MIR	Up	NPL	10	5	2.16904	0.135977	0.86284	0.461032	0.951483	1	587222, 587225, 587247, 587276, 587306, 587331, 587334, 587343, 587344, 587354, 587361, 587378, 587386, 587394, 587400
chr1:184537338	L1MB3:LINE:L1	Up	C1orf21	25	0	Inf	1.69035e-09	8.69592e-07	0	1	1	587222, 587230, 587254, 587260, 587262, 587282, 587292, 587294, 587298, 587302, 587304, 587334, 587338, 587340, 587342, 587346, 587352, 587356, 587358, 587360, 587364, 587368, 587376, 587380, 587394
chr1:230741170	HERVH-int:LTR:ERV1	Up	.	12	24	0.389666	0.994865	1	2.5663	0.0151465	0.584403	587222, 587235, 587244, 587247, 587265, 587269, 587277, 587279, 587282, 587283, 587285, 587319, 587331, 587333, 587336, 587339, 587341, 587345, 587352, 587353, 587355, 587359, 587360, 587361, 587362, 587368, 587370, 587371, 587376, 587378, 587381, 587388, 587389, 587393, 587399, 587401
chr1:23435976	Tigger4b:DNA:TcMar-Tigger	Up	KDM1A; LUZP1	5	11	0.411842	0.970496	1	2.42812	0.0903459	1	587222, 587227, 587231, 587235, 587236, 587246, 587265, 587276, 587305, 587316, 587337, 587339, 587349, 587355, 587357, 587375
chr1:26513264	AluJb:SINE:Alu	UpEdge	CNKSR1	2	0	Inf	0.248062	0.86284	0	1	1	587222, 587378
chr1:26595322	LTR10A:LTR:ERV1	EInside	CEP85; SH3BGRL3	1	1	1	0.751938	1	1	0.751938	1	587222, 587347
chr1:42447191	MIRb:SINE:MIR	UpEdge	.	2	0	Inf	0.248062	0.86284	0	1	1	587222, 587246
chr1:46859175	LTR10F:LTR:ERV1	Up	FAAH	1	0	Inf	0.5	0.86284	0	1	1	587222
chr1:59981194	THE1A:LTR:ERVL-MaLR	EInside	FGGY	7	0	Inf	0.00659037	0.317848	0	1	1	587222, 587262, 587318, 587356, 587362, 587368, 587394
chr10:102147800	LTR7B:LTR:ERV1	Up	.	15	6	2.92608	0.0273673	0.824715	0.341754	0.992172	1	587222, 587224, 587230, 587237, 587248, 587256, 587260, 587276, 587278, 587279, 587282, 587302, 587306, 587337, 587346, 587356, 587358, 587361, 587363, 587373, 587380
chr10:115932938	MIRc:SINE:MIR	Up	CCDC186	1	3	0.325502	0.940396	1	3.07218	0.309559	1	587222, 587229, 587361, 587377
chr10:13676874	L1PA11:LINE:L1	UpEdge	.	3	0	Inf	0.122093	0.86284	0	1	1	587222, 587276, 587362
chr10:26989756	THE1D-int:LTR:ERVL-MaLR	EInside	PDSS1	6	0	Inf	0.0138509	0.525655	0	1	1	587222, 587224, 587262, 587360, 587378, 587384
chr10:29217625	MIR:SINE:MIR	UpEdge	.	1	0	Inf	0.5	0.86284	0	1	1	587222
chr10:47078852	LTR33:LTR:ERVL	UpEdge	NPY4R; LOC100996758	7	24	0.20871	0.999925	1	4.79133	0.000403265	0.0311186	587222, 587231, 587247, 587263, 587265, 587277, 587279, 587301, 587317, 587319, 587334, 587339, 587341, 587343, 587345, 587348, 587349, 587353, 587355, 587357, 587359, 587363, 587368, 587369, 587370, 587376, 587379, 587389, 587398, 587399, 587401
chr10:81440744	L1M5:LINE:L1	Up	.	26	26	1	0.570989	0.984976	1	0.570989	1	587222, 587224, 587228, 587233, 587237, 587242, 587244, 587247, 587256, 587260, 587263, 587265, 587269, 587277, 587279, 587284, 587285, 587300, 587301, 587302, 587303, 587304, 587307, 587319, 587322, 587330, 587331, 587334, 587336, 587337, 587339, 587341, 587342, 587344, 587345, 587346, 587347, 587358, 587361, 587362, 587364, 587365, 587370, 587371, 587373, 587374, 587376, 587377, 587386, 587393,…
chr10:67330144	MER61A:LTR:ERV1	EInside	.	22	28	0.678143	0.896612	1	1.47461	0.183737	1	587222, 587223, 587225, 587228, 587235, 587237, 587243, 587245, 587246, 587248, 587254, 587255, 587261, 587265, 587268, 587269, 587276, 587279, 587283, 587295, 587302, 587306, 587307, 587318, 587322, 587323, 587333, 587334, 587335, 587336, 587337, 587344, 587345, 587346, 587351, 587352, 587355, 587357, 587359, 587361, 587364, 587365, 587368, 587370, 587371, 587380, 587384, 587393, 587400, 587401
chr10:75502617	LTR8:LTR:ERV1	UpEdge	FUT11; SEC24C	25	19	1.50829	0.177071	0.86284	0.663002	0.902896	1	587222, 587224, 587228, 587231, 587232, 587234, 587235, 587236, 587237, 587243, 587246, 587260, 587261, 587277, 587282, 587283, 587285, 587300, 587301, 587302, 587306, 587317, 587331, 587332, 587333, 587336, 587339, 587340, 587342, 587344, 587345, 587349, 587351, 587352, 587355, 587356, 587357, 587364, 587365, 587372, 587386, 587392, 587394, 587398
chr11:36475120	L2b:LINE:L2	Up	PRR5L	11	0	Inf	0.000307986	0.0316884	0	1	1	587222, 587230, 587248, 587276, 587294, 587316, 587330, 587346, 587356, 587372, 587400
chr11:46112046	MER103C:DNA:hAT-Charlie	Up	PHF21A	3	3	1	0.659971	1	1	0.659971	1	587222, 587298, 587301, 587318, 587369, 587387
chr11:96032576	LTR16C:LTR:ERVL	EInside	MAML2	1	0	Inf	0.5	0.86284	0	1	1	587222
chr12:109491694	MIR:SINE:MIR	Up	USP30	7	11	0.594858	0.898319	1	1.68107	0.223493	1	587222, 587227, 587233, 587256, 587257, 587264, 587316, 587317, 587333, 587338, 587339, 587347, 587348, 587357, 587375, 587379, 587381, 587384
chr12:110411245	L1MEf:LINE:L1	UpEdge	GIT2	7	12	0.535616	0.932579	1	1.86701	0.160412	1	587222, 587230, 587247, 587293, 587322, 587332, 587333, 587338, 587339, 587343, 587347, 587353, 587355, 587357, 587360, 587363, 587375, 587379, 587384
chr12:113540589	L2a:LINE:L2	UpEdge	RASAL1	2	0	Inf	0.248062	0.86284	0	1	1	587222, 587398
chr12:113756995	MamRep38:DNA:hAT	Up	TPCN1; SLC8B1	1	0	Inf	0.5	0.86284	0	1	1	587222
chr12:1480897	MIR:SINE:MIR	Up	ERC1	1	0	Inf	0.5	0.86284	0	1	1	587222
chr12:32625040	LTR12C:LTR:ERV1	UpEdge	FGD4	1	0	Inf	0.5	0.86284	0	1	1	587222
chr12:6557664	AluSc8:SINE:Alu	Up	CD27	23	26	0.822678	0.765347	1	1.21554	0.358792	1	587222, 587223, 587225, 587227, 587229, 587242, 587254, 587257, 587260, 587263, 587264, 587268, 587269, 587276, 587278, 587279, 587285, 587293, 587294, 587299, 587302, 587303, 587316, 587318, 587319, 587322, 587323, 587331, 587333, 587335, 587337, 587339, 587340, 587344, 587347, 587352, 587353, 587354, 587356, 587362, 587363, 587368, 587369, 587371, 587374, 587377, 587378, 587387, 587392
chr12:70943708	L2c:LINE:L2	EInside	PTPRB	3	0	Inf	0.122093	0.86284	0	1	1	587222, 587226, 587334
chr12:72125399	LTR1:LTR:ERV1	UpEdge	.	3	0	Inf	0.122093	0.86284	0	1	1	587222, 587246, 587344
chr13:43628886	LTR19C:LTR:ERV1	Up	DNAJC15	13	0	Inf	6.27729e-05	0.0078551	0	1	1	587222, 587254, 587260, 587282, 587292, 587334, 587352, 587356, 587358, 587374, 587380, 587388, 587394
chr14:24767782	AluJo:SINE:Alu	Up	RABGGTA	1	1	1	0.751938	1	1	0.751938	1	587222, 587361
chr14:29082613	MLT1I:LTR:ERVL-MaLR	Up	.	1	0	Inf	0.5	0.86284	0	1	1	587222
chr14:54317388	MER5B:DNA:hAT-Charlie	Up	.	1	0	Inf	0.5	0.86284	0	1	1	587222
chr14:74034933	Arthur1A:DNA:hAT-Tip100	UpEdge	ACOT2	2	1	2.02108	0.5	0.86284	0.494786	0.877907	1	587222, 587260, 587343
chr14:92041711	MER51C:LTR:ERV1	UpEdge	.	1	0	Inf	0.5	0.86284	0	1	1	587222
chr14:92587223	AluSq2:SINE:Alu	UpEdge	CPSF2; NDUFB1	6	2	3.17685	0.136749	0.86284	0.314777	0.969031	1	587222, 587231, 587292, 587318, 587330, 587336, 587353, 587358
chr15:41128180	MLT1F2:LTR:ERVL-MaLR	Up	SPINT1	39	24	2.54333	0.0068518	0.32705	0.393185	0.997603	1	587222, 587224, 587227, 587228, 587232, 587234, 587235, 587236, 587243, 587247, 587248, 587249, 587254, 587257, 587261, 587263, 587264, 587265, 587268, 587277, 587282, 587284, 587285, 587293, 587298, 587299, 587302, 587304, 587316, 587319, 587338, 587340, 587342, 587344, 587346, 587348, 587354, 587355, 587356, 587358, 587359, 587360, 587361, 587362, 587363, 587364, 587368, 587370, 587371, 587372,…
chr15:74466906	MIR3:SINE:MIR	Up	ISLR	38	4	20.898	4.13325e-11	3.18949e-08	0.0478514	1	1	587222, 587224, 587226, 587228, 587232, 587233, 587234, 587236, 587242, 587244, 587246, 587248, 587256, 587265, 587268, 587278, 587284, 587292, 587300, 587306, 587316, 587318, 587322, 587334, 587336, 587338, 587340, 587344, 587346, 587350, 587352, 587356, 587360, 587368, 587374, 587376, 587378, 587385, 587386, 587388, 587393, 587398
chr15:81165186	MLT1J:LTR:ERVL-MaLR	UpEdge	CEMIP	2	0	Inf	0.248062	0.86284	0	1	1	587222, 587364
chr16:14021479	MER58A:DNA:hAT-Charlie	UpEdge	ERCC4	1	0	Inf	0.5	0.86284	0	1	1	587222
chr16:28968681	AluJr:SINE:Alu	UpEdge	NFATC2IP	1	1	1	0.751938	1	1	0.751938	1	587222, 587347
chr16:88215420	L1ME1:LINE:L1	Up	.	8	0	Inf	0.00310765	0.179855	0	1	1	587222, 587226, 587232, 587234, 587244, 587292, 587352, 587372
chr16:2945195	L2:LINE:L2	Up	FLYWCH2	4	3	1.35204	0.5	0.86284	0.739624	0.779949	1	587222, 587223, 587230, 587303, 587344, 587356, 587369
chr16:57599225	MLT1K:LTR:ERVL-MaLR	UpEdge	ADGRG5	2	0	Inf	0.248062	0.86284	0	1	1	587222, 587360
chr16:66875617	MIRb:SINE:MIR	UpEdge	CA7	6	1	6.43104	0.0574144	0.86284	0.155496	0.99341	1	587222, 587227, 587230, 587234, 587244, 587376, 587398
chr17:2878818	LTR79:LTR:ERVL	EInside	RAP1GAP2	23	2	16.9249	1.29375e-06	0.000299503	0.0590844	1	1	587222, 587226, 587228, 587234, 587255, 587264, 587284, 587292, 587302, 587304, 587318, 587330, 587332, 587334, 587336, 587337, 587342, 587344, 587346, 587356, 587360, 587374, 587386, 587392, 587400
chr17:38249791	L2b:LINE:L2	Up	THRA; NR1D1	5	10	0.461032	0.951483	1	2.16904	0.135977	1	587222, 587223, 587225, 587227, 587237, 587255, 587263, 587279, 587285, 587331, 587334, 587350, 587352, 587375, 587380
chr17:46777802	L1MD1:LINE:L1	Up	.	4	2	2.05443	0.340029	0.86284	0.486752	0.896118	1	587222, 587227, 587254, 587316, 587345, 587392
chr17:50795559	L2:LINE:L2	Up	.	2	0	Inf	0.248062	0.86284	0	1	1	587222, 587334
chr17:50828180	MER52C:LTR:ERV1	UpEdge	.	1	0	Inf	0.5	0.86284	0	1	1	587222
chr17:69077030	LTR9:LTR:ERV1	UpEdge	.	5	0	Inf	0.0288561	0.824715	0	1	1	587222, 587248, 587262, 587352, 587376
chr17:72580504	LTR3B:LTR:ERVK	UpEdge	C17orf77; CD300LD	20	0	Inf	1.69333e-07	4.90009e-05	0	1	1	587222, 587224, 587248, 587256, 587264, 587278, 587282, 587302, 587340, 587352, 587354, 587356, 587360, 587362, 587368, 587370, 587378, 587380, 587386, 587398
chr18:14847633	L1MEc:LINE:L1	EInside	ANKRD30B	4	0	Inf	0.0596045	0.86284	0	1	1	587222, 587336, 587350, 587388
chr18:37380065	MER61A:LTR:ERV1	Up	.	7	1	7.62629	0.0309694	0.833652	0.131125	0.996892	1	587222, 587229, 587254, 587316, 587318, 587332, 587338, 587358
chr18:44448155	LTR10B1:LTR:ERV1	UpEdge	PIAS2	2	0	Inf	0.248062	0.86284	0	1	1	587222, 587224
chr18:45988651	L1PA15:LINE:L1	Up	.	1	0	Inf	0.5	0.86284	0	1	1	587222
chr18:7946894	LTR79:LTR:ERVL	Up	PTPRM	1	0	Inf	0.5	0.86284	0	1	1	587222
chr19:1917313	MLT1D:LTR:ERVL-MaLR	UpEdge	SCAMP4	1	0	Inf	0.5	0.86284	0	1	1	587222
chr19:2342042	MIRb:SINE:MIR	Up	SPPL2B	1	1	1	0.751938	1	1	0.751938	1	587222, 587339
chr19:40730764	L2b:LINE:L2	Up	CNTD2	9	0	Inf	0.00145194	0.106706	0	1	1	587222, 587224, 587244, 587246, 587278, 587284, 587316, 587322, 587338
chr19:42040763	L1PB:LINE:L1	UpEdge	.	2	0	Inf	0.248062	0.86284	0	1	1	587222, 587256
chr19:52253430	MER33:DNA:hAT-Charlie	Up	FPR1	2	3	0.658194	0.817402	1	1.51931	0.5	1	587222, 587234, 587307, 587357, 587365
chr19:53300247	L1M3:LINE:L1	Up	ZNF320	5	3	1.71514	0.358888	0.86284	0.583044	0.863251	1	587222, 587231, 587234, 587268, 587295, 587336, 587371, 587376
chr19:53341366	L1M3:LINE:L1	Up	ZNF320	13	6	2.44171	0.0674213	0.86284	0.40955	0.977559	1	587222, 587231, 587234, 587236, 587242, 587268, 587295, 587298, 587306, 587318, 587332, 587336, 587344, 587361, 587363, 587364, 587365, 587371, 587376
chr2:102614908	MLT1H1:LTR:ERVL-MaLR	UpEdge	IL1R2	26	8	4.69229	0.000283137	0.0297937	0.213116	0.999946	1	587222, 587224, 587232, 587242, 587246, 587256, 587257, 587264, 587284, 587298, 587299, 587300, 587302, 587306, 587319, 587322, 587332, 587341, 587344, 587347, 587354, 587359, 587364, 587368, 587372, 587374, 587376, 587378, 587384, 587385, 587386, 587388, 587392, 587399
chr2:159000921	L1PB1:LINE:L1	EInside	UPP2	1	0	Inf	0.5	0.86284	0	1	1	587222
chr2:174136589	L2b:LINE:L2	Up	ZAK	8	0	Inf	0.00310765	0.179855	0	1	1	587222, 587226, 587244, 587322, 587346, 587368, 587392, 587394
chr2:182819181	MER119:DNA:hAT-Charlie	UpEdge	PPP1R1C	1	0	Inf	0.5	0.86284	0	1	1	587222
chr2:196313109	THE1D:LTR:ERVL-MaLR	Up	.	9	0	Inf	0.00145194	0.106706	0	1	1	587222, 587260, 587276, 587278, 587344, 587362, 587364, 587376, 587384
chr2:242626938	AluSc8:SINE:Alu	UpEdge	.	8	5	1.67752	0.280177	0.86284	0.596116	0.879195	1	587222, 587230, 587257, 587260, 587292, 587303, 587304, 587345, 587369, 587373, 587384, 587388, 587394
chr2:61295893	MIR:SINE:MIR	Up	KIAA1841	18	12	1.68462	0.14897	0.86284	0.593604	0.92783	1	587222, 587224, 587225, 587231, 587257, 587260, 587264, 587268, 587292, 587302, 587304, 587306, 587317, 587318, 587319, 587339, 587340, 587352, 587353, 587354, 587359, 587360, 587361, 587362, 587369, 587372, 587377, 587384, 587399, 587400
chr2:64304643	HERVH-int:LTR:ERV1	Up	.	2	0	Inf	0.248062	0.86284	0	1	1	587222, 587346
chr2:78215538	L1M1:LINE:L1	UpEdge	.	4	0	Inf	0.0596045	0.86284	0	1	1	587222, 587292, 587352, 587372
chr2:96901479	ERVL-E-int:LTR:ERVL	EInside	.	4	2	2.05443	0.340029	0.86284	0.486752	0.896118	1	587222, 587236, 587245, 587276, 587295, 587306
chr20:44987553	L2b:LINE:L2	Up	SLC35C2	11	6	1.99257	0.149052	0.86284	0.501864	0.941676	1	587222, 587225, 587234, 587244, 587265, 587293, 587302, 587346, 587354, 587355, 587358, 587362, 587372, 587385, 587392, 587393, 587394
chr20:48883917	MIRb:SINE:MIR	UpEdge	LINC01272	10	0	Inf	0.000671971	0.0598312	0	1	1	587222, 587234, 587244, 587248, 587256, 587292, 587306, 587346, 587372, 587392
chr20:48892045	MIRb:SINE:MIR	Up	LINC01272	2	0	Inf	0.248062	0.86284	0	1	1	587222, 587372
chr20:61200141	L1MEf:LINE:L1	Up	.	2	0	Inf	0.248062	0.86284	0	1	1	587222, 587374
chr21:37172846	L1PBa1:LINE:L1	Up	.	1	0	Inf	0.5	0.86284	0	1	1	587222
chr21:37377405	MER48:LTR:ERV1	UpEdge	.	14	17	0.776613	0.794671	1	1.28764	0.340525	1	587222, 587228, 587229, 587233, 587237, 587242, 587245, 587255, 587257, 587269, 587276, 587283, 587298, 587300, 587301, 587303, 587304, 587307, 587331, 587346, 587351, 587352, 587354, 587357, 587359, 587374, 587376, 587377, 587380, 587381, 587392
chr21:41029079	MLT2B3:LTR:ERVL	EInside	B3GALT5	30	40	0.538328	0.973732	1	1.8576	0.0564927	1	587222, 587229, 587231, 587232, 587233, 587235, 587236, 587237, 587243, 587244, 587247, 587260, 587264, 587268, 587277, 587278, 587285, 587293, 587294, 587299, 587302, 587307, 587316, 587317, 587319, 587331, 587333, 587334, 587336, 587337, 587338, 587340, 587341, 587343, 587345, 587346, 587347, 587348, 587349, 587351, 587353, 587354, 587355, 587357, 587358, 587359, 587361, 587362, 587363, 587364,…
chr22:28320551	HSMAR1:DNA:TcMar-Mariner	UpEdge	.	8	11	0.690973	0.839588	1	1.44724	0.31023	1	587222, 587226, 587227, 587232, 587233, 587243, 587294, 587307, 587323, 587336, 587337, 587344, 587349, 587350, 587352, 587357, 587373, 587389, 587393
chr22:39866035	L2b:LINE:L2	UpEdge	MGAT3	1	0	Inf	0.5	0.86284	0	1	1	587222
chr3:14054049	L1PB1:LINE:L1	EInside	.	2	0	Inf	0.248062	0.86284	0	1	1	587222, 587344
chr3:195684649	L1MC4a:LINE:L1	Up	.	1	0	Inf	0.5	0.86284	0	1	1	587222
chr3:197341323	MER4-int:LTR:ERV1	UpEdge	.	15	10	1.64364	0.186841	0.86284	0.608405	0.909449	1	587222, 587226, 587245, 587247, 587265, 587268, 587276, 587278, 587279, 587285, 587292, 587294, 587301, 587304, 587306, 587317, 587332, 587342, 587344, 587358, 587374, 587376, 587385, 587399, 587401
chr3:46201068	L1PA12:LINE:L1	EInside	.	1	0	Inf	0.5	0.86284	0	1	1	587222
chr4:142253368	LTR12C:LTR:ERV1	Up	.	7	0	Inf	0.00659037	0.317848	0	1	1	587222, 587298, 587334, 587346, 587354, 587370, 587376
chr4:143394323	L1PA14:LINE:L1	Up	INPP4B	17	0	Inf	2.29227e-06	0.000505391	0	1	1	587222, 587226, 587232, 587234, 587244, 587246, 587268, 587292, 587318, 587322, 587334, 587342, 587352, 587360, 587374, 587376, 587392
chr4:185303333	LTR67B:LTR:ERVL	Up	.	5	20	0.189855	0.999878	1	5.26719	0.000728862	0.0489077	587222, 587231, 587257, 587263, 587265, 587277, 587299, 587301, 587304, 587333, 587343, 587347, 587348, 587349, 587351, 587355, 587359, 587363, 587369, 587372, 587373, 587376, 587377, 587381, 587385
chr4:2038662	MSTA:LTR:ERVL-MaLR	Up	C4orf48	7	1	7.62629	0.0309694	0.833652	0.131125	0.996892	1	587222, 587264, 587268, 587279, 587292, 587346, 587374, 587384
chr4:39545568	LTR3B:LTR:ERVK	Up	.	2	0	Inf	0.248062	0.86284	0	1	1	587222, 587350
chr4:80127492	LTR10C:LTR:ERV1	EInside	.	2	0	Inf	0.248062	0.86284	0	1	1	587222, 587342
chr5:125935487	LTR10C:LTR:ERV1	UpEdge	PHAX	2	0	Inf	0.248062	0.86284	0	1	1	587222, 587234
chr5:127193203	MLT2C2:LTR:ERVL	Up	.	4	0	Inf	0.0596045	0.86284	0	1	1	587222, 587224, 587302, 587322
chr5:153417864	MIR:SINE:MIR	Up	FAM114A2	9	4	2.43459	0.120805	0.86284	0.410747	0.961929	1	587222, 587243, 587244, 587246, 587247, 587264, 587316, 587330, 587369, 587372, 587373, 587378, 587384
chr5:170174083	AluJr:SINE:Alu	Up	.	2	0	Inf	0.248062	0.86284	0	1	1	587222, 587268
chr5:170826724	L1MB1:LINE:L1	UpEdge	NPM1	1	0	Inf	0.5	0.86284	0	1	1	587222
chr5:177568728	L1MB7:LINE:L1	UpEdge	NHP2; RMND5B	1	0	Inf	0.5	0.86284	0	1	1	587222
chr5:87578400	Tigger7:DNA:TcMar-Tigger	Up	.	3	2	1.51931	0.5	0.86284	0.658194	0.817402	1	587222, 587261, 587265, 587330, 587360
chr6:123069949	LTR2:LTR:ERV1	Up	.	2	1	2.02108	0.5	0.86284	0.494786	0.877907	1	587222, 587350, 587377
chr6:138013027	ERVL-int:LTR:ERVL	EInside	.	1	0	Inf	0.5	0.86284	0	1	1	587222
chr6:15559047	HSMAR1:DNA:TcMar-Mariner	Up	DTNBP1	1	0	Inf	0.5	0.86284	0	1	1	587222
chr6:160900927	L1MEf:LINE:L1	EInside	.	1	0	Inf	0.5	0.86284	0	1	1	587222
chr6:31910358	L2a:LINE:L2	UpEdge	C2	7	0	Inf	0.00659037	0.317848	0	1	1	587222, 587248, 587260, 587334, 587338, 587340, 587352
chr6:96218219	MER74A:LTR:ERVL	EInside	.	1	0	Inf	0.5	0.86284	0	1	1	587222
chr7:104580421	LTR12C:LTR:ERV1	UpEdge	.	6	13	0.40955	0.977559	1	2.44171	0.0674213	1	587222, 587228, 587231, 587236, 587247, 587263, 587276, 587277, 587301, 587343, 587351, 587353, 587357, 587359, 587364, 587368, 587381, 587387, 587393
chr7:106415072	MER41B:LTR:ERV1	EInside	.	10	0	Inf	0.000671971	0.0598312	0	1	1	587222, 587232, 587246, 587254, 587268, 587322, 587352, 587380, 587384, 587386
chr7:106420636	MLT2B1:LTR:ERVL	Up	.	1	0	Inf	0.5	0.86284	0	1	1	587222
chr7:150477649	MLT1K:LTR:ERVL-MaLR	EInside	.	2	0	Inf	0.248062	0.86284	0	1	1	587222, 587376
chr7:150687762	LTR10A:LTR:ERV1	UpEdge	NOS3; ATG9B	6	0	Inf	0.0138509	0.525655	0	1	1	587222, 587278, 587318, 587322, 587332, 587392
chr7:29549753	MLT1F2:LTR:ERVL-MaLR	Up	CHN2	12	7	1.86701	0.160412	0.86284	0.535616	0.932579	1	587222, 587234, 587249, 587254, 587260, 587298, 587301, 587302, 587318, 587337, 587340, 587345, 587347, 587356, 587364, 587369, 587376, 587378, 587381
chr7:47009087	L2c:LINE:L2	UpEdge	.	1	0	Inf	0.5	0.86284	0	1	1	587222
chr7:99216153	L2c:LINE:L2	EInside	ZSCAN25	6	5	1.21847	0.5	0.86284	0.8207	0.73476	1	587222, 587260, 587276, 587299, 587304, 587319, 587323, 587348, 587374, 587377, 587387
chr8:144363778	LTR50:LTR:ERVL	Up	.	36	31	1.35825	0.241426	0.86284	0.736242	0.85383	1	587222, 587223, 587224, 587225, 587226, 587227, 587228, 587230, 587231, 587232, 587234, 587237, 587244, 587245, 587247, 587248, 587254, 587256, 587257, 587261, 587268, 587269, 587276, 587279, 587284, 587285, 587293, 587299, 587300, 587301, 587302, 587303, 587305, 587306, 587316, 587319, 587323, 587331, 587332, 587334, 587336, 587337, 587340, 587342, 587344, 587345, 587346, 587352, 587355, 587356,…
chr8:146075116	L2b:LINE:L2	UpEdge	COMMD5	5	3	1.71514	0.358888	0.86284	0.583044	0.863251	1	587222, 587224, 587247, 587285, 587322, 587330, 587332, 587333
chr8:18073645	PRIMA4-int:LTR:ERV1	Up	NAT1	4	8	0.469885	0.936472	1	2.12818	0.182102	1	587222, 587229, 587264, 587319, 587333, 587341, 587350, 587351, 587365, 587378, 587381, 587387
chr8:23085740	L1MEf:LINE:L1	Up	TNFRSF10A	1	0	Inf	0.5	0.86284	0	1	1	587222
chr8:42952667	L2b:LINE:L2	Up	POMK	1	1	1	0.751938	1	1	0.751938	1	587222, 587343
chr8:60149058	MLT2A1:LTR:ERVL	Up	.	1	0	Inf	0.5	0.86284	0	1	1	587222
chr9:20655631	L1HS:LINE:L1	UpEdge	FOCAD	10	2	5.66102	0.0150784	0.556574	0.176647	0.997842	1	587222, 587232, 587242, 587244, 587292, 587330, 587342, 587353, 587354, 587360, 587393, 587400
chr9:71590507	MLT1C:LTR:ERVL-MaLR	Up	PIP5K1B	27	19	1.71303	0.0994602	0.86284	0.583762	0.950861	1	587222, 587223, 587225, 587226, 587228, 587245, 587254, 587255, 587268, 587269, 587276, 587278, 587283, 587285, 587292, 587294, 587295, 587300, 587301, 587302, 587303, 587305, 587306, 587307, 587316, 587318, 587322, 587323, 587330, 587331, 587333, 587335, 587337, 587350, 587352, 587354, 587358, 587364, 587365, 587370, 587371, 587378, 587384, 587386, 587388, 587400
chr9:98177477	MLT1-int:LTR:ERVL-MaLR	UpEdge	.	19	3	8.40947	0.000138422	0.0157825	0.118914	0.999985	1	587222, 587232, 587234, 587249, 587256, 587260, 587262, 587268, 587292, 587298, 587302, 587306, 587316, 587317, 587330, 587342, 587350, 587358, 587370, 587376, 587388, 587389
chrX:100753219	HERV16-int:LTR:ERVL	EInside	.	4	0	Inf	0.0596045	0.86284	0	1	1	587222, 587262, 587348, 587354
chrX:117549766	L1PB1:LINE:L1	EInside	WDR44	11	9	1.26518	0.40426	0.86284	0.790403	0.766703	1	587222, 587229, 587236, 587264, 587268, 587299, 587316, 587317, 587346, 587347, 587348, 587349, 587351, 587354, 587359, 587368, 587375, 587379, 587384, 587386
chrX:23901220	LTR1:LTR:ERV1	EInside	APOO	4	0	Inf	0.0596045	0.86284	0	1	1	587222, 587318, 587340, 587352
chrX:62648255	LTR46-int:LTR:ERV1	EInside	.	1	0	Inf	0.5	0.86284	0	1	1	587222
chrY:7994224	LTR14C:LTR:ERVK	Up	.	8	0	Inf	0.00310765	0.179855	0	1	1	587222, 587224, 587234, 587322, 587332, 587338, 587370, 587378
chr1:161130097	L2b:LINE:L2	Up	USP21	3	2	1.51931	0.5	0.86284	0.658194	0.817402	1	587223, 587263, 587264, 587318, 587400
chr1:213995497	L2a:LINE:L2	UpEdge	.	3	1	3.07218	0.309559	0.86284	0.325502	0.940396	1	587223, 587230, 587300, 587374
chr1:221278340	L2b:LINE:L2	Up	.	0	1	0	1	1	Inf	0.5	1	587223
chr1:235659339	AluSp:SINE:Alu	Up	TBCE; B3GALNT2	1	1	1	0.751938	1	1	0.751938	1	587223, 587348
chr1:91254906	MSTA:LTR:ERVL-MaLR	Up	.	0	1	0	1	1	Inf	0.5	1	587223
chr1:94249297	MLT1G1:LTR:ERVL-MaLR	UpEdge	BCAR3	0	3	0	1	1	Inf	0.122093	1	587223, 587265, 587283
chr10:91173599	L2b:LINE:L2	UpEdge	IFIT5	6	18	0.268201	0.998638	1	3.72853	0.00588722	0.306268	587223, 587225, 587229, 587235, 587246, 587264, 587265, 587269, 587279, 587293, 587304, 587307, 587319, 587337, 587347, 587352, 587357, 587371, 587372, 587373, 587379, 587381, 587387, 587394
chr10:97252770	AluSg:SINE:Alu	Up	SORBS1	0	2	0	1	1	Inf	0.248062	1	587223, 587237
chr11:10711655	AluSz6:SINE:Alu	Up	MRVI1	0	14	0	1	1	Inf	2.78991e-05	0.00349115	587223, 587227, 587245, 587255, 587265, 587269, 587285, 587337, 587345, 587357, 587365, 587371, 587373, 587377
chr11:108794251	L2c:LINE:L2	Up	DDX10	0	4	0	1	1	Inf	0.0596045	1	587223, 587237, 587335, 587357
chr11:86626345	MIRb:SINE:MIR	Up	.	0	1	0	1	1	Inf	0.5	1	587223
chr11:8853136	FLAM_C:SINE:Alu	Up	ST5	0	1	0	1	1	Inf	0.5	1	587223
chr12:28340972	L1MB8:LINE:L1	UpEdge	CCDC91	1	10	0.0872011	0.999692	1	11.4677	0.00431181	0.234101	587223, 587225, 587233, 587235, 587237, 587306, 587323, 587333, 587341, 587351, 587371
chr12:42837367	HERVK22-int:LTR:ERVK	EInside	PPHLN1	13	18	0.654936	0.891734	1	1.52687	0.205329	1	587223, 587224, 587225, 587229, 587257, 587269, 587293, 587298, 587303, 587304, 587307, 587319, 587322, 587332, 587333, 587335, 587339, 587340, 587343, 587346, 587358, 587360, 587363, 587365, 587369, 587370, 587374, 587376, 587381, 587387, 587394
chr12:45584352	MLT1J:LTR:ERVL-MaLR	Up	.	28	3	15.331	1.08301e-07	4.1786e-05	0.0652275	1	1	587223, 587234, 587256, 587260, 587264, 587277, 587278, 587292, 587298, 587302, 587304, 587316, 587318, 587330, 587336, 587340, 587344, 587346, 587348, 587352, 587354, 587356, 587360, 587361, 587362, 587364, 587368, 587372, 587388, 587394, 587400
chr12:75754718	LTR27:LTR:ERV1	UpEdge	GLIPR1L1; CAPS2	1	2	0.494786	0.877907	1	2.02108	0.5	1	587223, 587357, 587376
chr14:102304740	L1MC4:LINE:L1	Up	PPP2R5C	0	1	0	1	1	Inf	0.5	1	587223
chr14:57668320	AluSz6:SINE:Alu	UpEdge	EXOC5	0	1	0	1	1	Inf	0.5	1	587223
chr14:77540600	MLT1C:LTR:ERVL-MaLR	UpEdge	.	0	1	0	1	1	Inf	0.5	1	587223
chr15:101612357	L1MC4a:LINE:L1	Up	.	0	1	0	1	1	Inf	0.5	1	587223
chr15:94610063	MLT1J:LTR:ERVL-MaLR	Up	.	1	9	0.0985964	0.999328	1	10.1424	0.00847163	0.400279	587223, 587227, 587265, 587295, 587303, 587305, 587333, 587344, 587357, 587365
chr16:29227204	L1ME1:LINE:L1	EInside	.	6	1	6.43104	0.0574144	0.86284	0.155496	0.99341	1	587223, 587244, 587248, 587276, 587292, 587352, 587372
chr16:31133919	AluY:SINE:Alu	Up	KAT8	1	2	0.494786	0.877907	1	2.02108	0.5	1	587223, 587227, 587264
chr16:67217112	L2b:LINE:L2	Up	KIAA0895L	1	1	1	0.751938	1	1	0.751938	1	587223, 587316
chr17:27367664	AluJr:SINE:Alu	Up	SEZ6; PIPOX; PHF12	0	3	0	1	1	Inf	0.122093	1	587223, 587225, 587305
chr18:61048497	MLT1G1:LTR:ERVL-MaLR	Up	KDSR	0	3	0	1	1	Inf	0.122093	1	587223, 587265, 587335
chr19:19873064	ERVL-B4-int:LTR:ERVL	Up	.	3	10	0.268667	0.99182	1	3.72208	0.0380714	1	587223, 587225, 587237, 587245, 587255, 587261, 587283, 587337, 587351, 587354, 587358, 587377, 587394
chr19:46499354	L2:LINE:L2	EInside	CCDC61	6	5	1.21847	0.5	0.86284	0.8207	0.73476	1	587223, 587284, 587342, 587344, 587348, 587363, 587370, 587371, 587373, 587378, 587389
chr19:53488987	HERVK3-int:LTR:ERVK	EInside	.	18	32	0.397864	0.996715	1	2.51342	0.00933736	0.436687	587223, 587231, 587242, 587243, 587244, 587247, 587249, 587255, 587257, 587262, 587263, 587264, 587277, 587278, 587279, 587283, 587299, 587307, 587316, 587317, 587323, 587330, 587331, 587333, 587338, 587339, 587340, 587341, 587342, 587343, 587346, 587347, 587348, 587349, 587357, 587361, 587363, 587364, 587365, 587370, 587372, 587377, 587379, 587380, 587384, 587385, 587389, 587395, 587398, 587399
chr2:10984349	L2a:LINE:L2	EInside	.	0	12	0	1	1	Inf	0.000139759	0.0132274	587223, 587245, 587255, 587269, 587283, 587295, 587305, 587307, 587323, 587345, 587361, 587371
chr2:131849420	AluY:SINE:Alu	Up	FAM168B	0	1	0	1	1	Inf	0.5	1	587223
chr2:48705547	L1MB8:LINE:L1	UpEdge	PPP1R21	1	15	0.0529803	0.999995	1	18.8749	0.00011626	0.0119619	587223, 587225, 587242, 587245, 587295, 587305, 587307, 587323, 587331, 587333, 587335, 587337, 587361, 587371, 587377, 587387
chr2:71680129	L1ME4a:LINE:L1	UpEdge	DYSF	0	11	0	1	1	Inf	0.000307986	0.0250171	587223, 587225, 587255, 587261, 587283, 587285, 587305, 587323, 587331, 587365, 587379
chr20:35925550	MARNA:DNA:TcMar-Mariner	Up	MANBAL	6	10	0.561808	0.909654	1	1.77997	0.212029	1	587223, 587231, 587254, 587264, 587276, 587279, 587285, 587304, 587336, 587348, 587351, 587359, 587361, 587373, 587377, 587395
chr20:48747573	LTR79:LTR:ERVL	Up	TMEM189; TMEM189-UBE2V1	2	37	0.0247478	1	1	40.4076	1.78392e-12	9.17729e-10	587223, 587225, 587229, 587231, 587233, 587235, 587237, 587243, 587245, 587255, 587261, 587265, 587269, 587276, 587279, 587283, 587285, 587295, 587305, 587307, 587323, 587331, 587333, 587335, 587337, 587345, 587351, 587353, 587357, 587361, 587365, 587369, 587371, 587377, 587379, 587385, 587387, 587388, 587401
chr21:30565340	MER50B:LTR:ERV1	UpEdge	.	1	3	0.325502	0.940396	1	3.07218	0.309559	1	587223, 587306, 587307, 587351
chr22:26890405	MIRb:SINE:MIR	Up	TFIP11; SRRD	15	13	1.19831	0.415687	0.86284	0.834505	0.738672	1	587223, 587224, 587225, 587226, 587229, 587230, 587231, 587242, 587254, 587256, 587260, 587261, 587264, 587268, 587282, 587295, 587303, 587323, 587348, 587357, 587360, 587362, 587371, 587372, 587375, 587378, 587379, 587401
chr3:111576530	L1PA8:LINE:L1	UpEdge	PHLDB2	0	3	0	1	1	Inf	0.122093	1	587223, 587261, 587307
chr3:155758926	LTR12C:LTR:ERV1	UpEdge	.	1	10	0.0872011	0.999692	1	11.4677	0.00431181	0.234101	587223, 587225, 587229, 587235, 587242, 587245, 587285, 587295, 587323, 587335, 587365
chr3:187013696	Ricksha_0:DNA:MuDR	Up	MASP1	0	2	0	1	1	Inf	0.248062	1	587223, 587269
chr3:9920722	MER3:DNA:hAT-Charlie	Up	CIDEC	1	12	0.0700977	0.999937	1	14.2658	0.00106359	0.0703486	587223, 587227, 587237, 587245, 587265, 587269, 587277, 587279, 587306, 587335, 587361, 587373, 587379
chr4:122999204	L1ME4a:LINE:L1	UpEdge	.	5	2	2.6066	0.220051	0.86284	0.383641	0.942586	1	587223, 587228, 587276, 587340, 587355, 587370, 587372
chr4:187811086	LTR12C:LTR:ERV1	UpEdge	.	14	19	0.666709	0.886834	1	1.49991	0.210234	1	587223, 587246, 587247, 587249, 587263, 587277, 587279, 587282, 587293, 587300, 587301, 587304, 587307, 587322, 587333, 587337, 587346, 587347, 587353, 587354, 587360, 587362, 587363, 587369, 587370, 587371, 587378, 587379, 587380, 587384, 587385, 587398, 587401
chr4:6995868	L3:LINE:CR1	Up	TBC1D14	4	3	1.35204	0.5	0.86284	0.739624	0.779949	1	587223, 587227, 587264, 587268, 587372, 587389, 587400
chr4:80007249	LTR79:LTR:ERVL	Up	.	0	1	0	1	1	Inf	0.5	1	587223
chr4:87373889	L1PB1:LINE:L1	Up	MAPK10	1	14	0.0578719	0.999988	1	17.2795	0.000246763	0.0219714	587223, 587225, 587237, 587255, 587269, 587276, 587295, 587307, 587323, 587331, 587335, 587337, 587361, 587373, 587379
chr5:115291959	L2b:LINE:L2	EInside	.	1	14	0.0578719	0.999988	1	17.2795	0.000246763	0.0219714	587223, 587225, 587227, 587237, 587243, 587245, 587265, 587277, 587303, 587306, 587307, 587323, 587357, 587373, 587393
chr5:148760919	MIR3:SINE:MIR	Up	IL17B	0	1	0	1	1	Inf	0.5	1	587223
chr5:1578461	HERVK9-int:LTR:ERVK	Up	.	0	1	0	1	1	Inf	0.5	1	587223
chr5:180034651	LTR13A:LTR:ERVK	EInside	FLT4	0	2	0	1	1	Inf	0.248062	1	587223, 587319
chr5:74830322	L1PA15:LINE:L1	Up	POLK	1	5	0.18958	0.986149	1	5.27483	0.103882	1	587223, 587225, 587231, 587261, 587307, 587358
chr7:142559694	MLT1A0:LTR:ERVL-MaLR	EInside	EPHB6	0	1	0	1	1	Inf	0.5	1	587223
chr8:130916495	LTR16E2:LTR:ERVL	Up	FAM49B	15	13	1.19831	0.415687	0.86284	0.834505	0.738672	1	587223, 587225, 587233, 587236, 587242, 587255, 587265, 587276, 587282, 587299, 587302, 587303, 587304, 587307, 587323, 587330, 587336, 587337, 587339, 587344, 587348, 587358, 587360, 587370, 587377, 587379, 587384, 587394
chr8:48242789	L1MC1:LINE:L1	Up	CEBPD; SPIDR	0	1	0	1	1	Inf	0.5	1	587223
chr9:14816815	MIR:SINE:MIR	Up	FREM1	6	11	0.501864	0.941676	1	1.99257	0.149052	1	587223, 587232, 587244, 587248, 587257, 587261, 587276, 587285, 587295, 587335, 587345, 587351, 587356, 587357, 587379, 587380, 587393
chr9:93727699	MLT2C2:LTR:ERVL	Up	.	0	1	0	1	1	Inf	0.5	1	587223
chrX:47419356	MER67C:LTR:ERV1	UpEdge	ARAF	0	2	0	1	1	Inf	0.248062	1	587223, 587243
chrX:48381958	L1MEe:LINE:L1	UpEdge	EBP	10	9	1.13024	0.5	0.86284	0.884768	0.68977	1	587223, 587255, 587256, 587298, 587304, 587306, 587322, 587336, 587341, 587343, 587345, 587346, 587347, 587348, 587356, 587360, 587363, 587393, 587401
chrX:54842310	MER117:DNA:hAT-Charlie	Up	MAGED2	11	10	1.11939	0.5	0.86284	0.893343	0.682776	1	587223, 587224, 587243, 587244, 587261, 587279, 587303, 587304, 587306, 587335, 587345, 587346, 587352, 587353, 587357, 587362, 587364, 587373, 587374, 587384, 587388
chr1:155607242	LTR12F:LTR:ERV1	Up	.	11	3	4.16701	0.0222318	0.779797	0.23998	0.995652	1	587224, 587227, 587234, 587256, 587260, 587261, 587264, 587268, 587294, 587332, 587338, 587342, 587348, 587373
chr1:16642948	AluSx:SINE:Alu	Up	FBXO42	3	1	3.07218	0.309559	0.86284	0.325502	0.940396	1	587224, 587243, 587276, 587374
chr1:168756029	MLT1L:LTR:ERVL-MaLR	EInside	.	1	0	Inf	0.5	0.86284	0	1	1	587224
chr1:21777086	MLT1E3-int:LTR:ERVL-MaLR	Up	NBPF1	10	2	5.66102	0.0150784	0.556574	0.176647	0.997842	1	587224, 587232, 587236, 587248, 587282, 587284, 587300, 587306, 587344, 587346, 587385, 587401
chr1:238649117	MER61A:LTR:ERV1	Up	.	2	1	2.02108	0.5	0.86284	0.494786	0.877907	1	587224, 587335, 587372
chr1:59666338	MLT1F:LTR:ERVL-MaLR	EInside	.	1	0	Inf	0.5	0.86284	0	1	1	587224
chr1:70028568	L1ME3C:LINE:L1	EInside	.	1	0	Inf	0.5	0.86284	0	1	1	587224
chr1:83485122	Tigger1:DNA:TcMar-Tigger	EInside	.	3	0	Inf	0.122093	0.86284	0	1	1	587224, 587276, 587386
chr10:42982468	HERVK9-int:LTR:ERVK	EInside	.	1	2	0.494786	0.877907	1	2.02108	0.5	1	587224, 587225, 587335
chr10:45492806	MER21B:LTR:ERVL	UpEdge	C10orf25; ZNF22	5	1	5.27483	0.103882	0.86284	0.18958	0.986149	1	587224, 587268, 587322, 587335, 587376, 587394
chr10:51051683	L1MC4:LINE:L1	Up	PARG	1	6	0.155496	0.99341	1	6.43104	0.0574144	1	587224, 587227, 587255, 587257, 587283, 587343, 587401
chr11:122192850	L2c:LINE:L2	EInside	.	1	0	Inf	0.5	0.86284	0	1	1	587224
chr11:128243736	L3:LINE:CR1	Up	.	3	0	Inf	0.122093	0.86284	0	1	1	587224, 587228, 587372
chr11:73498317	AluSx1:SINE:Alu	UpEdge	MRPL48	4	1	4.15566	0.182598	0.86284	0.240636	0.971144	1	587224, 587260, 587319, 587336, 587370
chr11:74208848	Tigger4:DNA:TcMar-Tigger	UpEdge	.	1	0	Inf	0.5	0.86284	0	1	1	587224
chr11:769315	AluSq2:SINE:Alu	Up	PDDC1	2	0	Inf	0.248062	0.86284	0	1	1	587224, 587348
chr11:76666410	MLT1A:LTR:ERVL-MaLR	Up	ACER3	9	1	10.1424	0.00847163	0.392236	0.0985964	0.999328	1	587224, 587228, 587236, 587284, 587302, 587354, 587364, 587372, 587375, 587378
chr12:111803977	MIR:SINE:MIR	Up	FAM109A	7	3	2.47748	0.16203	0.86284	0.403635	0.95212	1	587224, 587228, 587229, 587242, 587293, 587300, 587330, 587363, 587364, 587386
chr12:13080611	MER50:LTR:ERV1	Up	GPRC5D; HEBP1	29	0	Inf	3.23167e-11	2.99253e-08	0	1	1	587224, 587248, 587260, 587262, 587264, 587268, 587294, 587298, 587300, 587302, 587304, 587316, 587322, 587330, 587334, 587338, 587346, 587352, 587356, 587358, 587364, 587368, 587374, 587376, 587378, 587380, 587384, 587386, 587392
chr13:101090701	LTR47B:LTR:ERVL	EInside	GGACT; PCCA	47	6	24.816	4.10097e-14	9.49375e-11	0.0402966	1	1	587224, 587228, 587229, 587230, 587232, 587234, 587236, 587244, 587246, 587247, 587248, 587254, 587255, 587264, 587268, 587278, 587282, 587284, 587292, 587298, 587299, 587300, 587301, 587302, 587306, 587316, 587318, 587322, 587330, 587334, 587336, 587338, 587340, 587342, 587346, 587350, 587352, 587354, 587360, 587362, 587364, 587368, 587370, 587372, 587374, 587375, 587376, 587378, 587380, 587386,…
chr13:113836235	LTR86A1:LTR:ERVL	UpEdge	PCID2	1	0	Inf	0.5	0.86284	0	1	1	587224
chr13:22614926	LTR1:LTR:ERV1	UpEdge	.	9	0	Inf	0.00145194	0.106706	0	1	1	587224, 587230, 587282, 587322, 587330, 587352, 587356, 587358, 587376
chr13:80626319	MLT1F2:LTR:ERVL-MaLR	Up	.	1	0	Inf	0.5	0.86284	0	1	1	587224
chr14:24767951	MER46C:DNA:TcMar-Tigger	Up	RABGGTA	2	1	2.02108	0.5	0.86284	0.494786	0.877907	1	587224, 587347, 587372
chr15:45741806	L2c:LINE:L2	UpEdge	SLC30A4	5	5	1	0.628051	1	1	0.628051	1	587224, 587228, 587235, 587236, 587301, 587317, 587349, 587350, 587380, 587399
chr17:19185250	L2a:LINE:L2	Up	EPN2	10	13	0.72906	0.8209	1	1.37163	0.323233	1	587224, 587225, 587235, 587248, 587264, 587302, 587305, 587306, 587317, 587318, 587323, 587343, 587344, 587363, 587369, 587372, 587373, 587376, 587377, 587381, 587387, 587392, 587401
chr17:41416779	HERVK13-int:LTR:ERVK	EInside	.	6	1	6.43104	0.0574144	0.86284	0.155496	0.99341	1	587224, 587264, 587340, 587341, 587344, 587354, 587384
chr19:14182301	AluSq:SINE:Alu	UpEdge	LOC113230	4	1	4.15566	0.182598	0.86284	0.240636	0.971144	1	587224, 587322, 587350, 587364, 587393
chr19:35339925	MER49:LTR:ERV1	EInside	.	6	4	1.54566	0.371949	0.86284	0.646974	0.83797	1	587224, 587264, 587265, 587318, 587319, 587335, 587344, 587353, 587368, 587380
chr2:10341304	PABL_A-int:LTR:ERV1	Up	C2orf48	20	2	13.7591	1.45083e-05	0.00239905	0.0726789	0.999999	1	587224, 587228, 587230, 587236, 587244, 587246, 587254, 587277, 587282, 587298, 587302, 587340, 587354, 587358, 587359, 587360, 587364, 587368, 587370, 587372, 587378, 587380
chr21:38454464	L1ME3F:LINE:L1	UpEdge	TTC3	2	1	2.02108	0.5	0.86284	0.494786	0.877907	1	587224, 587301, 587398
chr22:45553607	LTR75_1:LTR:ERV1	EInside	.	1	1	1	0.751938	1	1	0.751938	1	587224, 587347
chr22:46572569	MLT1A0:LTR:ERVL-MaLR	UpEdge	PPARA	2	6	0.314777	0.969031	1	3.17685	0.136749	1	587224, 587232, 587247, 587261, 587269, 587351, 587369, 587377
chr3:139063216	L2b:LINE:L2	UpEdge	MRPS22	4	0	Inf	0.0596045	0.86284	0	1	1	587224, 587262, 587304, 587318
chr3:14518185	L2b:LINE:L2	UpEdge	SLC6A6; GRIP2	1	0	Inf	0.5	0.86284	0	1	1	587224
chr3:160967449	Kanga2_a:DNA:TcMar-Tc2	UpEdge	NMD3	3	0	Inf	0.122093	0.86284	0	1	1	587224, 587230, 587276
chr3:176797716	MIR3:SINE:MIR	Up	TBL1XR1	2	0	Inf	0.248062	0.86284	0	1	1	587224, 587264
chr3:30664576	MIRc:SINE:MIR	Up	TGFBR2	3	1	3.07218	0.309559	0.86284	0.325502	0.940396	1	587224, 587317, 587332, 587400
chr3:33837182	L2a:LINE:L2	UpEdge	PDCD6IP	29	17	2.25989	0.0215308	0.766827	0.442499	0.991678	1	587224, 587228, 587233, 587237, 587247, 587254, 587257, 587260, 587261, 587268, 587278, 587279, 587284, 587285, 587294, 587298, 587300, 587302, 587304, 587322, 587332, 587336, 587338, 587340, 587342, 587344, 587345, 587348, 587350, 587353, 587356, 587357, 587358, 587359, 587360, 587363, 587369, 587370, 587371, 587373, 587374, 587377, 587380, 587385, 587392, 587394
chr3:63408977	LTR45:LTR:ERV1	UpEdge	SYNPR	3	0	Inf	0.122093	0.86284	0	1	1	587224, 587330, 587332
chr3:93737204	L2a:LINE:L2	Up	STX19; ARL13B	4	3	1.35204	0.5	0.86284	0.739624	0.779949	1	587224, 587233, 587278, 587285, 587342, 587371, 587372
chr3:9973188	AluSg7:SINE:Alu	UpEdge	IL17RC	2	0	Inf	0.248062	0.86284	0	1	1	587224, 587282
chr4:154609072	MER57A-int:LTR:ERV1	Up	TLR2	2	1	2.02108	0.5	0.86284	0.494786	0.877907	1	587224, 587344, 587377
chr4:56806556	HERV4_I-int:LTR:ERV1	Up	.	2	0	Inf	0.248062	0.86284	0	1	1	587224, 587246
chr4:9540107	AluSx:SINE:Alu	Up	.	5	4	1.2685	0.5	0.86284	0.788335	0.754002	1	587224, 587234, 587235, 587242, 587246, 587282, 587347, 587363, 587371
chr5:53606276	Tigger15a:DNA:TcMar-Tigger	Up	ARL15	2	2	1	0.690441	1	1	0.690441	1	587224, 587263, 587347, 587352
chr6:168536901	L1MA6:LINE:L1	Up	.	1	0	Inf	0.5	0.86284	0	1	1	587224
chr6:27106002	LTR48B:LTR:ERV1	Up	HIST1H2BO; OR2B2; OR2B6	4	0	Inf	0.0596045	0.86284	0	1	1	587224, 587338, 587352, 587374
chr6:28047634	LTR10A:LTR:ERV1	UpEdge	ZNF165	22	17	1.44048	0.222092	0.86284	0.694213	0.874655	1	587224, 587231, 587232, 587234, 587235, 587244, 587256, 587264, 587268, 587284, 587302, 587317, 587330, 587331, 587332, 587333, 587336, 587338, 587341, 587342, 587343, 587351, 587353, 587354, 587355, 587356, 587357, 587358, 587359, 587362, 587365, 587369, 587370, 587375, 587376, 587380, 587393, 587394, 587395
chr6:31462327	AluSp:SINE:Alu	UpEdge	MICB	2	0	Inf	0.248062	0.86284	0	1	1	587224, 587234
chr6:84686164	MER4-int:LTR:ERV1	EInside	.	2	0	Inf	0.248062	0.86284	0	1	1	587224, 587228
chr7:152539651	L1ME1:LINE:L1	Up	ACTR3C	12	0	Inf	0.000139759	0.0157825	0	1	1	587224, 587232, 587234, 587292, 587306, 587332, 587352, 587370, 587374, 587384, 587386, 587398
chr7:150019300	MER41B:LTR:ERV1	UpEdge	LRRC61; ZBED6CL; ACTR3C	8	6	1.37671	0.389149	0.86284	0.726372	0.801552	1	587224, 587226, 587231, 587234, 587243, 587247, 587265, 587277, 587278, 587303, 587304, 587374, 587376, 587378
chr7:50517311	MIR:SINE:MIR	Up	FIGNL1	19	2	12.7939	3.14057e-05	0.00454401	0.078162	0.999998	1	587224, 587234, 587246, 587254, 587264, 587268, 587278, 587298, 587304, 587316, 587332, 587336, 587338, 587352, 587362, 587369, 587374, 587380, 587381, 587386, 587392
chr7:75444374	AluJr:SINE:Alu	Up	CCL24	1	0	Inf	0.5	0.86284	0	1	1	587224
chr9:131093998	AluSx:SINE:Alu	Up	COQ4; TRUB2	2	2	1	0.690441	1	1	0.690441	1	587224, 587353, 587362, 587369
chr9:91033699	MIR:SINE:MIR	Up	SPIN1	3	3	1	0.659971	1	1	0.659971	1	587224, 587230, 587303, 587363, 587368, 587375
chr9:98632538	LTR78:LTR:ERV1	Up	ERCC6L2	13	9	1.55027	0.241766	0.86284	0.645048	0.879091	1	587224, 587234, 587244, 587261, 587263, 587276, 587277, 587283, 587295, 587300, 587302, 587318, 587330, 587345, 587346, 587350, 587362, 587371, 587373, 587380, 587392, 587393
chrX:83993025	MER61-int:LTR:ERV1	UpEdge	.	1	0	Inf	0.5	0.86284	0	1	1	587224
chrX:83993957	HERVFH21-int:LTR:ERV1	Up	.	1	0	Inf	0.5	0.86284	0	1	1	587224
chr1:100502293	MLT1F1:LTR:ERVL-MaLR	UpEdge	HIAT1	3	3	1	0.659971	1	1	0.659971	1	587225, 587235, 587317, 587330, 587336, 587342
chr1:11845779	AluSz:SINE:Alu	UpEdge	MTHFR; C1orf167	6	4	1.54566	0.371949	0.86284	0.646974	0.83797	1	587225, 587242, 587262, 587263, 587348, 587350, 587359, 587380, 587381, 587384
chr1:151581892	L1MC4a:LINE:L1	UpEdge	SNX27	1	10	0.0872011	0.999692	1	11.4677	0.00431181	0.234101	587225, 587233, 587269, 587285, 587335, 587337, 587345, 587361, 587371, 587388, 587401
chr1:21746113	L1MEc:LINE:L1	Up	.	2	4	0.486752	0.896118	1	2.05443	0.340029	1	587225, 587265, 587279, 587282, 587305, 587364
chr1:236035619	MER39:LTR:ERV1	UpEdge	LYST	1	1	1	0.751938	1	1	0.751938	1	587225, 587316
chr10:16479333	AluJo:SINE:Alu	Up	PTER	6	5	1.21847	0.5	0.86284	0.8207	0.73476	1	587225, 587227, 587264, 587316, 587319, 587338, 587340, 587352, 587369, 587370, 587375
chr10:28623786	MLT1F:LTR:ERVL-MaLR	Up	MPP7	0	3	0	1	1	Inf	0.122093	1	587225, 587233, 587269
chr10:28812691	L1M4:LINE:L1	UpEdge	.	3	1	3.07218	0.309559	0.86284	0.325502	0.940396	1	587225, 587254, 587278, 587372
chr10:82228310	MER5A1:DNA:hAT-Charlie	Up	TSPAN14	8	7	1.16156	0.5	0.86284	0.860913	0.707845	1	587225, 587255, 587260, 587298, 587331, 587336, 587339, 587340, 587356, 587358, 587370, 587375, 587379, 587380, 587381
chr10:89508000	L1PA8A:LINE:L1	UpEdge	ATAD1	6	7	0.843726	0.719823	1	1.18522	0.5	1	587225, 587227, 587255, 587268, 587306, 587323, 587331, 587338, 587352, 587368, 587371, 587380, 587393
chr10:99435949	MER46C:DNA:TcMar-Tigger	UpEdge	PI4K2A	1	1	1	0.751938	1	1	0.751938	1	587225, 587322
chr11:62553515	L2b:LINE:L2	Up	TMEM223; TMEM179B; TAF6L	3	7	0.403635	0.95212	1	2.47748	0.16203	1	587225, 587229, 587236, 587247, 587319, 587336, 587343, 587357, 587370, 587375
chr11:6755100	MLT1A1:LTR:ERVL-MaLR	UpEdge	.	0	4	0	1	1	Inf	0.0596045	1	587225, 587307, 587319, 587393
chr12:120925329	LTR76:LTR:ERV1	Up	DYNLL1	0	3	0	1	1	Inf	0.122093	1	587225, 587283, 587377
chr12:12509730	MIRb:SINE:MIR	UpEdge	LOH12CR1	2	13	0.128749	0.999753	1	7.76705	0.00226704	0.143786	587225, 587242, 587261, 587265, 587269, 587295, 587305, 587323, 587333, 587335, 587337, 587345, 587358, 587361, 587365
chr12:38716290	L1MA7:LINE:L1	Up	ALG10	1	3	0.325502	0.940396	1	3.07218	0.309559	1	587225, 587276, 587295, 587343
chr12:93894590	FAM:SINE:Alu	Up	MRPL42	3	6	0.478452	0.917875	1	2.09007	0.245998	1	587225, 587279, 587336, 587337, 587339, 587345, 587355, 587364, 587394
chr13:49546825	L2b:LINE:L2	UpEdge	FNDC3A	1	6	0.155496	0.99341	1	6.43104	0.0574144	1	587225, 587235, 587263, 587301, 587322, 587349, 587399
chr14:64915833	MIR:SINE:MIR	Up	ZBTB25; MTHFD1	0	2	0	1	1	Inf	0.248062	1	587225, 587365
chr15:31059631	Tigger1:DNA:TcMar-Tigger	EInside	.	2	4	0.486752	0.896118	1	2.05443	0.340029	1	587225, 587254, 587301, 587307, 587351, 587370
chr15:43695264	L2c:LINE:L2	Up	TUBGCP4; TP53BP1	4	6	0.646974	0.83797	1	1.54566	0.371949	1	587225, 587248, 587264, 587337, 587347, 587356, 587369, 587379, 587380, 587401
chr15:90646525	MER39B:LTR:ERV1	Up	.	0	4	0	1	1	Inf	0.0596045	1	587225, 587307, 587331, 587337
chr16:10836591	L1MC4:LINE:L1	UpEdge	NUBP1; TVP23A	5	2	2.6066	0.220051	0.86284	0.383641	0.942586	1	587225, 587227, 587342, 587344, 587370, 587380, 587384
chr16:2660449	AluSq2:SINE:Alu	UpEdge	KCTD5	0	1	0	1	1	Inf	0.5	1	587225
chr18:12305611	AluJb:SINE:Alu	UpEdge	TUBB6	3	11	0.23998	0.995652	1	4.16701	0.0222318	0.823466	587225, 587233, 587234, 587242, 587255, 587285, 587295, 587307, 587335, 587357, 587361, 587365, 587388, 587401
chr19:35606744	L3:LINE:CR1	Up	FXYD3	3	20	0.11057	0.999993	1	9.04403	6.72865e-05	0.00724504	587225, 587233, 587236, 587237, 587265, 587268, 587279, 587299, 587317, 587323, 587331, 587333, 587339, 587343, 587349, 587361, 587363, 587368, 587371, 587375, 587381, 587393, 587395
chr19:56106998	L2b:LINE:L2	Up	FIZ1	3	5	0.583044	0.863251	1	1.71514	0.358888	1	587225, 587256, 587260, 587295, 587337, 587369, 587371, 587388
chr19:8935756	L1MC4a:LINE:L1	Up	ZNF558	5	3	1.71514	0.358888	0.86284	0.583044	0.863251	1	587225, 587246, 587264, 587276, 587350, 587361, 587387, 587400
chr2:170438919	L1PA13:LINE:L1	UpEdge	PPIG	0	4	0	1	1	Inf	0.0596045	1	587225, 587323, 587359, 587361
chr2:7016862	MIRb:SINE:MIR	UpEdge	RSAD2	0	2	0	1	1	Inf	0.248062	1	587225, 587279
chr20:25657678	L1MA4:LINE:L1	Up	ZNF337	6	5	1.21847	0.5	0.86284	0.8207	0.73476	1	587225, 587257, 587264, 587265, 587278, 587282, 587302, 587305, 587358, 587361, 587388
chr21:35665968	L2b:LINE:L2	Up	.	0	1	0	1	1	Inf	0.5	1	587225
chr22:17132178	LTR14B:LTR:ERVK	UpEdge	.	0	1	0	1	1	Inf	0.5	1	587225
chr22:31282019	MER4E1:LTR:ERV1	UpEdge	OSBP2	6	9	0.634991	0.864023	1	1.57483	0.292155	1	587225, 587235, 587236, 587242, 587243, 587255, 587261, 587265, 587295, 587355, 587365, 587370, 587386, 587392, 587398
chr3:37283188	MER1A:DNA:hAT-Charlie	UpEdge	GOLGA4	6	10	0.561808	0.909654	1	1.77997	0.212029	1	587225, 587227, 587232, 587243, 587263, 587265, 587318, 587319, 587322, 587342, 587345, 587355, 587360, 587373, 587380, 587389
chr3:37876195	MER44B:DNA:TcMar-Tigger	Up	ITGA9	6	12	0.451878	0.963354	1	2.21299	0.101681	1	587225, 587231, 587243, 587260, 587277, 587282, 587283, 587284, 587299, 587301, 587316, 587319, 587347, 587352, 587353, 587358, 587381, 587395
chr3:39181329	MER113B:DNA:hAT-Charlie	UpEdge	CSRNP1	0	4	0	1	1	Inf	0.0596045	1	587225, 587355, 587359, 587371
chr3:9854438	L2b:LINE:L2	UpEdge	TTLL3; ARPC4-TTLL3	1	1	1	0.751938	1	1	0.751938	1	587225, 587254
chr4:89516703	MIR3:SINE:MIR	Up	NAP1L5; HERC3	0	1	0	1	1	Inf	0.5	1	587225
chr5:146761654	L1M4c:LINE:L1	UpEdge	STK32A	2	4	0.486752	0.896118	1	2.05443	0.340029	1	587225, 587228, 587242, 587295, 587323, 587357
chr6:28321641	LTR18B:LTR:ERVL	Up	ZSCAN31	3	9	0.3037	0.984922	1	3.29272	0.063528	1	587225, 587226, 587264, 587269, 587295, 587323, 587331, 587341, 587355, 587365, 587371, 587394
chr6:36507977	L1ME5:LINE:L1	Up	STK38	13	12	1.10332	0.5	0.86284	0.906351	0.671557	1	587225, 587226, 587229, 587255, 587256, 587282, 587283, 587300, 587304, 587306, 587333, 587335, 587344, 587346, 587347, 587353, 587354, 587356, 587361, 587368, 587372, 587377, 587379, 587384, 587387
chr6:44216811	AluJb:SINE:Alu	UpEdge	HSP90AB1	0	1	0	1	1	Inf	0.5	1	587225
chr7:5035064	L2c:LINE:L2	Up	.	9	5	1.91898	0.198448	0.86284	0.521109	0.922329	1	587225, 587234, 587235, 587244, 587248, 587265, 587269, 587282, 587284, 587318, 587350, 587365, 587380, 587394
chr7:63811179	L1PREC2:LINE:L1	Up	.	1	7	0.131125	0.996892	1	7.62629	0.0309694	1	587225, 587235, 587283, 587295, 587365, 587372, 587381, 587387
chr7:65205836	AluJr:SINE:Alu	EInside	.	2	4	0.486752	0.896118	1	2.05443	0.340029	1	587225, 587231, 587269, 587276, 587304, 587353
chr7:73474051	MIR3:SINE:MIR	Up	ELN	0	2	0	1	1	Inf	0.248062	1	587225, 587345
chr7:99081280	L1M5:LINE:L1	Up	ZNF789	0	2	0	1	1	Inf	0.248062	1	587225, 587323
chr8:74876749	FLAM_C:SINE:Alu	Up	TCEB1	14	11	1.3445	0.328443	0.86284	0.743773	0.813159	1	587225, 587228, 587256, 587260, 587268, 587269, 587295, 587300, 587301, 587304, 587306, 587318, 587339, 587355, 587357, 587358, 587360, 587363, 587368, 587369, 587372, 587376, 587387, 587388, 587393
chr9:37774041	AluJb:SINE:Alu	UpEdge	EXOSC3; TRMT10B	0	1	0	1	1	Inf	0.5	1	587225
chrX:16730973	L2a:LINE:L2	Up	S100G; CTPS2	6	3	2.09007	0.245998	0.86284	0.478452	0.917875	1	587225, 587245, 587264, 587302, 587316, 587318, 587337, 587350, 587388
chrX:30884374	L1MC3:LINE:L1	Up	TAB3	3	7	0.403635	0.95212	1	2.47748	0.16203	1	587225, 587265, 587269, 587295, 587298, 587336, 587337, 587347, 587380, 587381
chrX:47056316	MIRb:SINE:MIR	Up	UBA1	0	1	0	1	1	Inf	0.5	1	587225
chr1:11455107	L2c:LINE:L2	Up	.	4	0	Inf	0.0596045	0.86284	0	1	1	587226, 587244, 587256, 587338
chr1:161718260	MER83:LTR:ERV1	UpEdge	DUSP12	20	2	13.7591	1.45083e-05	0.00239905	0.0726789	0.999999	1	587226, 587228, 587230, 587232, 587234, 587244, 587284, 587300, 587322, 587330, 587332, 587338, 587347, 587349, 587352, 587356, 587364, 587374, 587376, 587384, 587386, 587398
chr1:203396551	HERVK22-int:LTR:ERVK	UpEdge	.	2	1	2.02108	0.5	0.86284	0.494786	0.877907	1	587226, 587262, 587351
chr1:205481216	L2:LINE:L2	UpEdge	CDK18	14	10	1.50502	0.249146	0.86284	0.664445	0.870933	1	587226, 587231, 587247, 587264, 587278, 587279, 587282, 587292, 587293, 587304, 587305, 587318, 587339, 587340, 587344, 587352, 587353, 587354, 587355, 587356, 587357, 587363, 587368, 587398
chr1:231658159	MLT1H2:LTR:ERVL-MaLR	Up	TSNAX	35	23	2.1178	0.0259243	0.824715	0.472188	0.989284	1	587226, 587232, 587235, 587236, 587237, 587242, 587244, 587247, 587257, 587260, 587263, 587265, 587268, 587276, 587277, 587279, 587284, 587292, 587294, 587300, 587301, 587302, 587304, 587306, 587317, 587318, 587322, 587330, 587334, 587336, 587338, 587339, 587341, 587345, 587346, 587347, 587348, 587352, 587354, 587355, 587358, 587359, 587360, 587364, 587368, 587371, 587372, 587378, 587380, 587381,…
chr10:15144193	AluJb:SINE:Alu	Up	RPP38; C10orf111	9	4	2.43459	0.120805	0.86284	0.410747	0.961929	1	587226, 587227, 587244, 587254, 587260, 587264, 587303, 587348, 587371, 587374, 587375, 587384, 587394
chr10:28814881	L2:LINE:L2	UpEdge	WAC	1	2	0.494786	0.877907	1	2.02108	0.5	1	587226, 587319, 587361
chr11:10874251	Charlie1:DNA:hAT-Charlie	UpEdge	ZBED5	1	2	0.494786	0.877907	1	2.02108	0.5	1	587226, 587237, 587277
chr11:18358693	AluSz:SINE:Alu	UpEdge	GTF2H1	1	0	Inf	0.5	0.86284	0	1	1	587226
chr11:27238930	MIR3:SINE:MIR	UpEdge	.	20	0	Inf	1.69333e-07	4.90009e-05	0	1	1	587226, 587232, 587242, 587254, 587262, 587300, 587304, 587316, 587318, 587342, 587344, 587348, 587350, 587352, 587354, 587358, 587374, 587386, 587392, 587398
chr12:38721463	L3:LINE:CR1	Up	.	4	9	0.410747	0.961929	1	2.43459	0.120805	1	587226, 587231, 587246, 587256, 587265, 587277, 587299, 587333, 587337, 587341, 587358, 587373, 587393
chr14:102700506	HERVFH21-int:LTR:ERV1	Up	MOK	4	0	Inf	0.0596045	0.86284	0	1	1	587226, 587228, 587350, 587360
chr14:105498789	MER41A:LTR:ERV1	UpEdge	GPR132	3	0	Inf	0.122093	0.86284	0	1	1	587226, 587228, 587340
chr16:27352054	L2a:LINE:L2	Up	IL4R	2	1	2.02108	0.5	0.86284	0.494786	0.877907	1	587226, 587278, 587351
chr16:57698829	L1ME4a:LINE:L1	UpEdge	ADGRG1	1	0	Inf	0.5	0.86284	0	1	1	587226
chr16:65304465	MIR3:SINE:MIR	UpEdge	.	3	0	Inf	0.122093	0.86284	0	1	1	587226, 587246, 587372
chr17:17588913	L2b:LINE:L2	UpEdge	SREBF1; RAI1	2	0	Inf	0.248062	0.86284	0	1	1	587226, 587234
chr17:2224155	L2a:LINE:L2	UpEdge	SRR; TSR1	10	0	Inf	0.000671971	0.0598312	0	1	1	587226, 587254, 587260, 587262, 587300, 587316, 587332, 587336, 587350, 587388
chr18:49027201	LTR33A_:LTR:ERVL	Up	.	1	0	Inf	0.5	0.86284	0	1	1	587226
chr19:13872837	AluJb:SINE:Alu	Up	CCDC130	1	0	Inf	0.5	0.86284	0	1	1	587226
chr19:15939547	LTR7C:LTR:ERV1	UpEdge	.	10	2	5.66102	0.0150784	0.556574	0.176647	0.997842	1	587226, 587230, 587234, 587254, 587256, 587294, 587346, 587369, 587370, 587379, 587386, 587392
chr19:39241132	HERVH-int:LTR:ERV1	Up	CAPN12	1	0	Inf	0.5	0.86284	0	1	1	587226
chr19:58741637	MIR:SINE:MIR	Up	ZNF544	1	4	0.240636	0.971144	1	4.15566	0.182598	1	587226, 587257, 587337, 587363, 587381
chr19:5912613	AluJo:SINE:Alu	UpEdge	CAPS	2	1	2.02108	0.5	0.86284	0.494786	0.877907	1	587226, 587230, 587319
chr2:191624819	LTR12C:LTR:ERV1	Up	.	3	0	Inf	0.122093	0.86284	0	1	1	587226, 587276, 587376
chr2:233877319	MER45A:DNA:hAT-Tip100	UpEdge	NGEF	18	11	1.87099	0.10289	0.86284	0.534477	0.954568	1	587226, 587228, 587234, 587248, 587249, 587254, 587260, 587262, 587264, 587265, 587278, 587279, 587282, 587292, 587298, 587304, 587316, 587319, 587337, 587345, 587347, 587361, 587364, 587370, 587371, 587379, 587387, 587388, 587400
chr2:238675531	AluJb:SINE:Alu	UpEdge	LRRFIP1	1	0	Inf	0.5	0.86284	0	1	1	587226
chr2:242489360	AluYk4:SINE:Alu	Up	.	9	0	Inf	0.00145194	0.106706	0	1	1	587226, 587254, 587262, 587330, 587342, 587346, 587354, 587356, 587362
chr3:23952662	AluSx:SINE:Alu	Up	RPL15; NKIRAS1	1	0	Inf	0.5	0.86284	0	1	1	587226
chr4:20703492	Charlie7:DNA:hAT-Charlie	Up	PACRGL	1	0	Inf	0.5	0.86284	0	1	1	587226
chr4:90602411	MER61C:LTR:ERV1	UpEdge	.	14	0	Inf	2.78991e-05	0.00416686	0	1	1	587226, 587230, 587232, 587234, 587244, 587246, 587260, 587264, 587292, 587360, 587370, 587376, 587378, 587386
chr5:131702143	MLT1F2:LTR:ERVL-MaLR	UpEdge	.	1	1	1	0.751938	1	1	0.751938	1	587226, 587231
chr5:179713802	L1MD2:LINE:L1	Up	MAPK9	10	6	1.77997	0.212029	0.86284	0.561808	0.909654	1	587226, 587260, 587263, 587264, 587268, 587318, 587330, 587332, 587360, 587361, 587378, 587385, 587392, 587395, 587399, 587401
chr5:82391860	L1M3a:LINE:L1	EInside	XRCC4	6	0	Inf	0.0138509	0.525655	0	1	1	587226, 587246, 587284, 587306, 587348, 587372
chr6:161731190	HERVIP10FH-int:LTR:ERV1	UpEdge	.	1	0	Inf	0.5	0.86284	0	1	1	587226
chr6:24191921	HAL1:LINE:L1	Up	KAAG1; DCDC2	2	0	Inf	0.248062	0.86284	0	1	1	587226, 587316
chr6:30103896	L3b:LINE:CR1	Up	TRIM40	4	19	0.160896	0.999933	1	6.21519	0.000476318	0.0361533	587226, 587229, 587233, 587235, 587265, 587269, 587283, 587301, 587333, 587337, 587343, 587345, 587347, 587359, 587363, 587364, 587365, 587370, 587371, 587374, 587375, 587381, 587385
chr6:33243101	AluSx1:SINE:Alu	Up	RPS18	1	1	1	0.751938	1	1	0.751938	1	587226, 587227
chr7:100657554	MSTD:LTR:ERVL-MaLR	Up	MUC12	9	1	10.1424	0.00847163	0.392236	0.0985964	0.999328	1	587226, 587230, 587254, 587256, 587262, 587264, 587278, 587338, 587372, 587377
chr7:144032450	THE1A-int:LTR:ERVL-MaLR	Up	.	1	0	Inf	0.5	0.86284	0	1	1	587226
chr7:155755169	L2c:LINE:L2	UpEdge	LOC389602	7	0	Inf	0.00659037	0.317848	0	1	1	587226, 587246, 587260, 587322, 587364, 587376, 587388
chr7:155827066	MSTA:LTR:ERVL-MaLR	Up	.	6	0	Inf	0.0138509	0.525655	0	1	1	587226, 587268, 587278, 587322, 587336, 587392
chr7:66025408	AluSq10:SINE:Alu	Up	.	2	1	2.02108	0.5	0.86284	0.494786	0.877907	1	587226, 587236, 587255
chr7:99947897	AluJb:SINE:Alu	UpEdge	PILRB	1	0	Inf	0.5	0.86284	0	1	1	587226
chr8:11652131	LTR12C:LTR:ERV1	UpEdge	FDFT1	25	19	1.50829	0.177071	0.86284	0.663002	0.902896	1	587226, 587227, 587231, 587234, 587246, 587249, 587255, 587292, 587295, 587298, 587305, 587306, 587307, 587318, 587330, 587335, 587336, 587337, 587340, 587345, 587346, 587348, 587349, 587350, 587351, 587352, 587354, 587355, 587357, 587360, 587361, 587362, 587364, 587365, 587368, 587370, 587371, 587374, 587376, 587384, 587389, 587392, 587398, 587399
chr8:141958768	MER2:DNA:TcMar-Tigger	Up	PTK2	6	0	Inf	0.0138509	0.525655	0	1	1	587226, 587234, 587318, 587344, 587358, 587398
chr9:125999130	AluSz:SINE:Alu	Up	STRBP	8	7	1.16156	0.5	0.86284	0.860913	0.707845	1	587226, 587248, 587283, 587303, 587304, 587316, 587318, 587332, 587344, 587345, 587361, 587375, 587386, 587387, 587399
chr9:127055025	L2b:LINE:L2	EInside	NEK6; PSMB7	2	2	1	0.690441	1	1	0.690441	1	587226, 587278, 587379, 587381
chr9:140321240	AluSx:SINE:Alu	UpEdge	NOXA1	5	1	5.27483	0.103882	0.86284	0.18958	0.986149	1	587226, 587232, 587284, 587362, 587376, 587387
chrX:13752210	MER20:DNA:hAT-Charlie	Up	TRAPPC2	8	5	1.67752	0.280177	0.86284	0.596116	0.879195	1	587226, 587227, 587244, 587245, 587265, 587306, 587331, 587336, 587344, 587353, 587362, 587376, 587392
chrX:44858901	HERVIP10FH-int:LTR:ERV1	Up	.	2	0	Inf	0.248062	0.86284	0	1	1	587226, 587376
chr1:2508669	AluSq2:SINE:Alu	Up	.	1	3	0.325502	0.940396	1	3.07218	0.309559	1	587227, 587306, 587331, 587371
chr10:114131339	LTR12C:LTR:ERV1	UpEdge	ACSL5	0	2	0	1	1	Inf	0.248062	1	587227, 587377
chr10:5904642	MIRb:SINE:MIR	UpEdge	ANKRD16	0	1	0	1	1	Inf	0.5	1	587227
chr10:72579840	MIR:SINE:MIR	UpEdge	SGPL1	0	1	0	1	1	Inf	0.5	1	587227
chr11:118401083	MIRb:SINE:MIR	Up	TMEM25; TTC36	0	3	0	1	1	Inf	0.122093	1	587227, 587261, 587373
chr11:71452160	HERVE-int:LTR:ERV1	Up	.	9	5	1.91898	0.198448	0.86284	0.521109	0.922329	1	587227, 587230, 587262, 587298, 587304, 587316, 587349, 587354, 587355, 587368, 587370, 587377, 587380, 587393
chr11:3495255	HERVE-int:LTR:ERV1	Up	.	3	1	3.07218	0.309559	0.86284	0.325502	0.940396	1	587227, 587276, 587300, 587302
chr11:65134833	AluY:SINE:Alu	UpEdge	SLC25A45	0	1	0	1	1	Inf	0.5	1	587227
chr11:96119013	MARNA:DNA:TcMar-Mariner	Up	CCDC82	0	2	0	1	1	Inf	0.248062	1	587227, 587293
chr12:128510438	LTR8A:LTR:ERV1	Up	.	1	1	1	0.751938	1	1	0.751938	1	587227, 587388
chr14:102303464	AluSp:SINE:Alu	Up	PPP2R5C	0	1	0	1	1	Inf	0.5	1	587227
chr14:24891493	L2b:LINE:L2	EInside	CBLN3; KHNYN	1	36	0.0129855	1	1	77.009	4.06132e-13	2.35049e-10	587227, 587229, 587231, 587233, 587235, 587237, 587243, 587247, 587257, 587261, 587263, 587277, 587283, 587285, 587293, 587299, 587305, 587317, 587319, 587339, 587341, 587343, 587345, 587347, 587351, 587355, 587357, 587359, 587363, 587365, 587373, 587375, 587377, 587379, 587386, 587389, 587395
chr14:35513810	AluSx:SINE:Alu	UpEdge	FAM177A1	0	2	0	1	1	Inf	0.248062	1	587227, 587299
chr15:31050256	L2a:LINE:L2	Up	.	0	3	0	1	1	Inf	0.122093	1	587227, 587323, 587373
chr15:57941997	L2a:LINE:L2	Up	GCOM1; MYZAP	0	1	0	1	1	Inf	0.5	1	587227
chr15:71624240	LTR16B2:LTR:ERVL	UpEdge	THSD4	0	3	0	1	1	Inf	0.122093	1	587227, 587261, 587373
chr15:90777754	MIRb:SINE:MIR	EInside	GDPGP1	0	1	0	1	1	Inf	0.5	1	587227
chr16:456503	AluSx1:SINE:Alu	UpEdge	DECR2	0	2	0	1	1	Inf	0.248062	1	587227, 587357
chr16:84536223	AluSz:SINE:Alu	Up	TLDC1	1	10	0.0872011	0.999692	1	11.4677	0.00431181	0.234101	587227, 587231, 587265, 587279, 587316, 587319, 587361, 587373, 587375, 587377, 587387
chr19:15773111	L1MD:LINE:L1	Up	.	0	1	0	1	1	Inf	0.5	1	587227
chr2:191279993	AluJr4:SINE:Alu	Up	MFSD6	1	6	0.155496	0.99341	1	6.43104	0.0574144	1	587227, 587235, 587261, 587317, 587344, 587353, 587373
chr2:230096559	MLT1A1:LTR:ERVL-MaLR	Up	PID1	0	8	0	1	1	Inf	0.00310765	0.189322	587227, 587261, 587295, 587307, 587335, 587353, 587359, 587361
chr2:69688172	Tigger3a:DNA:TcMar-Tigger	UpEdge	AAK1	0	1	0	1	1	Inf	0.5	1	587227
chr20:18000094	AluSq2:SINE:Alu	UpEdge	OVOL2	0	1	0	1	1	Inf	0.5	1	587227
chr20:329845	MIR:SINE:MIR	Up	NRSN2	9	9	1	0.599879	1	1	0.599879	1	587227, 587229, 587232, 587233, 587247, 587254, 587257, 587278, 587293, 587316, 587340, 587356, 587358, 587361, 587372, 587387, 587392, 587401
chr22:30150578	AluJb:SINE:Alu	Up	CABP7; ZMAT5	0	1	0	1	1	Inf	0.5	1	587227
chr22:30640041	MIRc:SINE:MIR	UpEdge	LIF	0	2	0	1	1	Inf	0.248062	1	587227, 587365
chr22:39429300	MER65C:LTR:ERV1	Up	APOBEC3D	0	2	0	1	1	Inf	0.248062	1	587227, 587375
chr3:9808182	MER5A1:DNA:hAT-Charlie	Up	CAMK1; OGG1	1	1	1	0.751938	1	1	0.751938	1	587227, 587336
chr4:104019581	LTR16B2:LTR:ERVL	Up	BDH2	0	1	0	1	1	Inf	0.5	1	587227
chr4:48012472	LTR17:LTR:ERV1	Up	CNGA1	1	1	1	0.751938	1	1	0.751938	1	587227, 587372
chr5:127292340	AluSx4:SINE:Alu	Up	.	1	2	0.494786	0.877907	1	2.02108	0.5	1	587227, 587347, 587400
chr6:158724276	MER11A:LTR:ERVK	Up	.	0	4	0	1	1	Inf	0.0596045	1	587227, 587261, 587373, 587377
chr7:30486801	MIRb:SINE:MIR	Up	NOD1	0	1	0	1	1	Inf	0.5	1	587227
chr7:35164847	L1MC4:LINE:L1	Up	.	5	1	5.27483	0.103882	0.86284	0.18958	0.986149	1	587227, 587282, 587294, 587302, 587330, 587386
chr7:99806535	MER57E1:LTR:ERV1	UpEdge	GATS; STAG3	9	20	0.364449	0.99467	1	2.74387	0.0170054	0.640123	587227, 587231, 587235, 587243, 587247, 587254, 587257, 587265, 587282, 587285, 587301, 587303, 587333, 587346, 587349, 587351, 587355, 587356, 587357, 587368, 587369, 587372, 587374, 587379, 587385, 587386, 587387, 587389, 587394
chr9:17013824	MLT2B1:LTR:ERVL	EInside	.	0	2	0	1	1	Inf	0.248062	1	587227, 587373
chrX:102973180	L2a:LINE:L2	Up	TMEM31; GLRA4	0	10	0	1	1	Inf	0.000671971	0.0464362	587227, 587235, 587265, 587339, 587341, 587345, 587347, 587349, 587375, 587379
chr1:109013796	L1MC4:LINE:L1	Up	NBPF4	3	2	1.51931	0.5	0.86284	0.658194	0.817402	1	587228, 587232, 587352, 587375, 587399
chr1:155216936	L2a:LINE:L2	UpEdge	FAM189B	1	0	Inf	0.5	0.86284	0	1	1	587228
chr1:195690619	LTR14C:LTR:ERVK	Up	.	7	10	0.665886	0.850948	1	1.50176	0.301995	1	587228, 587229, 587231, 587233, 587237, 587244, 587257, 587294, 587334, 587341, 587349, 587351, 587358, 587361, 587363, 587370, 587394
chr1:196902639	LTR12C:LTR:ERV1	Up	.	1	0	Inf	0.5	0.86284	0	1	1	587228
chr1:207298755	MLT1A1:LTR:ERVL-MaLR	Up	C4BPA	1	0	Inf	0.5	0.86284	0	1	1	587228
chr1:22489824	MIRb:SINE:MIR	Up	.	5	1	5.27483	0.103882	0.86284	0.18958	0.986149	1	587228, 587276, 587338, 587340, 587355, 587370
chr1:248894111	MER50B:LTR:ERV1	Up	.	1	0	Inf	0.5	0.86284	0	1	1	587228
chr1:32443533	LTR50:LTR:ERVL	Up	KHDRBS1	1	0	Inf	0.5	0.86284	0	1	1	587228
chr1:70023382	L1PA10:LINE:L1	UpEdge	.	2	0	Inf	0.248062	0.86284	0	1	1	587228, 587276
chr1:78511053	L2:LINE:L2	UpEdge	GIPC2	1	0	Inf	0.5	0.86284	0	1	1	587228
chr10:25754963	LTR12F:LTR:ERV1	UpEdge	GPR158	2	0	Inf	0.248062	0.86284	0	1	1	587228, 587332
chr11:119769332	Charlie13a:DNA:hAT-Charlie	EInside	.	1	0	Inf	0.5	0.86284	0	1	1	587228
chr11:60810338	L1ME2:LINE:L1	Up	.	5	1	5.27483	0.103882	0.86284	0.18958	0.986149	1	587228, 587276, 587350, 587354, 587373, 587378
chr11:61266182	MLT1N2:LTR:ERVL-MaLR	UpEdge	.	2	0	Inf	0.248062	0.86284	0	1	1	587228, 587278
chr11:76630954	LTR41:LTR:ERVL	Up	ACER3	1	0	Inf	0.5	0.86284	0	1	1	587228
chr11:76744842	HERVL74-int:LTR:ERVL	UpEdge	B3GNT6	1	0	Inf	0.5	0.86284	0	1	1	587228
chr11:823052	AluY:SINE:Alu	Up	PNPLA2	3	0	Inf	0.122093	0.86284	0	1	1	587228, 587276, 587284
chr12:113426519	MER41D:LTR:ERV1	Up	OAS2	1	2	0.494786	0.877907	1	2.02108	0.5	1	587228, 587317, 587349
chr12:117192162	L1PB1:LINE:L1	EInside	RNFT2	2	0	Inf	0.248062	0.86284	0	1	1	587228, 587330
chr12:118862531	HAL1:LINE:L1	UpEdge	.	1	0	Inf	0.5	0.86284	0	1	1	587228
chr12:31457911	PRIMA4-int:LTR:ERV1	Up	FAM60A	11	8	1.44724	0.31023	0.86284	0.690973	0.839588	1	587228, 587230, 587242, 587255, 587261, 587264, 587302, 587304, 587316, 587335, 587350, 587353, 587355, 587361, 587362, 587364, 587365, 587372, 587379
chr12:58151155	AluSg:SINE:Alu	UpEdge	MARCH9	7	4	1.83203	0.26524	0.86284	0.545843	0.896947	1	587228, 587264, 587284, 587303, 587304, 587316, 587322, 587357, 587364, 587379, 587401
chr12:6523128	L1MCa:LINE:L1	EInside	.	1	0	Inf	0.5	0.86284	0	1	1	587228
chr12:93938777	LOR1-int:LTR:ERV1	EInside	.	1	7	0.131125	0.996892	1	7.62629	0.0309694	1	587228, 587263, 587277, 587293, 587299, 587305, 587339, 587355
chr13:49066151	L2a:LINE:L2	EInside	RCBTB2	11	3	4.16701	0.0222318	0.779797	0.23998	0.995652	1	587228, 587246, 587262, 587276, 587298, 587316, 587334, 587340, 587347, 587352, 587354, 587357, 587385, 587386
chr13:50008365	MIRb:SINE:MIR	Up	CAB39L	1	0	Inf	0.5	0.86284	0	1	1	587228
chr14:104229970	L1MB8:LINE:L1	EInside	PPP1R13B	1	0	Inf	0.5	0.86284	0	1	1	587228
chr14:51093339	L1MA4:LINE:L1	UpEdge	ATL1; SAV1	1	0	Inf	0.5	0.86284	0	1	1	587228
chr14:74119647	MER101:LTR:ERV1	Up	DNAL1	3	1	3.07218	0.309559	0.86284	0.325502	0.940396	1	587228, 587307, 587332, 587372
chr14:88737022	L2c:LINE:L2	Up	KCNK10	1	0	Inf	0.5	0.86284	0	1	1	587228
chr15:78698030	MER52D:LTR:ERV1	EInside	.	3	2	1.51931	0.5	0.86284	0.658194	0.817402	1	587228, 587236, 587339, 587372, 587377
chr16:30905894	L1ME3A:LINE:L1	Up	BCL7C	7	1	7.62629	0.0309694	0.833652	0.131125	0.996892	1	587228, 587256, 587336, 587338, 587350, 587358, 587363, 587392
chr16:3359824	AluJr:SINE:Alu	UpEdge	ZNF75A	1	0	Inf	0.5	0.86284	0	1	1	587228
chr16:74395380	L2a:LINE:L2	Up	PDPR	1	0	Inf	0.5	0.86284	0	1	1	587228
chr16:810734	MIRc:SINE:MIR	UpEdge	MSLN	24	0	Inf	4.37018e-09	1.83945e-06	0	1	1	587228, 587234, 587246, 587260, 587262, 587278, 587294, 587298, 587300, 587302, 587306, 587322, 587334, 587340, 587342, 587346, 587354, 587358, 587364, 587374, 587378, 587388, 587392, 587398
chr17:16363286	MLT1A0:LTR:ERVL-MaLR	UpEdge	LRRC75A	1	0	Inf	0.5	0.86284	0	1	1	587228
chr17:73885046	L1ME3B:LINE:L1	UpEdge	TRIM65	2	0	Inf	0.248062	0.86284	0	1	1	587228, 587392
chr19:49091860	L2a:LINE:L2	Up	SULT2B1	4	0	Inf	0.0596045	0.86284	0	1	1	587228, 587254, 587276, 587358
chr19:51530881	MIRb:SINE:MIR	Up	KLK11	6	0	Inf	0.0138509	0.525655	0	1	1	587228, 587234, 587300, 587348, 587354, 587378
chr19:53348273	AluSc8:SINE:Alu	Up	ZNF320; ZNF816-ZNF321P; ZNF468	1	0	Inf	0.5	0.86284	0	1	1	587228
chr19:58145067	L2:LINE:L2	UpEdge	ZNF211	1	0	Inf	0.5	0.86284	0	1	1	587228
chr19:5842317	AluSx:SINE:Alu	UpEdge	FUT5; FUT3	7	15	0.405089	0.983209	1	2.46859	0.0500307	1	587228, 587233, 587234, 587235, 587236, 587246, 587263, 587283, 587293, 587299, 587301, 587331, 587338, 587340, 587341, 587349, 587355, 587359, 587368, 587369, 587377, 587401
chr2:195244595	MER57-int:LTR:ERV1	UpEdge	.	1	0	Inf	0.5	0.86284	0	1	1	587228
chr2:201980506	AluSg:SINE:Alu	UpEdge	CFLAR	6	7	0.843726	0.719823	1	1.18522	0.5	1	587228, 587231, 587232, 587256, 587257, 587318, 587345, 587347, 587356, 587357, 587371, 587385, 587392
chr2:239162420	Charlie18a:DNA:hAT-Charlie	Up	PER2	1	0	Inf	0.5	0.86284	0	1	1	587228
chr2:71615228	LTR22A:LTR:ERVK	Up	ZNF638	3	1	3.07218	0.309559	0.86284	0.325502	0.940396	1	587228, 587260, 587279, 587338
chr2:81708271	MER52A:LTR:ERV1	EInside	.	3	0	Inf	0.122093	0.86284	0	1	1	587228, 587306, 587372
chr2:9242773	MER65C:LTR:ERV1	UpEdge	.	1	0	Inf	0.5	0.86284	0	1	1	587228
chr20:56562552	Tigger9b:DNA:TcMar-Tigger	Up	.	2	1	2.02108	0.5	0.86284	0.494786	0.877907	1	587228, 587317, 587364
chr21:45905266	LTR1:LTR:ERV1	UpEdge	TSPEAR	3	1	3.07218	0.309559	0.86284	0.325502	0.940396	1	587228, 587244, 587284, 587285
chr22:32046812	L1MC4:LINE:L1	Up	PISD	1	0	Inf	0.5	0.86284	0	1	1	587228
chr22:40741624	AluSx3:SINE:Alu	UpEdge	ADSL	2	0	Inf	0.248062	0.86284	0	1	1	587228, 587234
chr3:149756458	MER51A:LTR:ERV1	UpEdge	.	6	0	Inf	0.0138509	0.525655	0	1	1	587228, 587254, 587264, 587292, 587342, 587362
chr3:195542366	ERV3-16A3_LTR:LTR:ERVL	Up	MUC4	1	0	Inf	0.5	0.86284	0	1	1	587228
chr3:46459387	HERVL18-int:LTR:ERVL	UpEdge	.	2	0	Inf	0.248062	0.86284	0	1	1	587228, 587364
chr3:47421225	L2a:LINE:L2	UpEdge	PTPN23	1	0	Inf	0.5	0.86284	0	1	1	587228
chr3:49505964	AluSx1:SINE:Alu	UpEdge	DAG1	3	0	Inf	0.122093	0.86284	0	1	1	587228, 587302, 587376
chr4:1729192	MER54A:LTR:ERVL	Up	TACC3	5	0	Inf	0.0288561	0.824715	0	1	1	587228, 587256, 587260, 587372, 587376
chr4:178649542	LTR18B:LTR:ERVL	UpEdge	.	2	0	Inf	0.248062	0.86284	0	1	1	587228, 587336
chr4:186886822	MER39:LTR:ERV1	Up	.	1	0	Inf	0.5	0.86284	0	1	1	587228
chr4:188666274	LTR50:LTR:ERVL	Up	.	5	0	Inf	0.0288561	0.824715	0	1	1	587228, 587276, 587278, 587292, 587352
chr4:2344725	L1ME4a:LINE:L1	UpEdge	ZFYVE28	3	0	Inf	0.122093	0.86284	0	1	1	587228, 587278, 587344
chr4:75021802	L1MC3:LINE:L1	UpEdge	MTHFD2L	1	1	1	0.751938	1	1	0.751938	1	587228, 587399
chr4:76174260	Tigger7:DNA:TcMar-Tigger	Up	.	3	0	Inf	0.122093	0.86284	0	1	1	587228, 587352, 587356
chr5:139629795	L2a:LINE:L2	Up	PFDN1	3	1	3.07218	0.309559	0.86284	0.325502	0.940396	1	587228, 587340, 587359, 587364
chr5:153666814	L2c:LINE:L2	Up	GALNT10	1	0	Inf	0.5	0.86284	0	1	1	587228
chr5:175838389	L2a:LINE:L2	Up	NOP16; CLTB; HIGD2A	2	0	Inf	0.248062	0.86284	0	1	1	587228, 587234
chr5:68482678	AluSz6:SINE:Alu	UpEdge	CENPH	2	0	Inf	0.248062	0.86284	0	1	1	587228, 587246
chr5:85858317	MLT1B:LTR:ERVL-MaLR	EInside	.	3	0	Inf	0.122093	0.86284	0	1	1	587228, 587336, 587342
chr6:113201027	MER52C:LTR:ERV1	UpEdge	.	1	0	Inf	0.5	0.86284	0	1	1	587228
chr6:2994134	AluJr:SINE:Alu	Up	NQO2	2	0	Inf	0.248062	0.86284	0	1	1	587228, 587256
chr6:64276003	LTR42:LTR:ERVL	UpEdge	PTP4A1	3	10	0.268667	0.99182	1	3.72208	0.0380714	1	587228, 587233, 587263, 587277, 587299, 587341, 587343, 587349, 587361, 587375, 587378, 587389, 587398
chr7:138721508	MER33:DNA:hAT-Charlie	Up	ZC3HAV1L	12	0	Inf	0.000139759	0.0157825	0	1	1	587228, 587246, 587264, 587268, 587284, 587340, 587346, 587352, 587356, 587370, 587374, 587392
chr7:139227245	MLT1J:LTR:ERVL-MaLR	UpEdge	CLEC2L	2	0	Inf	0.248062	0.86284	0	1	1	587228, 587352
chr7:73473250	AluJr:SINE:Alu	UpEdge	ELN	1	1	1	0.751938	1	1	0.751938	1	587228, 587347
chr7:75721354	L2a:LINE:L2	Up	.	2	0	Inf	0.248062	0.86284	0	1	1	587228, 587246
chr8:128432984	MLT1J1:LTR:ERVL-MaLR	Up	.	3	0	Inf	0.122093	0.86284	0	1	1	587228, 587336, 587358
chr8:134376827	LTR9:LTR:ERV1	Up	.	8	5	1.67752	0.280177	0.86284	0.596116	0.879195	1	587228, 587232, 587265, 587299, 587300, 587319, 587340, 587341, 587347, 587348, 587352, 587362, 587368
chr8:142350342	MER4B:LTR:ERV1	EInside	.	2	0	Inf	0.248062	0.86284	0	1	1	587228, 587236
chr8:142384252	L3b:LINE:CR1	UpEdge	.	5	0	Inf	0.0288561	0.824715	0	1	1	587228, 587254, 587304, 587340, 587374
chr8:17765604	HERVK-int:LTR:ERVK	Up	FGL1	1	0	Inf	0.5	0.86284	0	1	1	587228
chr8:29153737	MLT1N2:LTR:ERVL-MaLR	Up	.	2	0	Inf	0.248062	0.86284	0	1	1	587228, 587278
chr8:54326789	MER61B:LTR:ERV1	Up	.	2	0	Inf	0.248062	0.86284	0	1	1	587228, 587358
chr9:100807594	MER57B1:LTR:ERV1	UpEdge	NANS; TRIM14	6	0	Inf	0.0138509	0.525655	0	1	1	587228, 587244, 587264, 587302, 587322, 587394
chr9:13408163	MLT1I:LTR:ERVL-MaLR	UpEdge	.	5	1	5.27483	0.103882	0.86284	0.18958	0.986149	1	587228, 587244, 587257, 587372, 587386, 587392
chr9:14991543	HAL1:LINE:L1	UpEdge	.	2	0	Inf	0.248062	0.86284	0	1	1	587228, 587346
chr9:4676552	MLT1L:LTR:ERVL-MaLR	Up	CDC37L1	1	0	Inf	0.5	0.86284	0	1	1	587228
chrX:118018499	LTR71A:LTR:ERV1	UpEdge	.	2	1	2.02108	0.5	0.86284	0.494786	0.877907	1	587228, 587268, 587379
chrX:62653923	LTR46-int:LTR:ERV1	Up	.	1	0	Inf	0.5	0.86284	0	1	1	587228
chrX:70484229	LTR7B:LTR:ERV1	UpEdge	.	1	0	Inf	0.5	0.86284	0	1	1	587228
chrY:23613655	LTR14C:LTR:ERVK	Up	.	5	1	5.27483	0.103882	0.86284	0.18958	0.986149	1	587228, 587248, 587322, 587350, 587357, 587386
chr1:1549172	HAL1:LINE:L1	UpEdge	MIB2	3	4	0.739624	0.779949	1	1.35204	0.5	1	587229, 587246, 587294, 587318, 587347, 587351, 587377
chr1:162389149	LTR14C:LTR:ERVK	UpEdge	.	3	28	0.0652275	1	1	15.331	1.08301e-07	2.27923e-05	587229, 587233, 587235, 587236, 587243, 587256, 587261, 587263, 587265, 587277, 587293, 587299, 587317, 587333, 587338, 587339, 587341, 587343, 587345, 587347, 587349, 587353, 587357, 587359, 587363, 587371, 587375, 587379, 587387, 587389, 587399
chr1:168083539	AluSg:SINE:Alu	Up	GPR161	0	1	0	1	1	Inf	0.5	1	587229
chr1:179485210	L1PBa1:LINE:L1	EInside	NPHS2; AXDND1	14	25	0.442041	0.9895	1	2.26223	0.0274503	0.975211	587229, 587230, 587232, 587236, 587237, 587243, 587247, 587254, 587260, 587263, 587265, 587283, 587285, 587293, 587294, 587298, 587299, 587302, 587305, 587317, 587319, 587339, 587343, 587344, 587347, 587349, 587351, 587354, 587359, 587363, 587377, 587378, 587381, 587384, 587386, 587387, 587393, 587399, 587400
chr1:19605090	L1MB7:LINE:L1	UpEdge	AKR7A2; AKR7A3	5	8	0.596116	0.879195	1	1.67752	0.280177	1	587229, 587249, 587263, 587283, 587331, 587339, 587346, 587354, 587360, 587363, 587376, 587387, 587392
chr1:41651796	MIRc:SINE:MIR	Up	SCMH1	2	3	0.658194	0.817402	1	1.51931	0.5	1	587229, 587302, 587319, 587376, 587387
chr1:59349143	L3:LINE:CR1	UpEdge	.	7	6	1.18522	0.5	0.86284	0.843726	0.719823	1	587229, 587282, 587285, 587298, 587319, 587330, 587334, 587358, 587364, 587380, 587393, 587399, 587401
chr10:14940112	MIR:SINE:MIR	UpEdge	SUV39H2	0	3	0	1	1	Inf	0.122093	1	587229, 587349, 587389
chr11:114521838	LTR12:LTR:ERV1	Up	.	18	48	0.138134	1	1	7.23934	1.13885e-07	2.29255e-05	587229, 587231, 587233, 587235, 587236, 587243, 587247, 587249, 587257, 587263, 587265, 587269, 587276, 587277, 587283, 587285, 587293, 587299, 587302, 587305, 587307, 587317, 587319, 587322, 587331, 587332, 587333, 587336, 587337, 587338, 587339, 587340, 587341, 587343, 587345, 587346, 587347, 587348, 587349, 587351, 587353, 587354, 587355, 587357, 587359, 587361, 587362, 587363, 587364, 587368,…
chr11:36417730	MIRc:SINE:MIR	Up	PRR5L	0	1	0	1	1	Inf	0.5	1	587229
chr11:95825238	HAL1-2a_MD:LINE:L1	Up	MAML2	0	1	0	1	1	Inf	0.5	1	587229
chr12:31909796	LTR8A:LTR:ERV1	Up	.	1	32	0.0165603	1	1	60.3854	3.07717e-11	1.15097e-08	587229, 587231, 587236, 587237, 587243, 587247, 587265, 587279, 587283, 587293, 587299, 587305, 587317, 587319, 587339, 587341, 587343, 587345, 587347, 587351, 587353, 587355, 587357, 587359, 587363, 587365, 587369, 587375, 587379, 587387, 587393, 587399, 587401
chr12:4829173	LTR14C:LTR:ERVK	UpEdge	GALNT8	7	2	3.76624	0.0821253	0.86284	0.265517	0.983647	1	587229, 587249, 587254, 587316, 587318, 587322, 587340, 587344, 587368
chr13:108866855	MIRb:SINE:MIR	Up	LIG4	2	10	0.176647	0.997842	1	5.66102	0.0150784	0.584403	587229, 587247, 587293, 587323, 587331, 587335, 587339, 587345, 587348, 587357, 587365, 587384
chr13:46948725	L2a:LINE:L2	Up	KIAA0226L	34	19	2.63477	0.00606366	0.317848	0.37954	0.997954	1	587229, 587232, 587233, 587234, 587235, 587236, 587244, 587247, 587248, 587260, 587262, 587264, 587282, 587292, 587294, 587298, 587301, 587304, 587317, 587318, 587322, 587330, 587336, 587339, 587340, 587341, 587343, 587344, 587346, 587347, 587349, 587351, 587352, 587354, 587356, 587357, 587359, 587360, 587362, 587363, 587368, 587369, 587370, 587375, 587378, 587380, 587381, 587384, 587386, 587388,…
chr14:96728944	AluJb:SINE:Alu	EInside	BDKRB1	0	2	0	1	1	Inf	0.248062	1	587229, 587377
chr15:32810367	AluY:SINE:Alu	Up	.	1	2	0.494786	0.877907	1	2.02108	0.5	1	587229, 587264, 587393
chr15:59848144	AluJr:SINE:Alu	Up	GCNT3	6	19	0.248825	0.999271	1	4.01888	0.0033687	0.197432	587229, 587236, 587243, 587256, 587277, 587279, 587284, 587285, 587299, 587305, 587317, 587331, 587333, 587339, 587341, 587343, 587348, 587349, 587363, 587364, 587365, 587379, 587381, 587387, 587398
chr15:90395575	L3:LINE:CR1	Up	AP3S2; C15orf38-AP3S2	14	46	0.115694	1	1	8.64348	1.29694e-08	3.53226e-06	587229, 587231, 587233, 587235, 587236, 587237, 587243, 587247, 587249, 587257, 587260, 587263, 587265, 587269, 587277, 587279, 587283, 587285, 587299, 587305, 587307, 587317, 587319, 587331, 587333, 587336, 587338, 587339, 587341, 587343, 587345, 587347, 587348, 587349, 587351, 587353, 587357, 587359, 587361, 587362, 587363, 587364, 587365, 587368, 587369, 587370, 587375, 587379, 587380, 587381,…
chr16:3179170	LTR41:LTR:ERVL	UpEdge	.	0	2	0	1	1	Inf	0.248062	1	587229, 587385
chr16:53081254	MLT1B:LTR:ERVL-MaLR	Up	.	0	29	0	1	1	Inf	3.23167e-11	1.15097e-08	587229, 587231, 587243, 587247, 587257, 587263, 587279, 587283, 587293, 587305, 587317, 587339, 587341, 587343, 587345, 587347, 587349, 587351, 587353, 587355, 587357, 587359, 587363, 587365, 587369, 587375, 587379, 587395, 587399
chr16:67717990	AluSx:SINE:Alu	Up	GFOD2	2	4	0.486752	0.896118	1	2.05443	0.340029	1	587229, 587265, 587299, 587332, 587377, 587392
chr17:46760574	L2c:LINE:L2	Up	.	0	2	0	1	1	Inf	0.248062	1	587229, 587357
chr19:41456294	L1MB5:LINE:L1	Up	CYP2B6	10	5	2.16904	0.135977	0.86284	0.461032	0.951483	1	587229, 587233, 587243, 587246, 587260, 587261, 587264, 587292, 587299, 587322, 587344, 587358, 587360, 587362, 587374
chr19:54597817	LTR12B:LTR:ERV1	UpEdge	OSCAR	0	1	0	1	1	Inf	0.5	1	587229
chr2:219591829	L1M3f:LINE:L1	Up	TTLL4	1	1	1	0.751938	1	1	0.751938	1	587229, 587276
chr20:32376249	L2a:LINE:L2	UpEdge	ZNF341	2	12	0.142079	0.999484	1	7.03836	0.00434831	0.234101	587229, 587233, 587236, 587243, 587299, 587301, 587334, 587349, 587351, 587359, 587375, 587389, 587393, 587395
chr3:6759069	MLT1A0:LTR:ERVL-MaLR	EInside	.	1	1	1	0.751938	1	1	0.751938	1	587229, 587386
chr4:143487223	L2c:LINE:L2	Up	INPP4B	1	3	0.325502	0.940396	1	3.07218	0.309559	1	587229, 587234, 587347, 587375
chr4:17806832	L1M5:LINE:L1	Up	DCAF16	1	2	0.494786	0.877907	1	2.02108	0.5	1	587229, 587256, 587305
chr4:21545934	MLT1E2:LTR:ERVL-MaLR	EInside	KCNIP4	0	1	0	1	1	Inf	0.5	1	587229
chr4:76007433	MIR:SINE:MIR	UpEdge	.	0	4	0	1	1	Inf	0.0596045	1	587229, 587355, 587357, 587385
chr5:130559207	L2:LINE:L2	Up	.	1	42	0.00889843	1	1	112.379	2.93025e-16	2.71341e-13	587229, 587231, 587233, 587235, 587236, 587237, 587243, 587247, 587257, 587265, 587277, 587283, 587293, 587299, 587301, 587305, 587317, 587319, 587333, 587339, 587341, 587343, 587345, 587347, 587349, 587351, 587353, 587355, 587357, 587359, 587361, 587363, 587369, 587371, 587375, 587379, 587381, 587385, 587387, 587389, 587395, 587399, 587401
chr6:123108276	MER4B:LTR:ERV1	UpEdge	SMPDL3A	5	32	0.0876666	1	1	11.4069	7.98054e-08	1.75952e-05	587229, 587231, 587233, 587235, 587236, 587237, 587243, 587249, 587263, 587265, 587277, 587279, 587285, 587293, 587301, 587307, 587317, 587319, 587339, 587341, 587343, 587347, 587350, 587353, 587354, 587359, 587363, 587369, 587370, 587378, 587379, 587381, 587385, 587389, 587393, 587399, 587401
chr7:142326368	MIR3:SINE:MIR	UpEdge	.	1	9	0.0985964	0.999328	1	10.1424	0.00847163	0.400279	587229, 587243, 587247, 587303, 587353, 587355, 587369, 587381, 587385, 587388
chr9:71799975	AluSx:SINE:Alu	Up	TJP2	0	1	0	1	1	Inf	0.5	1	587229
chrX:48752619	L2b:LINE:L2	Up	TIMM17B; PQBP1	4	1	4.15566	0.182598	0.86284	0.240636	0.971144	1	587229, 587254, 587256, 587372, 587394
chr1:110861314	AluJb:SINE:Alu	Up	.	1	0	Inf	0.5	0.86284	0	1	1	587230
chr1:112001385	MIR:SINE:MIR	UpEdge	ATP5F1	1	1	1	0.751938	1	1	0.751938	1	587230, 587347
chr1:11950755	LTR5B:LTR:ERVK	UpEdge	.	1	0	Inf	0.5	0.86284	0	1	1	587230
chr1:151505988	AluSc8:SINE:Alu	UpEdge	CGN	1	0	Inf	0.5	0.86284	0	1	1	587230
chr1:1661260	AluJo:SINE:Alu	Up	SLC35E2B; CDK11B	1	0	Inf	0.5	0.86284	0	1	1	587230
chr1:187610255	MER61A:LTR:ERV1	UpEdge	.	8	0	Inf	0.00310765	0.179855	0	1	1	587230, 587260, 587276, 587294, 587302, 587332, 587342, 587398
chr1:245979841	L1PA3:LINE:L1	Up	SMYD3	1	0	Inf	0.5	0.86284	0	1	1	587230
chr1:249150853	FLAM_C:SINE:Alu	Up	ZNF692	1	0	Inf	0.5	0.86284	0	1	1	587230
chr1:27671060	AluSg:SINE:Alu	UpEdge	SYTL1	1	0	Inf	0.5	0.86284	0	1	1	587230
chr1:43238940	L2c:LINE:L2	UpEdge	C1orf50	2	0	Inf	0.248062	0.86284	0	1	1	587230, 587316
chr1:889927	AluJo:SINE:Alu	Up	NOC2L	1	0	Inf	0.5	0.86284	0	1	1	587230
chr1:95138867	AluSx:SINE:Alu	Up	.	2	0	Inf	0.248062	0.86284	0	1	1	587230, 587372
chr1:95197880	L2c:LINE:L2	Up	.	2	1	2.02108	0.5	0.86284	0.494786	0.877907	1	587230, 587264, 587389
chr10:112644583	AluJr4:SINE:Alu	Up	PDCD4	2	0	Inf	0.248062	0.86284	0	1	1	587230, 587374
chr10:124172113	MIRb:SINE:MIR	UpEdge	PLEKHA1	1	0	Inf	0.5	0.86284	0	1	1	587230
chr10:17428605	MER48:LTR:ERV1	UpEdge	ST8SIA6	5	0	Inf	0.0288561	0.824715	0	1	1	587230, 587298, 587330, 587336, 587358
chr10:29094620	AluJo:SINE:Alu	UpEdge	.	1	0	Inf	0.5	0.86284	0	1	1	587230
chr10:29431502	LTR1:LTR:ERV1	EInside	.	1	0	Inf	0.5	0.86284	0	1	1	587230
chr10:43085103	L1MC2:LINE:L1	Up	ZNF33A	1	0	Inf	0.5	0.86284	0	1	1	587230
chr10:43010765	L1M1:LINE:L1	Up	ZNF37A	1	4	0.240636	0.971144	1	4.15566	0.182598	1	587230, 587257, 587305, 587379, 587399
chr10:45243253	LTR28:LTR:ERV1	EInside	.	6	0	Inf	0.0138509	0.525655	0	1	1	587230, 587282, 587330, 587356, 587370, 587378
chr11:108002081	AluSx:SINE:Alu	UpEdge	ACAT1	1	0	Inf	0.5	0.86284	0	1	1	587230
chr11:58907407	AluSx:SINE:Alu	Up	.	1	0	Inf	0.5	0.86284	0	1	1	587230
chr11:62346588	MIR:SINE:MIR	Up	TUT1	2	0	Inf	0.248062	0.86284	0	1	1	587230, 587234
chr11:65432869	AluSx:SINE:Alu	Up	.	1	0	Inf	0.5	0.86284	0	1	1	587230
chr11:66127549	AluSx1:SINE:Alu	UpEdge	SLC29A2	1	0	Inf	0.5	0.86284	0	1	1	587230
chr11:66563090	MIRc:SINE:MIR	UpEdge	RCE1; C11orf80	1	0	Inf	0.5	0.86284	0	1	1	587230
chr11:71693431	L2c:LINE:L2	Up	RNF121	1	0	Inf	0.5	0.86284	0	1	1	587230
chr12:2931682	MIRb:SINE:MIR	Up	ITFG2	1	0	Inf	0.5	0.86284	0	1	1	587230
chr12:53507324	PABL_A:LTR:ERV1	Up	SOAT2	2	0	Inf	0.248062	0.86284	0	1	1	587230, 587358
chr12:56117272	MER58D:DNA:hAT-Charlie	UpEdge	RDH5	2	0	Inf	0.248062	0.86284	0	1	1	587230, 587254
chr12:6435498	MIRb:SINE:MIR	UpEdge	TNFRSF1A; PLEKHG6	1	0	Inf	0.5	0.86284	0	1	1	587230
chr12:6502566	MLT1B:LTR:ERVL-MaLR	UpEdge	.	2	0	Inf	0.248062	0.86284	0	1	1	587230, 587332
chr12:6548496	MLT1D:LTR:ERVL-MaLR	UpEdge	.	4	1	4.15566	0.182598	0.86284	0.240636	0.971144	1	587230, 587231, 587278, 587316, 587330
chr12:71509446	MLT1A:LTR:ERVL-MaLR	Up	.	8	0	Inf	0.00310765	0.179855	0	1	1	587230, 587268, 587276, 587284, 587322, 587330, 587342, 587358
chr12:89177357	MIR3:SINE:MIR	Up	.	1	0	Inf	0.5	0.86284	0	1	1	587230
chr12:89240768	L1PA3:LINE:L1	Up	.	3	0	Inf	0.122093	0.86284	0	1	1	587230, 587276, 587358
chr12:92073762	AluSc8:SINE:Alu	UpEdge	.	1	0	Inf	0.5	0.86284	0	1	1	587230
chr12:96524902	LTR9:LTR:ERV1	Up	.	3	0	Inf	0.122093	0.86284	0	1	1	587230, 587298, 587386
chr13:115051395	L1ME1:LINE:L1	UpEdge	UPF3A	1	0	Inf	0.5	0.86284	0	1	1	587230
chr13:41835732	MIR3:SINE:MIR	Up	MTRF1	1	0	Inf	0.5	0.86284	0	1	1	587230
chr13:53235401	AluSx:SINE:Alu	Up	SUGT1	3	1	3.07218	0.309559	0.86284	0.325502	0.940396	1	587230, 587294, 587335, 587336
chr14:55615291	FLAM_A:SINE:Alu	Up	DLGAP5	1	0	Inf	0.5	0.86284	0	1	1	587230
chr14:75543270	HAL1:LINE:L1	Up	ZC2HC1C	1	0	Inf	0.5	0.86284	0	1	1	587230
chr14:93263483	MIR:SINE:MIR	UpEdge	GOLGA5	1	0	Inf	0.5	0.86284	0	1	1	587230
chr14:97342156	L1ME3C:LINE:L1	Up	VRK1	1	0	Inf	0.5	0.86284	0	1	1	587230
chr15:29971383	AluSx1:SINE:Alu	Up	.	1	0	Inf	0.5	0.86284	0	1	1	587230
chr15:41785260	MIR3:SINE:MIR	Up	ITPKA	2	0	Inf	0.248062	0.86284	0	1	1	587230, 587316
chr15:42852818	AluJr4:SINE:Alu	Up	HAUS2	4	1	4.15566	0.182598	0.86284	0.240636	0.971144	1	587230, 587256, 587260, 587293, 587362
chr15:60694865	L2c:LINE:L2	Up	ANXA2	19	0	Inf	4.08609e-07	0.000105103	0	1	1	587230, 587268, 587300, 587302, 587318, 587340, 587344, 587348, 587354, 587356, 587364, 587368, 587372, 587378, 587380, 587384, 587392, 587398, 587400
chr15:80352105	L1MDb:LINE:L1	Up	ZFAND6	10	3	3.72208	0.0380714	0.86284	0.268667	0.99182	1	587230, 587269, 587300, 587302, 587304, 587306, 587317, 587318, 587319, 587332, 587336, 587344, 587362
chr15:89848535	L3b:LINE:CR1	Up	FANCI; POLG	1	0	Inf	0.5	0.86284	0	1	1	587230
chr16:20857002	MER113B:DNA:hAT-Charlie	UpEdge	LOC81691	1	0	Inf	0.5	0.86284	0	1	1	587230
chr16:22361227	AluSq2:SINE:Alu	Up	CDR2	1	1	1	0.751938	1	1	0.751938	1	587230, 587381
chr16:28969488	AluSq:SINE:Alu	UpEdge	NFATC2IP	2	0	Inf	0.248062	0.86284	0	1	1	587230, 587264
chr16:3198082	MIRb:SINE:MIR	UpEdge	.	1	0	Inf	0.5	0.86284	0	1	1	587230
chr16:53150448	L1PA10:LINE:L1	Up	CHD9	1	0	Inf	0.5	0.86284	0	1	1	587230
chr16:56491889	L2a:LINE:L2	UpEdge	OGFOD1	1	0	Inf	0.5	0.86284	0	1	1	587230
chr16:67113293	MLT1J:LTR:ERVL-MaLR	EInside	CBFB	1	0	Inf	0.5	0.86284	0	1	1	587230
chr16:67196255	MIR:SINE:MIR	UpEdge	HSF4; FBXL8	1	0	Inf	0.5	0.86284	0	1	1	587230
chr16:71672170	L1MC4a:LINE:L1	UpEdge	MARVELD3	1	0	Inf	0.5	0.86284	0	1	1	587230
chr16:84094446	AluJo:SINE:Alu	Up	MBTPS1	1	0	Inf	0.5	0.86284	0	1	1	587230
chr16:90105766	AluSq2:SINE:Alu	UpEdge	GAS8	1	0	Inf	0.5	0.86284	0	1	1	587230
chr16:934938	L1MEc:LINE:L1	Up	LMF1	1	0	Inf	0.5	0.86284	0	1	1	587230
chr17:34963776	AluJr:SINE:Alu	UpEdge	MRM1	2	0	Inf	0.248062	0.86284	0	1	1	587230, 587254
chr17:40945874	AluY:SINE:Alu	UpEdge	WNK4	1	0	Inf	0.5	0.86284	0	1	1	587230
chr17:4513698	AluJb:SINE:Alu	UpEdge	.	4	0	Inf	0.0596045	0.86284	0	1	1	587230, 587254, 587282, 587356
chr17:47922195	MIR:SINE:MIR	UpEdge	FLJ45513; TAC4	1	0	Inf	0.5	0.86284	0	1	1	587230
chr17:642449	AluSq2:SINE:Alu	UpEdge	FAM57A	1	0	Inf	0.5	0.86284	0	1	1	587230
chr17:73534594	L2a:LINE:L2	Up	LLGL2	2	1	2.02108	0.5	0.86284	0.494786	0.877907	1	587230, 587301, 587348
chr17:7457060	L2:LINE:L2	Up	TNFSF12; TNFSF12-TNFSF13	2	0	Inf	0.248062	0.86284	0	1	1	587230, 587260
chr18:3609773	AluSq2:SINE:Alu	Up	DLGAP1	1	0	Inf	0.5	0.86284	0	1	1	587230
chr18:3609507	MIR:SINE:MIR	Up	DLGAP1	1	0	Inf	0.5	0.86284	0	1	1	587230
chr18:46564494	L1ME3B:LINE:L1	Up	DYM	1	0	Inf	0.5	0.86284	0	1	1	587230
chr19:1270917	X6B_LINE:LINE:CR1	Up	CIRBP	1	1	1	0.751938	1	1	0.751938	1	587230, 587319
chr19:13871911	AluY:SINE:Alu	UpEdge	CCDC130	8	4	2.12818	0.182102	0.86284	0.469885	0.936472	1	587230, 587236, 587248, 587301, 587304, 587305, 587316, 587342, 587355, 587358, 587369, 587386
chr19:15940451	HERVH-int:LTR:ERV1	UpEdge	.	1	0	Inf	0.5	0.86284	0	1	1	587230
chr19:18513277	LTR5B:LTR:ERVK	Up	SSBP4	4	0	Inf	0.0596045	0.86284	0	1	1	587230, 587264, 587356, 587358
chr19:30106304	L1ME4a:LINE:L1	Up	POP4	3	0	Inf	0.122093	0.86284	0	1	1	587230, 587352, 587380
chr19:4454287	MIRb:SINE:MIR	Up	UBXN6	1	0	Inf	0.5	0.86284	0	1	1	587230
chr19:45135295	HERVK9-int:LTR:ERVK	Up	PVR	1	2	0.494786	0.877907	1	2.02108	0.5	1	587230, 587277, 587393
chr19:45164091	L2a:LINE:L2	UpEdge	PVR	1	0	Inf	0.5	0.86284	0	1	1	587230
chr19:53119814	AluSp:SINE:Alu	Up	ZNF83	3	0	Inf	0.122093	0.86284	0	1	1	587230, 587370, 587400
chr19:55606174	L2a:LINE:L2	Up	PPP1R12C	1	0	Inf	0.5	0.86284	0	1	1	587230
chr19:56668774	AluSx3:SINE:Alu	UpEdge	ZNF444	1	0	Inf	0.5	0.86284	0	1	1	587230
chr19:6742533	AluJr:SINE:Alu	Up	TRIP10	1	0	Inf	0.5	0.86284	0	1	1	587230
chr2:126468166	LTR7C:LTR:ERV1	UpEdge	.	1	0	Inf	0.5	0.86284	0	1	1	587230
chr2:128253857	Tigger3b:DNA:TcMar-Tigger	Up	IWS1	1	0	Inf	0.5	0.86284	0	1	1	587230
chr2:131124964	AluSz:SINE:Alu	UpEdge	PTPN18	1	0	Inf	0.5	0.86284	0	1	1	587230
chr2:179309309	L2c:LINE:L2	Up	PRKRA	1	0	Inf	0.5	0.86284	0	1	1	587230
chr2:198317696	MIRc:SINE:MIR	UpEdge	COQ10B	1	0	Inf	0.5	0.86284	0	1	1	587230
chr2:219913505	MLT1F:LTR:ERVL-MaLR	UpEdge	.	1	0	Inf	0.5	0.86284	0	1	1	587230
chr2:229432973	L1PA2:LINE:L1	Up	.	1	0	Inf	0.5	0.86284	0	1	1	587230
chr2:38200538	L2a:LINE:L2	Up	RMDN2	1	0	Inf	0.5	0.86284	0	1	1	587230
chr2:61237933	MIR:SINE:MIR	UpEdge	PEX13; PUS10	1	0	Inf	0.5	0.86284	0	1	1	587230
chr2:71622486	LTR22A:LTR:ERVK	Up	ZNF638	6	4	1.54566	0.371949	0.86284	0.646974	0.83797	1	587230, 587254, 587262, 587282, 587292, 587293, 587301, 587384, 587385, 587395
chr2:74002362	L2a:LINE:L2	Up	DUSP11	1	0	Inf	0.5	0.86284	0	1	1	587230
chr2:84698504	HERVK14-int:LTR:ERVK	UpEdge	.	3	0	Inf	0.122093	0.86284	0	1	1	587230, 587336, 587358
chr20:13435937	HSMAR2:DNA:TcMar-Mariner	Up	TASP1	1	0	Inf	0.5	0.86284	0	1	1	587230
chr20:33138367	L1ME2z:LINE:L1	Up	MAP1LC3A	1	0	Inf	0.5	0.86284	0	1	1	587230
chr20:36998163	LTR33A_:LTR:ERVL	Up	LBP	1	0	Inf	0.5	0.86284	0	1	1	587230
chr20:42983833	MIR:SINE:MIR	Up	R3HDML	20	5	5.26719	0.000728862	0.0636723	0.189855	0.999878	1	587230, 587254, 587263, 587264, 587268, 587302, 587304, 587319, 587330, 587334, 587340, 587344, 587345, 587347, 587352, 587354, 587356, 587360, 587363, 587378, 587380, 587384, 587388, 587392, 587398
chr20:45237557	MLT1J:LTR:ERVL-MaLR	UpEdge	SLC13A3	1	0	Inf	0.5	0.86284	0	1	1	587230
chr20:6302584	AluY:SINE:Alu	UpEdge	.	2	0	Inf	0.248062	0.86284	0	1	1	587230, 587358
chr22:28319938	L1M5:LINE:L1	Up	.	2	0	Inf	0.248062	0.86284	0	1	1	587230, 587316
chr22:31282819	MER41A:LTR:ERV1	UpEdge	OSBP2	1	0	Inf	0.5	0.86284	0	1	1	587230
chr22:41256660	AluJb:SINE:Alu	Up	XPNPEP3	3	2	1.51931	0.5	0.86284	0.658194	0.817402	1	587230, 587246, 587255, 587303, 587384
chr3:126341403	L1ME2:LINE:L1	Up	TXNRD3	2	0	Inf	0.248062	0.86284	0	1	1	587230, 587362
chr3:132003625	LTR1:LTR:ERV1	Up	.	1	0	Inf	0.5	0.86284	0	1	1	587230
chr3:14170190	L1ME2:LINE:L1	UpEdge	TMEM43	2	0	Inf	0.248062	0.86284	0	1	1	587230, 587262
chr3:150285250	MIRb:SINE:MIR	Up	EIF2A	1	0	Inf	0.5	0.86284	0	1	1	587230
chr3:165177947	MLT2B4:LTR:ERVL	EInside	.	3	1	3.07218	0.309559	0.86284	0.325502	0.940396	1	587230, 587246, 587332, 587357
chr3:170085251	AluSq2:SINE:Alu	Up	SKIL	1	0	Inf	0.5	0.86284	0	1	1	587230
chr3:178577254	FAM:SINE:Alu	Up	KCNMB2	6	0	Inf	0.0138509	0.525655	0	1	1	587230, 587276, 587282, 587352, 587358, 587364
chr3:183169847	AluSz6:SINE:Alu	UpEdge	.	3	2	1.51931	0.5	0.86284	0.658194	0.817402	1	587230, 587235, 587262, 587316, 587361
chr4:185546758	MER11B:LTR:ERVK	Up	.	2	0	Inf	0.248062	0.86284	0	1	1	587230, 587358
chr4:185611857	L1ME3E:LINE:L1	Up	CENPU; PRIMPOL	1	1	1	0.751938	1	1	0.751938	1	587230, 587293
chr4:40775813	AluSq:SINE:Alu	UpEdge	NSUN7	1	0	Inf	0.5	0.86284	0	1	1	587230
chr4:4422690	Tigger4a:DNA:TcMar-Tigger	Up	NSG1; STX18	1	0	Inf	0.5	0.86284	0	1	1	587230
chr5:115234101	LTR52:LTR:ERVL	UpEdge	AP3S1	1	0	Inf	0.5	0.86284	0	1	1	587230
chr5:167921123	MIR:SINE:MIR	UpEdge	RARS	1	0	Inf	0.5	0.86284	0	1	1	587230
chr5:173881259	AluSx3:SINE:Alu	Up	.	32	0	Inf	1.38459e-12	2.13688e-09	0	1	1	587230, 587232, 587234, 587244, 587254, 587260, 587264, 587300, 587302, 587306, 587322, 587330, 587334, 587338, 587340, 587344, 587346, 587352, 587354, 587356, 587360, 587364, 587370, 587374, 587378, 587384, 587386, 587388, 587392, 587394, 587398, 587400
chr5:176332526	MIR:SINE:MIR	Up	UIMC1	1	0	Inf	0.5	0.86284	0	1	1	587230
chr5:180419556	MIRc:SINE:MIR	Up	BTNL3	1	0	Inf	0.5	0.86284	0	1	1	587230
chr5:86665203	L1ME4a:LINE:L1	UpEdge	RASA1	1	0	Inf	0.5	0.86284	0	1	1	587230
chr5:87576734	MLT1F1-int:LTR:ERVL-MaLR	UpEdge	.	1	0	Inf	0.5	0.86284	0	1	1	587230
chr5:96119916	AluSx1:SINE:Alu	Up	ERAP1	1	0	Inf	0.5	0.86284	0	1	1	587230
chr6:144180960	AluJo:SINE:Alu	UpEdge	LTV1	1	0	Inf	0.5	0.86284	0	1	1	587230
chr6:169959910	MIR:SINE:MIR	UpEdge	WDR27	2	0	Inf	0.248062	0.86284	0	1	1	587230, 587298
chr6:170877898	AluSx1:SINE:Alu	Up	TBP	1	0	Inf	0.5	0.86284	0	1	1	587230
chr6:24502206	MLT2B1:LTR:ERVL	UpEdge	ALDH5A1	2	0	Inf	0.248062	0.86284	0	1	1	587230, 587398
chr6:30528845	L1ME3A:LINE:L1	Up	PRR3; GNL1	4	1	4.15566	0.182598	0.86284	0.240636	0.971144	1	587230, 587232, 587234, 587279, 587284
chr6:30689941	AluSc:SINE:Alu	UpEdge	TUBB	1	0	Inf	0.5	0.86284	0	1	1	587230
chr6:37399917	L2c:LINE:L2	Up	CMTR1	2	0	Inf	0.248062	0.86284	0	1	1	587230, 587378
chr6:58275210	MER90:LTR:ERV1	Up	.	1	1	1	0.751938	1	1	0.751938	1	587230, 587347
chr6:71286435	MIRb:SINE:MIR	Up	SDHAF4	5	0	Inf	0.0288561	0.824715	0	1	1	587230, 587304, 587356, 587360, 587392
chr6:76385849	MIRb:SINE:MIR	Up	SENP6	1	0	Inf	0.5	0.86284	0	1	1	587230
chr6:8090217	L1PA4:LINE:L1	Up	EEF1E1	1	0	Inf	0.5	0.86284	0	1	1	587230
chr6:83872216	MIRb:SINE:MIR	UpEdge	DOPEY1; PGM3	2	0	Inf	0.248062	0.86284	0	1	1	587230, 587256
chr7:100470467	AluSg:SINE:Alu	Up	TRIP6	2	0	Inf	0.248062	0.86284	0	1	1	587230, 587254
chr7:104560662	L1MB4:LINE:L1	Up	.	1	3	0.325502	0.940396	1	3.07218	0.309559	1	587230, 587349, 587361, 587381
chr7:105182578	AluJr:SINE:Alu	UpEdge	RINT1	1	0	Inf	0.5	0.86284	0	1	1	587230
chr7:151058166	L1MC5:LINE:L1	Up	NUB1	3	2	1.51931	0.5	0.86284	0.658194	0.817402	1	587230, 587244, 587279, 587357, 587364
chr7:156231577	AluJb:SINE:Alu	UpEdge	.	1	0	Inf	0.5	0.86284	0	1	1	587230
chr7:15715662	Tigger12c:DNA:TcMar-Tigger	Up	MEOX2	1	1	1	0.751938	1	1	0.751938	1	587230, 587347
chr7:20194204	MIR3:SINE:MIR	Up	MACC1	1	0	Inf	0.5	0.86284	0	1	1	587230
chr7:33391486	LTR27B:LTR:ERV1	Up	BBS9	1	0	Inf	0.5	0.86284	0	1	1	587230
chr7:65223631	AluSz6:SINE:Alu	Up	.	2	0	Inf	0.248062	0.86284	0	1	1	587230, 587300
chr7:99007609	MIR3:SINE:MIR	Up	BUD31; ATP5J2-PTCD1; PTCD1	3	0	Inf	0.122093	0.86284	0	1	1	587230, 587254, 587262
chr8:128256642	LTR66:LTR:ERVL	EInside	.	25	0	Inf	1.69035e-09	8.69592e-07	0	1	1	587230, 587232, 587248, 587254, 587264, 587268, 587282, 587292, 587294, 587298, 587318, 587322, 587330, 587336, 587344, 587348, 587352, 587356, 587360, 587362, 587376, 587380, 587384, 587388, 587398
chr8:128996122	AluSz:SINE:Alu	Up	.	2	0	Inf	0.248062	0.86284	0	1	1	587230, 587336
chr8:145132444	MLT1G3:LTR:ERVL-MaLR	UpEdge	EXOSC4	4	1	4.15566	0.182598	0.86284	0.240636	0.971144	1	587230, 587282, 587316, 587336, 587345
chr8:145267483	AluSz:SINE:Alu	Up	MROH1	2	0	Inf	0.248062	0.86284	0	1	1	587230, 587276
chr8:36636661	MER61A:LTR:ERV1	Up	.	1	0	Inf	0.5	0.86284	0	1	1	587230
chr8:42397344	MIRb:SINE:MIR	Up	SMIM19; SLC20A2	1	0	Inf	0.5	0.86284	0	1	1	587230
chr8:76034015	L1MA9:LINE:L1	Up	.	1	0	Inf	0.5	0.86284	0	1	1	587230
chr8:76136455	L3:LINE:CR1	UpEdge	.	7	1	7.62629	0.0309694	0.833652	0.131125	0.996892	1	587230, 587244, 587248, 587342, 587349, 587358, 587364, 587372
chr8:95650496	AluSg:SINE:Alu	Up	.	1	0	Inf	0.5	0.86284	0	1	1	587230
chr9:11064761	LTR9:LTR:ERV1	Up	.	1	0	Inf	0.5	0.86284	0	1	1	587230
chr9:125027703	MIRc:SINE:MIR	Up	MRRF	16	0	Inf	5.33303e-06	0.000987677	0	1	1	587230, 587232, 587268, 587284, 587302, 587330, 587344, 587350, 587352, 587354, 587356, 587360, 587370, 587380, 587384, 587392
chr9:131584358	L2b:LINE:L2	Up	ENDOG; C9orf114	8	8	1	0.604826	1	1	0.604826	1	587230, 587232, 587233, 587242, 587246, 587249, 587263, 587283, 587319, 587344, 587356, 587359, 587378, 587392, 587393, 587395
chr9:136322688	MIRb:SINE:MIR	UpEdge	ADAMTS13	2	0	Inf	0.248062	0.86284	0	1	1	587230, 587254
chr9:140286270	AluSc:SINE:Alu	UpEdge	EXD3	3	0	Inf	0.122093	0.86284	0	1	1	587230, 587298, 587336
chr9:32997219	FLAM_A:SINE:Alu	Up	APTX	1	0	Inf	0.5	0.86284	0	1	1	587230
chr9:6718329	AluJb:SINE:Alu	UpEdge	KDM4C	1	0	Inf	0.5	0.86284	0	1	1	587230
chr9:97031870	PABL_A:LTR:ERV1	Up	ZNF169	1	0	Inf	0.5	0.86284	0	1	1	587230
chrX:146350096	LTR22A:LTR:ERVK	Up	.	2	0	Inf	0.248062	0.86284	0	1	1	587230, 587260
chrX:22104147	L1M3f:LINE:L1	Up	PHEX	1	0	Inf	0.5	0.86284	0	1	1	587230
chrX:57138708	L1MB8:LINE:L1	UpEdge	.	3	0	Inf	0.122093	0.86284	0	1	1	587230, 587304, 587346
chrX:57458056	L1MB4:LINE:L1	Up	FAAH2	1	0	Inf	0.5	0.86284	0	1	1	587230
chrX:57506280	L1PA5:LINE:L1	Up	FAAH2	1	0	Inf	0.5	0.86284	0	1	1	587230
chrX:86983475	MER61A:LTR:ERV1	Up	.	1	0	Inf	0.5	0.86284	0	1	1	587230
chrX:99916775	L1ME1:LINE:L1	UpEdge	SRPX2	3	3	1	0.659971	1	1	0.659971	1	587230, 587248, 587300, 587365, 587369, 587375
chr1:111413353	L2b:LINE:L2	EInside	CD53	3	22	0.0961533	0.999999	1	10.4001	1.50543e-05	0.00205005	587231, 587236, 587243, 587247, 587263, 587265, 587277, 587298, 587301, 587303, 587305, 587317, 587341, 587349, 587351, 587353, 587355, 587357, 587363, 587373, 587381, 587385, 587387, 587394, 587401
chr1:206583177	AluSp:SINE:Alu	Up	.	0	2	0	1	1	Inf	0.248062	1	587231, 587387
chr1:16961525	AluSx:SINE:Alu	Up	.	0	4	0	1	1	Inf	0.0596045	1	587231, 587337, 587347, 587381
chr1:17839760	MARNA:DNA:TcMar-Mariner	EInside	ARHGEF10L	10	24	0.313452	0.998774	1	3.19028	0.00444679	0.236651	587231, 587232, 587234, 587235, 587237, 587244, 587247, 587263, 587265, 587277, 587300, 587301, 587319, 587322, 587331, 587333, 587339, 587340, 587341, 587345, 587349, 587353, 587354, 587355, 587359, 587363, 587370, 587376, 587379, 587381, 587385, 587389, 587398, 587399
chr1:195703783	MER50-int:LTR:ERV1	Up	.	0	2	0	1	1	Inf	0.248062	1	587231, 587355
chr1:19935103	L1ME1:LINE:L1	Up	MINOS1; MINOS1-NBL1	1	4	0.240636	0.971144	1	4.15566	0.182598	1	587231, 587236, 587243, 587279, 587283
chr1:25943363	MER52A:LTR:ERV1	UpEdge	MAN1C1	1	5	0.18958	0.986149	1	5.27483	0.103882	1	587231, 587257, 587295, 587303, 587359, 587378
chr1:27174521	AluSx:SINE:Alu	UpEdge	ZDHHC18	0	4	0	1	1	Inf	0.0596045	1	587231, 587365, 587375, 587379
chr1:62152487	AluJo:SINE:Alu	Up	TM2D1	1	2	0.494786	0.877907	1	2.02108	0.5	1	587231, 587261, 587292
chr1:84740628	MSTD:LTR:ERVL-MaLR	Up	.	2	19	0.078162	0.999998	1	12.7939	3.14057e-05	0.00382653	587231, 587249, 587263, 587279, 587319, 587340, 587341, 587345, 587347, 587351, 587353, 587355, 587357, 587358, 587359, 587363, 587369, 587371, 587379, 587385, 587399
chr10:103871318	AluJo:SINE:Alu	Up	LDB1	0	1	0	1	1	Inf	0.5	1	587231
chr10:105506367	L2b:LINE:L2	UpEdge	SH3PXD2A	5	4	1.2685	0.5	0.86284	0.788335	0.754002	1	587231, 587234, 587341, 587348, 587352, 587359, 587368, 587372, 587375
chr10:126293840	L2b:LINE:L2	Up	LHPP	1	1	1	0.751938	1	1	0.751938	1	587231, 587276
chr10:81907565	L1M1:LINE:L1	UpEdge	ANXA11	0	1	0	1	1	Inf	0.5	1	587231
chr11:15789640	MLT1N2:LTR:ERVL-MaLR	Up	LOC102724957	1	41	0.00949668	1	1	105.3	1.05002e-15	8.10267e-13	587231, 587233, 587235, 587236, 587237, 587243, 587247, 587249, 587257, 587263, 587265, 587277, 587279, 587283, 587285, 587293, 587299, 587305, 587317, 587319, 587339, 587341, 587345, 587347, 587349, 587351, 587353, 587355, 587357, 587359, 587361, 587363, 587365, 587369, 587375, 587379, 587385, 587387, 587389, 587393, 587399, 587401
chr11:287740	L2a:LINE:L2	UpEdge	.	3	6	0.478452	0.917875	1	2.09007	0.245998	1	587231, 587233, 587247, 587265, 587268, 587277, 587316, 587334, 587357
chr11:44625877	MIRb:SINE:MIR	Up	CD82	0	7	0	1	1	Inf	0.00659037	0.328101	587231, 587243, 587247, 587301, 587351, 587381, 587385
chr12:121414063	L1MB7:LINE:L1	UpEdge	C12orf43; HNF1A	0	2	0	1	1	Inf	0.248062	1	587231, 587293
chr12:32111398	LTR24B:LTR:ERV1	UpEdge	KIAA1551	6	19	0.248825	0.999271	1	4.01888	0.0033687	0.197432	587231, 587232, 587235, 587243, 587247, 587254, 587256, 587261, 587263, 587265, 587277, 587301, 587306, 587333, 587334, 587339, 587341, 587349, 587351, 587363, 587365, 587378, 587385, 587393, 587401
chr12:69018286	AluSz:SINE:Alu	UpEdge	RAP1B	7	7	1	0.610851	1	1	0.610851	1	587231, 587234, 587263, 587284, 587293, 587298, 587302, 587330, 587331, 587333, 587339, 587348, 587356, 587401
chr13:30951026	LTR67B:LTR:ERVL	Up	.	0	4	0	1	1	Inf	0.0596045	1	587231, 587277, 587351, 587385
chr13:34260807	MLT1G:LTR:ERVL-MaLR	EInside	.	0	1	0	1	1	Inf	0.5	1	587231
chr14:94941802	L2c:LINE:L2	Up	SERPINA9	1	16	0.0486992	0.999998	1	20.5342	5.39853e-05	0.00609638	587231, 587243, 587247, 587257, 587263, 587277, 587301, 587303, 587351, 587355, 587357, 587363, 587381, 587385, 587387, 587394, 587401
chr15:39900921	L1MA7:LINE:L1	Up	FSIP1	4	26	0.100089	1	1	9.99107	2.85686e-06	0.000426686	587231, 587235, 587236, 587247, 587263, 587265, 587278, 587279, 587305, 587307, 587319, 587331, 587333, 587339, 587341, 587345, 587347, 587351, 587353, 587356, 587357, 587363, 587368, 587369, 587371, 587379, 587381, 587385, 587387, 587399
chr15:69606750	MIR3:SINE:MIR	UpEdge	PAQR5	0	10	0	1	1	Inf	0.000671971	0.0464362	587231, 587235, 587277, 587279, 587305, 587349, 587359, 587369, 587393, 587401
chr15:75639009	L1MC5:LINE:L1	UpEdge	NEIL1	0	1	0	1	1	Inf	0.5	1	587231
chr15:90617750	MIR:SINE:MIR	EInside	IDH2; ZNF710	1	4	0.240636	0.971144	1	4.15566	0.182598	1	587231, 587233, 587356, 587369, 587377
chr16:29748061	THE1C:LTR:ERVL-MaLR	Up	.	0	12	0	1	1	Inf	0.000139759	0.0132274	587231, 587263, 587293, 587301, 587319, 587347, 587349, 587357, 587369, 587379, 587389, 587401
chr16:85969294	MLT1D:LTR:ERVL-MaLR	UpEdge	.	0	5	0	1	1	Inf	0.0288561	0.975211	587231, 587243, 587247, 587381, 587385
chr17:38679591	L2c:LINE:L2	UpEdge	.	9	8	1.1439	0.5	0.86284	0.874205	0.698005	1	587231, 587234, 587246, 587256, 587276, 587300, 587302, 587303, 587338, 587351, 587356, 587357, 587365, 587372, 587381, 587385, 587387
chr17:5390847	AluSx1:SINE:Alu	UpEdge	MIS12	1	2	0.494786	0.877907	1	2.02108	0.5	1	587231, 587334, 587337
chr19:14603635	MIRb:SINE:MIR	Up	GIPC1	3	22	0.0961533	0.999999	1	10.4001	1.50543e-05	0.00205005	587231, 587236, 587237, 587243, 587247, 587264, 587265, 587277, 587279, 587283, 587301, 587319, 587339, 587341, 587343, 587347, 587349, 587353, 587357, 587359, 587363, 587369, 587386, 587389, 587401
chr19:19267936	L1ME3:LINE:L1	Up	MEF2BNB-MEF2B; MEF2B	0	5	0	1	1	Inf	0.0288561	0.975211	587231, 587357, 587381, 587385, 587401
chr19:37065477	L1ME3:LINE:L1	Up	ZNF529	0	1	0	1	1	Inf	0.5	1	587231
chr19:42041265	L1PB:LINE:L1	UpEdge	.	1	2	0.494786	0.877907	1	2.02108	0.5	1	587231, 587301, 587378
chr19:44084976	AluSq2:SINE:Alu	UpEdge	PINLYP	0	5	0	1	1	Inf	0.0288561	0.975211	587231, 587235, 587341, 587381, 587387
chr19:48760040	L1MC4a:LINE:L1	Up	CARD8	0	1	0	1	1	Inf	0.5	1	587231
chr19:53380081	AluJb:SINE:Alu	UpEdge	ZNF320	0	1	0	1	1	Inf	0.5	1	587231
chr2:157292682	HAL1-2a_MD:LINE:L1	UpEdge	GPD2	1	2	0.494786	0.877907	1	2.02108	0.5	1	587231, 587276, 587385
chr2:208527001	MLT1A1:LTR:ERVL-MaLR	EInside	.	3	11	0.23998	0.995652	1	4.16701	0.0222318	0.823466	587231, 587236, 587243, 587247, 587277, 587298, 587301, 587317, 587349, 587351, 587353, 587385, 587387, 587394
chr2:231269597	ERV3-16A3_I-int:LTR:ERVL	Up	.	0	5	0	1	1	Inf	0.0288561	0.975211	587231, 587277, 587301, 587303, 587351
chr2:242925362	L1ME2:LINE:L1	EInside	.	0	1	0	1	1	Inf	0.5	1	587231
chr21:16229743	MLT1H:LTR:ERVL-MaLR	EInside	.	0	2	0	1	1	Inf	0.248062	1	587231, 587319
chr22:24029120	MIRb:SINE:MIR	Up	RGL4	1	1	1	0.751938	1	1	0.751938	1	587231, 587316
chr22:26890991	AluSz6:SINE:Alu	Up	TFIP11; SRRD	1	6	0.155496	0.99341	1	6.43104	0.0574144	1	587231, 587260, 587261, 587357, 587381, 587393, 587401
chr22:39462098	LTR7:LTR:ERV1	Up	.	2	9	0.199711	0.995688	1	5.00723	0.0271908	0.975211	587231, 587247, 587277, 587298, 587301, 587303, 587351, 587369, 587385, 587394, 587401
chr3:186739599	MER21A:LTR:ERVL	EInside	ST6GAL1	2	11	0.157824	0.998936	1	6.33618	0.00818048	0.398691	587231, 587236, 587247, 587277, 587293, 587303, 587349, 587351, 587381, 587385, 587387, 587394, 587401
chr3:47328751	MIR:SINE:MIR	Up	KLHL18; KIF9	6	9	0.634991	0.864023	1	1.57483	0.292155	1	587231, 587243, 587245, 587246, 587263, 587284, 587301, 587341, 587345, 587346, 587349, 587358, 587380, 587393, 587398
chr3:48964003	AluSq2:SINE:Alu	UpEdge	ARIH2	0	2	0	1	1	Inf	0.248062	1	587231, 587347
chr3:52446506	MIR:SINE:MIR	Up	PHF7	0	1	0	1	1	Inf	0.5	1	587231
chr4:1385101	L1MB4:LINE:L1	Up	CRIPAK	1	2	0.494786	0.877907	1	2.02108	0.5	1	587231, 587334, 587351
chr4:146978910	L2:LINE:L2	EInside	.	0	3	0	1	1	Inf	0.122093	1	587231, 587301, 587401
chr4:185293419	BLACKJACK:DNA:hAT-Blackjack	Up	.	0	1	0	1	1	Inf	0.5	1	587231
chr4:39628550	MLT1A0:LTR:ERVL-MaLR	Up	SMIM14	2	18	0.0842709	0.999995	1	11.8665	6.6861e-05	0.00724504	587231, 587233, 587243, 587247, 587257, 587263, 587277, 587298, 587301, 587303, 587305, 587349, 587351, 587357, 587381, 587385, 587387, 587394, 587395, 587401
chr4:42315427	LTR10F:LTR:ERV1	UpEdge	.	0	10	0	1	1	Inf	0.000671971	0.0464362	587231, 587243, 587247, 587307, 587317, 587345, 587351, 587363, 587375, 587379
chr5:130561074	ERVL-E-int:LTR:ERVL	EInside	.	0	11	0	1	1	Inf	0.000307986	0.0250171	587231, 587233, 587243, 587299, 587333, 587339, 587341, 587351, 587357, 587363, 587375
chr5:132386743	Arthur1C:DNA:hAT-Tip100	UpEdge	HSPA4	2	1	2.02108	0.5	0.86284	0.494786	0.877907	1	587231, 587282, 587380
chr6:107078009	L2:LINE:L2	Up	RTN4IP1; QRSL1	1	2	0.494786	0.877907	1	2.02108	0.5	1	587231, 587316, 587339
chr6:109060285	Charlie13a:DNA:hAT-Charlie	EInside	.	0	17	0	1	1	Inf	2.29227e-06	0.000353773	587231, 587247, 587319, 587339, 587341, 587345, 587347, 587349, 587351, 587353, 587355, 587363, 587369, 587379, 587389, 587393, 587399
chr6:36725163	MIRc:SINE:MIR	Up	CPNE5	0	11	0	1	1	Inf	0.000307986	0.0250171	587231, 587235, 587265, 587349, 587355, 587357, 587363, 587379, 587381, 587387, 587401
chr7:63539734	L1PREC2:LINE:L1	Up	ZNF736	5	3	1.71514	0.358888	0.86284	0.583044	0.863251	1	587231, 587318, 587356, 587361, 587362, 587373, 587386, 587398
chr8:119294341	MIRc:SINE:MIR	UpEdge	SAMD12	1	10	0.0872011	0.999692	1	11.4677	0.00431181	0.234101	587231, 587243, 587247, 587277, 587301, 587303, 587351, 587385, 587387, 587394, 587401
chr8:23101064	LTR21A:LTR:ERV1	UpEdge	CHMP7	1	16	0.0486992	0.999998	1	20.5342	5.39853e-05	0.00609638	587231, 587243, 587247, 587277, 587301, 587317, 587349, 587351, 587355, 587361, 587369, 587373, 587381, 587385, 587387, 587394, 587401
chr8:37189237	MLT1C:LTR:ERVL-MaLR	EInside	.	0	3	0	1	1	Inf	0.122093	1	587231, 587293, 587359
chr8:86099204	L1M1:LINE:L1	EInside	C8orf59; E2F5	1	7	0.131125	0.996892	1	7.62629	0.0309694	1	587231, 587277, 587351, 587355, 587357, 587381, 587394, 587401
chr9:6982392	MER112:DNA:hAT-Charlie	UpEdge	KDM4C	0	1	0	1	1	Inf	0.5	1	587231
chr9:77437167	AluJb:SINE:Alu	Up	TRPM6	0	25	0	1	1	Inf	1.69035e-09	4.89146e-07	587231, 587235, 587247, 587263, 587279, 587283, 587293, 587301, 587305, 587319, 587339, 587341, 587343, 587345, 587347, 587349, 587351, 587353, 587355, 587357, 587363, 587369, 587375, 587389, 587399
chrX:153642280	MIR:SINE:MIR	Up	TAZ; DNASE1L1	1	1	1	0.751938	1	1	0.751938	1	587231, 587316
chrX:53205657	LOR1a:LTR:ERV1	UpEdge	.	0	2	0	1	1	Inf	0.248062	1	587231, 587317
chrX:70403603	AluSz:SINE:Alu	UpEdge	.	1	3	0.325502	0.940396	1	3.07218	0.309559	1	587231, 587298, 587363, 587377
chr1:46772724	AluSx:SINE:Alu	UpEdge	UQCRH	1	0	Inf	0.5	0.86284	0	1	1	587232
chr11:2233214	AluY:SINE:Alu	Up	.	3	0	Inf	0.122093	0.86284	0	1	1	587232, 587248, 587322
chr12:13036007	AluY:SINE:Alu	Up	.	8	0	Inf	0.00310765	0.179855	0	1	1	587232, 587244, 587294, 587322, 587344, 587364, 587370, 587392
chr13:24458240	L1ME1:LINE:L1	Up	.	2	0	Inf	0.248062	0.86284	0	1	1	587232, 587368
chr14:102787893	L2c:LINE:L2	UpEdge	ZNF839	1	0	Inf	0.5	0.86284	0	1	1	587232
chr14:24081234	MIR:SINE:MIR	UpEdge	.	5	0	Inf	0.0288561	0.824715	0	1	1	587232, 587260, 587298, 587330, 587352
chr16:28966904	AluJo:SINE:Alu	UpEdge	NFATC2IP	4	9	0.410747	0.961929	1	2.43459	0.120805	1	587232, 587263, 587293, 587298, 587318, 587319, 587330, 587339, 587355, 587375, 587377, 587379, 587387
chr17:26558040	HERVE-int:LTR:ERV1	UpEdge	.	4	0	Inf	0.0596045	0.86284	0	1	1	587232, 587236, 587244, 587386
chr19:12636141	L1MB3:LINE:L1	UpEdge	ZNF564	1	0	Inf	0.5	0.86284	0	1	1	587232
chr19:35496040	L2b:LINE:L2	UpEdge	GRAMD1A	4	0	Inf	0.0596045	0.86284	0	1	1	587232, 587338, 587358, 587394
chr19:51346348	L1PBa:LINE:L1	EInside	.	1	0	Inf	0.5	0.86284	0	1	1	587232
chr19:58410337	HERVK14-int:LTR:ERVK	EInside	ZNF814	1	1	1	0.751938	1	1	0.751938	1	587232, 587255
chr2:123565609	L1PB1:LINE:L1	Up	.	1	0	Inf	0.5	0.86284	0	1	1	587232
chr2:156868168	LTR8:LTR:ERV1	UpEdge	.	1	0	Inf	0.5	0.86284	0	1	1	587232
chr2:219257085	AluJo:SINE:Alu	UpEdge	SLC11A1	1	0	Inf	0.5	0.86284	0	1	1	587232
chr2:238500612	AluSz:SINE:Alu	Up	RAB17	4	0	Inf	0.0596045	0.86284	0	1	1	587232, 587278, 587298, 587336
chr2:241625023	MER49:LTR:ERV1	Up	AQP12A	7	5	1.44417	0.381634	0.86284	0.69244	0.817898	1	587232, 587262, 587282, 587293, 587330, 587340, 587353, 587357, 587360, 587373, 587374, 587375
chr2:71247529	HERVE-int:LTR:ERV1	EInside	.	3	0	Inf	0.122093	0.86284	0	1	1	587232, 587298, 587354
chr22:25410374	AluJr:SINE:Alu	Up	KIAA1671	10	22	0.358232	0.996236	1	2.79149	0.0121042	0.5441	587232, 587235, 587237, 587243, 587244, 587246, 587257, 587261, 587276, 587279, 587299, 587306, 587339, 587341, 587343, 587346, 587351, 587352, 587353, 587355, 587357, 587359, 587362, 587363, 587365, 587375, 587386, 587387, 587395, 587398, 587399, 587401
chr22:35706699	L2b:LINE:L2	Up	TOM1	7	8	0.860913	0.707845	1	1.16156	0.5	1	587232, 587236, 587237, 587264, 587322, 587339, 587340, 587346, 587357, 587358, 587359, 587363, 587377, 587389, 587399
chr4:122328174	L1PB1:LINE:L1	EInside	.	3	0	Inf	0.122093	0.86284	0	1	1	587232, 587344, 587362
chr4:46932765	L1MEc:LINE:L1	Up	GABRA4	4	0	Inf	0.0596045	0.86284	0	1	1	587232, 587262, 587298, 587394
chr5:131811210	MER81:DNA:hAT-Blackjack	Up	.	2	0	Inf	0.248062	0.86284	0	1	1	587232, 587372
chr5:27472180	MER61C:LTR:ERV1	UpEdge	.	5	0	Inf	0.0288561	0.824715	0	1	1	587232, 587268, 587292, 587302, 587360
chr5:39448590	MLT2B3:LTR:ERVL	Up	DAB2	4	9	0.410747	0.961929	1	2.43459	0.120805	1	587232, 587261, 587304, 587317, 587319, 587341, 587359, 587363, 587373, 587375, 587379, 587384, 587386
chr5:84953411	L1PA2:LINE:L1	UpEdge	.	2	0	Inf	0.248062	0.86284	0	1	1	587232, 587362
chr6:24665797	L2c:LINE:L2	UpEdge	ACOT13; C6orf62; TDP2	3	3	1	0.659971	1	1	0.659971	1	587232, 587255, 587301, 587334, 587344, 587351
chr7:108168464	L2c:LINE:L2	Up	PNPLA8	20	0	Inf	1.69333e-07	4.90009e-05	0	1	1	587232, 587244, 587248, 587260, 587264, 587278, 587292, 587298, 587318, 587322, 587336, 587340, 587354, 587356, 587370, 587374, 587380, 587386, 587392, 587398
chr7:102858181	L1MC4:LINE:L1	Up	.	1	0	Inf	0.5	0.86284	0	1	1	587232
chr7:99648905	AluY:SINE:Alu	Up	ZSCAN21	4	2	2.05443	0.340029	0.86284	0.486752	0.896118	1	587232, 587244, 587245, 587264, 587334, 587377
chr7:99724135	AluJo:SINE:Alu	UpEdge	MBLAC1	2	2	1	0.690441	1	1	0.690441	1	587232, 587265, 587268, 587393
chr8:92080192	L1ME3:LINE:L1	UpEdge	OTUD6B	1	0	Inf	0.5	0.86284	0	1	1	587232
chrX:100354766	AluJb:SINE:Alu	Up	CENPI	2	0	Inf	0.248062	0.86284	0	1	1	587232, 587264
chrX:149113575	HERV16-int:LTR:ERVL	Up	.	4	1	4.15566	0.182598	0.86284	0.240636	0.971144	1	587232, 587298, 587362, 587368, 587399
chr1:201487349	AluJb:SINE:Alu	UpEdge	.	0	1	0	1	1	Inf	0.5	1	587233
chr1:227918903	L2a:LINE:L2	UpEdge	JMJD4; SNAP47	2	4	0.486752	0.896118	1	2.05443	0.340029	1	587233, 587234, 587243, 587255, 587295, 587336
chr11:66125962	L1MB4:LINE:L1	UpEdge	SLC29A2	0	1	0	1	1	Inf	0.5	1	587233
chr12:123944054	AluSx:SINE:Alu	UpEdge	SNRNP35	11	9	1.26518	0.40426	0.86284	0.790403	0.766703	1	587233, 587234, 587245, 587256, 587276, 587300, 587302, 587304, 587335, 587339, 587340, 587352, 587355, 587365, 587370, 587377, 587393, 587398, 587399, 587400
chr13:24464329	MLT1C:LTR:ERVL-MaLR	Up	C1QTNF9	0	1	0	1	1	Inf	0.5	1	587233
chr14:38036110	AmnSINE2:SINE:Deu	Up	MIPOL1	2	12	0.142079	0.999484	1	7.03836	0.00434831	0.234101	587233, 587236, 587237, 587249, 587257, 587263, 587285, 587299, 587317, 587341, 587358, 587375, 587387, 587399
chr14:64904598	AluSp:SINE:Alu	UpEdge	ZBTB25; MTHFD1	0	1	0	1	1	Inf	0.5	1	587233
chr15:42188174	FLAM_C:SINE:Alu	UpEdge	EHD4	3	1	3.07218	0.309559	0.86284	0.325502	0.940396	1	587233, 587268, 587334, 587356
chr15:57592489	AluSg:SINE:Alu	UpEdge	.	1	17	0.0449209	0.999999	1	22.2613	2.47078e-05	0.0031777	587233, 587243, 587285, 587298, 587301, 587303, 587345, 587347, 587351, 587353, 587355, 587357, 587363, 587381, 587393, 587395, 587399, 587401
chr15:62198056	L1M6:LINE:L1	Up	VPS13C	0	1	0	1	1	Inf	0.5	1	587233
chr16:2502560	L1MB7:LINE:L1	UpEdge	CCNF	0	4	0	1	1	Inf	0.0596045	1	587233, 587245, 587261, 587381
chr17:19179513	AluJb:SINE:Alu	Up	EPN2	0	1	0	1	1	Inf	0.5	1	587233
chr17:43471021	MER115:DNA:hAT-Tip100	UpEdge	ARHGAP27	2	2	1	0.690441	1	1	0.690441	1	587233, 587293, 587336, 587376
chr17:5436601	AluJb:SINE:Alu	Up	LOC728392; NLRP1	0	3	0	1	1	Inf	0.122093	1	587233, 587337, 587381
chr17:78174365	MER1A:DNA:hAT-Charlie	UpEdge	CARD14	7	2	3.76624	0.0821253	0.86284	0.265517	0.983647	1	587233, 587292, 587300, 587301, 587330, 587340, 587350, 587356, 587392
chr19:12006020	MER54A:LTR:ERVL	Up	ZNF440	1	5	0.18958	0.986149	1	5.27483	0.103882	1	587233, 587263, 587292, 587347, 587387, 587389
chr19:21987816	L1MA2:LINE:L1	UpEdge	ZNF43	1	3	0.325502	0.940396	1	3.07218	0.309559	1	587233, 587235, 587351, 587362
chr2:85538747	Tigger3b:DNA:TcMar-Tigger	UpEdge	TGOLN2	13	12	1.10332	0.5	0.86284	0.906351	0.671557	1	587233, 587235, 587244, 587249, 587265, 587276, 587278, 587279, 587283, 587284, 587301, 587319, 587336, 587338, 587340, 587348, 587357, 587364, 587368, 587378, 587388, 587389, 587392, 587393, 587399
chr20:34214827	AluSz:SINE:Alu	Up	RBM12; CPNE1	2	8	0.22852	0.991528	1	4.37599	0.0478804	1	587233, 587234, 587269, 587301, 587317, 587342, 587343, 587347, 587355, 587369
chr22:18561818	FLAM_C:SINE:Alu	Up	PEX26	1	1	1	0.751938	1	1	0.751938	1	587233, 587236
chr3:15083913	L1ME4a:LINE:L1	Up	MRPS25; NR2C2	1	1	1	0.751938	1	1	0.751938	1	587233, 587358
chr3:171781786	AluJr:SINE:Alu	UpEdge	FNDC3B	4	7	0.545843	0.896947	1	1.83203	0.26524	1	587233, 587247, 587317, 587322, 587333, 587336, 587339, 587341, 587343, 587346, 587362
chr3:38468250	MER9B:LTR:ERVK	Up	.	7	1	7.62629	0.0309694	0.833652	0.131125	0.996892	1	587233, 587236, 587282, 587298, 587356, 587370, 587374, 587380
chr4:17842840	L1ME4a:LINE:L1	UpEdge	LCORL; NCAPG	0	2	0	1	1	Inf	0.248062	1	587233, 587319
chr5:14477463	Charlie1a:DNA:hAT-Charlie	UpEdge	TRIO	0	1	0	1	1	Inf	0.5	1	587233
chr5:149379355	L2c:LINE:L2	UpEdge	TIGD6; CSF1R; HMGXB3	6	11	0.501864	0.941676	1	1.99257	0.149052	1	587233, 587237, 587254, 587265, 587278, 587283, 587285, 587316, 587332, 587333, 587339, 587342, 587351, 587359, 587385, 587386, 587389
chr5:43583315	MER39B:LTR:ERV1	Up	NNT	3	8	0.34745	0.972809	1	2.87811	0.103053	1	587233, 587285, 587307, 587340, 587347, 587351, 587353, 587355, 587365, 587372, 587400
chr5:55007200	MIR3:SINE:MIR	Up	SLC38A9	5	10	0.461032	0.951483	1	2.16904	0.135977	1	587233, 587246, 587263, 587264, 587317, 587332, 587345, 587349, 587351, 587353, 587368, 587371, 587379, 587381, 587394
chr5:78913183	HAL1:LINE:L1	Up	PAPD4	0	1	0	1	1	Inf	0.5	1	587233
chr6:106998859	L1PA16:LINE:L1	UpEdge	AIM1	0	2	0	1	1	Inf	0.248062	1	587233, 587339
chr7:7590861	LTR78:LTR:ERV1	UpEdge	.	0	1	0	1	1	Inf	0.5	1	587233
chr9:104347235	L2a:LINE:L2	Up	PPP3R2; GRIN3A	0	2	0	1	1	Inf	0.248062	1	587233, 587333
chr9:131654253	MIRb:SINE:MIR	UpEdge	LRRC8A	0	1	0	1	1	Inf	0.5	1	587233
chr9:140470727	Tigger3c:DNA:TcMar-Tigger	Up	DPH7	0	3	0	1	1	Inf	0.122093	1	587233, 587377, 587381
chrX:102842386	L1ME4a:LINE:L1	Up	TCEAL2	6	4	1.54566	0.371949	0.86284	0.646974	0.83797	1	587233, 587255, 587292, 587303, 587342, 587348, 587356, 587362, 587374, 587393
chrX:20258716	L1ME4a:LINE:L1	Up	RPS6KA3	2	3	0.658194	0.817402	1	1.51931	0.5	1	587233, 587234, 587243, 587247, 587332
chrX:20259405	L1M6:LINE:L1	Up	RPS6KA3	4	4	1	0.641112	1	1	0.641112	1	587233, 587236, 587247, 587276, 587332, 587347, 587386, 587399
chrX:73223420	L1MA7:LINE:L1	Up	.	8	3	2.87811	0.103053	0.86284	0.34745	0.972809	1	587233, 587254, 587260, 587262, 587277, 587282, 587298, 587302, 587360, 587384, 587387
chr1:21773581	L1MC2:LINE:L1	Up	NBPF1	2	0	Inf	0.248062	0.86284	0	1	1	587234, 587392
chr10:6010470	L1MCc:LINE:L1	Up	IL15RA	2	0	Inf	0.248062	0.86284	0	1	1	587234, 587332
chr10:70992275	MIRb:SINE:MIR	UpEdge	HKDC1	4	11	0.324604	0.987327	1	3.08068	0.0485174	1	587234, 587236, 587246, 587299, 587319, 587340, 587343, 587351, 587353, 587357, 587359, 587363, 587365, 587387, 587399
chr11:14317437	AluJr:SINE:Alu	Up	RRAS2	1	0	Inf	0.5	0.86284	0	1	1	587234
chr11:76152395	AluSp:SINE:Alu	Up	C11orf30	2	0	Inf	0.248062	0.86284	0	1	1	587234, 587336
chr12:67815028	HSMAR1:DNA:TcMar-Mariner	UpEdge	.	1	0	Inf	0.5	0.86284	0	1	1	587234
chr12:98906771	L2:LINE:L2	UpEdge	TMPO	3	1	3.07218	0.309559	0.86284	0.325502	0.940396	1	587234, 587237, 587356, 587398
chr14:32159252	Tigger2:DNA:TcMar-Tigger	EInside	NUBPL	1	0	Inf	0.5	0.86284	0	1	1	587234
chr15:43425137	AluJo:SINE:Alu	UpEdge	TMEM62	2	1	2.02108	0.5	0.86284	0.494786	0.877907	1	587234, 587260, 587389
chr16:102802	L2a:LINE:L2	UpEdge	SNRNP25; POLR3K	1	0	Inf	0.5	0.86284	0	1	1	587234
chr17:4388130	L2c:LINE:L2	UpEdge	SPNS3	1	0	Inf	0.5	0.86284	0	1	1	587234
chr18:12701453	MIRb:SINE:MIR	UpEdge	CEP76; PSMG2	1	0	Inf	0.5	0.86284	0	1	1	587234
chr18:21945768	MER21B:LTR:ERVL	UpEdge	OSBPL1A	1	0	Inf	0.5	0.86284	0	1	1	587234
chr18:33759909	MLT1J:LTR:ERVL-MaLR	Up	MOCOS	11	1	12.8413	0.00215849	0.153751	0.0778736	0.99986	1	587234, 587236, 587244, 587284, 587336, 587342, 587346, 587350, 587352, 587358, 587377, 587384
chr18:48953514	MER4C:LTR:ERV1	Up	.	1	1	1	0.751938	1	1	0.751938	1	587234, 587377
chr19:17328742	AluSx3:SINE:Alu	UpEdge	USE1	2	0	Inf	0.248062	0.86284	0	1	1	587234, 587246
chr19:36593173	AluSx1:SINE:Alu	UpEdge	WDR62	1	0	Inf	0.5	0.86284	0	1	1	587234
chr19:46706232	LTR7C:LTR:ERV1	Up	.	3	0	Inf	0.122093	0.86284	0	1	1	587234, 587392, 587394
chr19:58914222	L1MC2:LINE:L1	UpEdge	ZNF584; ZNF132	3	0	Inf	0.122093	0.86284	0	1	1	587234, 587322, 587348
chr2:10339166	PABL_A-int:LTR:ERV1	UpEdge	C2orf48	2	1	2.02108	0.5	0.86284	0.494786	0.877907	1	587234, 587359, 587388
chr2:179288965	L1M3f:LINE:L1	EInside	.	1	2	0.494786	0.877907	1	2.02108	0.5	1	587234, 587353, 587373
chr2:95830415	L1MA3:LINE:L1	UpEdge	ZNF2	2	0	Inf	0.248062	0.86284	0	1	1	587234, 587246
chr20:61198998	L1MEf:LINE:L1	UpEdge	.	2	0	Inf	0.248062	0.86284	0	1	1	587234, 587304
chr22:21310901	AluJb:SINE:Alu	UpEdge	.	3	0	Inf	0.122093	0.86284	0	1	1	587234, 587242, 587372
chr3:151483972	L1MC3:LINE:L1	Up	.	2	0	Inf	0.248062	0.86284	0	1	1	587234, 587306
chr4:481505	MER51C:LTR:ERV1	Up	.	5	4	1.2685	0.5	0.86284	0.788335	0.754002	1	587234, 587248, 587254, 587279, 587283, 587301, 587302, 587360, 587389
chr4:90411024	LTR12C:LTR:ERV1	UpEdge	.	2	0	Inf	0.248062	0.86284	0	1	1	587234, 587376
chr5:76356885	L1ME3A:LINE:L1	UpEdge	AGGF1	2	0	Inf	0.248062	0.86284	0	1	1	587234, 587358
chr6:38580729	MER33:DNA:hAT-Charlie	Up	BTBD9	1	2	0.494786	0.877907	1	2.02108	0.5	1	587234, 587343, 587363
chr6:42896029	AluJo:SINE:Alu	UpEdge	CNPY3	3	1	3.07218	0.309559	0.86284	0.325502	0.940396	1	587234, 587237, 587254, 587380
chr7:130600662	MIRc:SINE:MIR	UpEdge	.	13	13	1	0.586595	1	1	0.586595	1	587234, 587243, 587244, 587247, 587263, 587265, 587282, 587293, 587298, 587300, 587318, 587319, 587322, 587330, 587333, 587340, 587345, 587349, 587351, 587354, 587356, 587358, 587363, 587379, 587400, 587401
chr7:148780642	L1PA15:LINE:L1	EInside	ZNF786	1	0	Inf	0.5	0.86284	0	1	1	587234
chr7:149945761	L1MDb:LINE:L1	Up	ACTR3B	4	5	0.788335	0.754002	1	1.2685	0.5	1	587234, 587277, 587292, 587318, 587339, 587345, 587357, 587370, 587401
chr7:150101438	MIRc:SINE:MIR	UpEdge	.	7	6	1.18522	0.5	0.86284	0.843726	0.719823	1	587234, 587235, 587237, 587263, 587276, 587292, 587299, 587301, 587338, 587354, 587358, 587369, 587392
chr7:22895339	AluSx1:SINE:Alu	UpEdge	.	1	0	Inf	0.5	0.86284	0	1	1	587234
chr7:66146380	AluJr:SINE:Alu	Up	RABGEF1	3	2	1.51931	0.5	0.86284	0.658194	0.817402	1	587234, 587299, 587332, 587352, 587381
chr7:92744147	L1MEg2:LINE:L1	Up	SAMD9	4	6	0.646974	0.83797	1	1.54566	0.371949	1	587234, 587263, 587264, 587285, 587337, 587344, 587355, 587376, 587377, 587393
chr8:129009290	AluSp:SINE:Alu	UpEdge	.	1	0	Inf	0.5	0.86284	0	1	1	587234
chr9:130211111	AluSz:SINE:Alu	UpEdge	RPL12; LRSAM1	1	0	Inf	0.5	0.86284	0	1	1	587234
chr9:131269493	AluJb:SINE:Alu	Up	GLE1	5	2	2.6066	0.220051	0.86284	0.383641	0.942586	1	587234, 587293, 587330, 587336, 587338, 587361, 587368
chr1:120390524	MIR:SINE:MIR	Up	NOTCH2NL; NBPF20; NBPF10; NBPF9	1	1	1	0.751938	1	1	0.751938	1	587235, 587244
chr1:153939980	AluJb:SINE:Alu	UpEdge	SLC39A1; CREB3L4	4	1	4.15566	0.182598	0.86284	0.240636	0.971144	1	587235, 587264, 587284, 587300, 587330
chr1:156260181	FLAM_C:SINE:Alu	Up	GLMP; TMEM79	0	4	0	1	1	Inf	0.0596045	1	587235, 587243, 587305, 587351
chr1:41154693	MLT1I:LTR:ERVL-MaLR	UpEdge	NFYC	4	4	1	0.641112	1	1	0.641112	1	587235, 587263, 587277, 587301, 587334, 587358, 587360, 587386
chr10:46048537	AluJr:SINE:Alu	Up	MARCH8	0	4	0	1	1	Inf	0.0596045	1	587235, 587349, 587363, 587373
chr11:64117858	AluSc8:SINE:Alu	UpEdge	CCDC88B	3	1	3.07218	0.309559	0.86284	0.325502	0.940396	1	587235, 587236, 587294, 587398
chr11:64947337	L1M4:LINE:L1	UpEdge	CAPN1	1	1	1	0.751938	1	1	0.751938	1	587235, 587298
chr11:66013875	L2a:LINE:L2	EInside	PACS1	0	3	0	1	1	Inf	0.122093	1	587235, 587255, 587369
chr12:105625130	MIRb:SINE:MIR	Up	APPL2	1	8	0.112833	0.998548	1	8.86266	0.0163534	0.620624	587235, 587236, 587317, 587319, 587339, 587347, 587361, 587375, 587379
chr12:1107422	MLT1F2:LTR:ERVL-MaLR	Up	ERC1	0	1	0	1	1	Inf	0.5	1	587235
chr12:31850947	MARNA:DNA:TcMar-Mariner	Up	METTL20; AMN1	0	1	0	1	1	Inf	0.5	1	587235
chr12:94129395	AluJr:SINE:Alu	Up	CRADD	0	5	0	1	1	Inf	0.0288561	0.975211	587235, 587305, 587335, 587379, 587401
chr13:50069604	AluSg:SINE:Alu	UpEdge	PHF11	5	7	0.69244	0.817898	1	1.44417	0.381634	1	587235, 587237, 587244, 587269, 587276, 587323, 587331, 587335, 587340, 587352, 587357, 587372
chr13:50657156	MIRb:SINE:MIR	Up	.	0	4	0	1	1	Inf	0.0596045	1	587235, 587299, 587379, 587387
chr15:31925610	MER54A:LTR:ERVL	Up	.	2	1	2.02108	0.5	0.86284	0.494786	0.877907	1	587235, 587354, 587356
chr15:43619589	LTR33:LTR:ERVL	UpEdge	LCMT2; ADAL	2	2	1	0.690441	1	1	0.690441	1	587235, 587246, 587356, 587385
chr15:66625787	AluSc8:SINE:Alu	Up	DIS3L	1	1	1	0.751938	1	1	0.751938	1	587235, 587334
chr16:17232445	MSTB:LTR:ERVL-MaLR	Up	XYLT1	0	2	0	1	1	Inf	0.248062	1	587235, 587351
chr16:47177624	LTR12C:LTR:ERV1	Up	NETO2	12	3	4.62842	0.0126734	0.525655	0.216057	0.997733	1	587235, 587236, 587237, 587248, 587260, 587276, 587284, 587294, 587298, 587302, 587332, 587338, 587355, 587386, 587392
chr17:28963178	AluJr4:SINE:Alu	Up	LRRC37B	9	6	1.57483	0.292155	0.86284	0.634991	0.864023	1	587235, 587268, 587277, 587317, 587318, 587332, 587342, 587346, 587354, 587369, 587374, 587380, 587387, 587389, 587394
chr18:55428904	AluSc:SINE:Alu	Up	ATP8B1; LOC100505549	2	4	0.486752	0.896118	1	2.05443	0.340029	1	587235, 587256, 587305, 587316, 587319, 587375
chr18:72263353	MIRc:SINE:MIR	UpEdge	ZNF407	0	1	0	1	1	Inf	0.5	1	587235
chr18:77905726	MER66B:LTR:ERV1	UpEdge	.	6	4	1.54566	0.371949	0.86284	0.646974	0.83797	1	587235, 587284, 587292, 587316, 587338, 587346, 587357, 587371, 587376, 587393
chr19:38815760	AluSx4:SINE:Alu	UpEdge	KCNK6	2	6	0.314777	0.969031	1	3.17685	0.136749	1	587235, 587237, 587243, 587248, 587261, 587295, 587307, 587340
chr19:45160262	L2a:LINE:L2	UpEdge	PVR	3	1	3.07218	0.309559	0.86284	0.325502	0.940396	1	587235, 587244, 587380, 587398
chr19:53936833	HERV3-int:LTR:ERV1	EInside	ZNF761	0	2	0	1	1	Inf	0.248062	1	587235, 587373
chr2:172188397	AluJr4:SINE:Alu	Up	METTL8	1	1	1	0.751938	1	1	0.751938	1	587235, 587354
chr2:233738825	L1MC4:LINE:L1	UpEdge	C2orf82; NGEF	3	2	1.51931	0.5	0.86284	0.658194	0.817402	1	587235, 587262, 587344, 587375, 587384
chr2:25650544	MIRc:SINE:MIR	Up	DTNB	5	10	0.461032	0.951483	1	2.16904	0.135977	1	587235, 587236, 587237, 587248, 587279, 587303, 587304, 587319, 587343, 587355, 587372, 587376, 587385, 587395, 587401
chr2:43819587	MER20:DNA:hAT-Charlie	Up	THADA	0	1	0	1	1	Inf	0.5	1	587235
chr3:11267548	L2b:LINE:L2	EInside	HRH1	1	17	0.0449209	0.999999	1	22.2613	2.47078e-05	0.0031777	587235, 587247, 587263, 587265, 587293, 587317, 587319, 587333, 587336, 587339, 587343, 587349, 587355, 587357, 587363, 587375, 587389, 587393
chr3:113344285	L1MA3:LINE:L1	UpEdge	SIDT1	0	3	0	1	1	Inf	0.122093	1	587235, 587247, 587381
chr4:17486246	AluSx1:SINE:Alu	UpEdge	QDPR	0	1	0	1	1	Inf	0.5	1	587235
chr4:177238332	L1MD:LINE:L1	UpEdge	SPCS3	3	8	0.34745	0.972809	1	2.87811	0.103053	1	587235, 587257, 587277, 587285, 587334, 587336, 587337, 587351, 587353, 587364, 587373
chr5:126010652	LTR7:LTR:ERV1	Up	.	2	3	0.658194	0.817402	1	1.51931	0.5	1	587235, 587319, 587330, 587362, 587369
chr5:43065981	AluSx3:SINE:Alu	UpEdge	.	0	3	0	1	1	Inf	0.122093	1	587235, 587247, 587355
chr5:81575124	L2a:LINE:L2	UpEdge	ATP6AP1L	0	1	0	1	1	Inf	0.5	1	587235
chr5:87578135	L1MC5:LINE:L1	UpEdge	.	1	1	1	0.751938	1	1	0.751938	1	587235, 587380
chr6:31368128	AluSp:SINE:Alu	Up	.	0	1	0	1	1	Inf	0.5	1	587235
chr7:100607201	AluJb:SINE:Alu	Up	MUC3A	3	4	0.739624	0.779949	1	1.35204	0.5	1	587235, 587237, 587265, 587294, 587322, 587362, 587381
chr8:22470145	L1ME4a:LINE:L1	Up	CCAR2; BIN3	2	3	0.658194	0.817402	1	1.51931	0.5	1	587235, 587254, 587265, 587269, 587376
chr8:8101265	LTR8A:LTR:ERV1	EInside	.	0	1	0	1	1	Inf	0.5	1	587235
chr9:77462788	MER44C:DNA:TcMar-Tigger	Up	TRPM6	1	4	0.240636	0.971144	1	4.15566	0.182598	1	587235, 587236, 587237, 587317, 587343
chrX:73218466	L1MA7:LINE:L1	Up	.	2	2	1	0.690441	1	1	0.690441	1	587235, 587254, 587285, 587346
chrY:2870477	LTR4:LTR:ERV1	UpEdge	.	2	9	0.199711	0.995688	1	5.00723	0.0271908	0.975211	587235, 587236, 587293, 587299, 587331, 587347, 587351, 587355, 587369, 587379, 587386
chr1:211539707	L2c:LINE:L2	UpEdge	TRAF5	1	0	Inf	0.5	0.86284	0	1	1	587236
chr1:2315831	MER34C_:LTR:ERV1	UpEdge	MORN1	1	0	Inf	0.5	0.86284	0	1	1	587236
chr1:93727406	THE1D:LTR:ERVL-MaLR	UpEdge	CCDC18	4	2	2.05443	0.340029	0.86284	0.486752	0.896118	1	587236, 587244, 587279, 587346, 587352, 587365
chr11:72531301	L1MD2:LINE:L1	UpEdge	ATG16L2	1	0	Inf	0.5	0.86284	0	1	1	587236
chr12:129595515	MamRep38:DNA:hAT	Up	TMEM132D	1	0	Inf	0.5	0.86284	0	1	1	587236
chr12:32111977	MER5A:DNA:hAT-Charlie	UpEdge	KIAA1551	1	0	Inf	0.5	0.86284	0	1	1	587236
chr12:4844314	L1M4b:LINE:L1	Up	GALNT8	3	0	Inf	0.122093	0.86284	0	1	1	587236, 587364, 587370
chr12:53644941	L2a:LINE:L2	UpEdge	MFSD5	3	0	Inf	0.122093	0.86284	0	1	1	587236, 587268, 587336
chr12:7249879	AluSq:SINE:Alu	Up	C1RL	1	0	Inf	0.5	0.86284	0	1	1	587236
chr12:72825946	LTR22A:LTR:ERVK	Up	TRHDE	5	12	0.370815	0.982504	1	2.69676	0.0583241	1	587236, 587263, 587279, 587299, 587317, 587319, 587334, 587343, 587346, 587349, 587355, 587357, 587375, 587386, 587387, 587389, 587394
chr14:24777998	LTR42:LTR:ERVL	UpEdge	LTB4R2; LTB4R; CIDEB; NOP9	9	4	2.43459	0.120805	0.86284	0.410747	0.961929	1	587236, 587302, 587303, 587335, 587338, 587340, 587355, 587372, 587374, 587380, 587381, 587386, 587392
chr14:65527613	L1ME4a:LINE:L1	Up	FNTB; CHURC1-FNTB; MAX	2	1	2.02108	0.5	0.86284	0.494786	0.877907	1	587236, 587237, 587334
chr15:42440012	MIR:SINE:MIR	Up	PLA2G4F	1	0	Inf	0.5	0.86284	0	1	1	587236
chr15:58820714	AluJb:SINE:Alu	UpEdge	LIPC	2	10	0.176647	0.997842	1	5.66102	0.0150784	0.584403	587236, 587265, 587277, 587299, 587317, 587339, 587341, 587349, 587355, 587363, 587389, 587398
chr16:3004401	MLT1E:LTR:ERVL-MaLR	UpEdge	.	1	0	Inf	0.5	0.86284	0	1	1	587236
chr16:70624181	L3:LINE:CR1	Up	IL34	2	6	0.314777	0.969031	1	3.17685	0.136749	1	587236, 587257, 587265, 587355, 587361, 587381, 587385, 587394
chr17:10746666	LTR36:LTR:ERV1	UpEdge	.	1	2	0.494786	0.877907	1	2.02108	0.5	1	587236, 587279, 587333
chr18:67981335	AluSx:SINE:Alu	UpEdge	SOCS6	1	1	1	0.751938	1	1	0.751938	1	587236, 587363
chr2:111399846	L1MC3:LINE:L1	Up	BUB1	2	0	Inf	0.248062	0.86284	0	1	1	587236, 587380
chr2:184389653	MLT1F2:LTR:ERVL-MaLR	EInside	.	1	0	Inf	0.5	0.86284	0	1	1	587236
chr2:204102964	AluJb:SINE:Alu	UpEdge	CYP20A1	7	3	2.47748	0.16203	0.86284	0.403635	0.95212	1	587236, 587248, 587268, 587276, 587316, 587355, 587363, 587365, 587368, 587388
chr21:23434671	L2a:LINE:L2	EInside	.	1	1	1	0.751938	1	1	0.751938	1	587236, 587299
chr22:45534682	FLAM_C:SINE:Alu	Up	.	3	1	3.07218	0.309559	0.86284	0.325502	0.940396	1	587236, 587260, 587317, 587348
chr3:193319841	MER57A-int:LTR:ERV1	Up	OPA1	2	2	1	0.690441	1	1	0.690441	1	587236, 587264, 587293, 587381
chr3:195686220	L1MC4a:LINE:L1	Up	.	1	3	0.325502	0.940396	1	3.07218	0.309559	1	587236, 587319, 587375, 587387
chr3:195687584	MER1B:DNA:hAT-Charlie	Up	.	3	0	Inf	0.122093	0.86284	0	1	1	587236, 587306, 587398
chr3:195689560	AluJo:SINE:Alu	Up	.	7	3	2.47748	0.16203	0.86284	0.403635	0.95212	1	587236, 587246, 587247, 587254, 587256, 587279, 587283, 587336, 587352, 587380
chr4:120442243	MIR:SINE:MIR	Up	PDE5A	2	0	Inf	0.248062	0.86284	0	1	1	587236, 587318
chr4:173884010	L2a:LINE:L2	Up	GALNTL6	1	0	Inf	0.5	0.86284	0	1	1	587236
chr5:33439352	LTR29:LTR:ERV1	UpEdge	TARS	2	0	Inf	0.248062	0.86284	0	1	1	587236, 587364
chr5:61685030	AluSx:SINE:Alu	Up	DIMT1; KIF2A	2	0	Inf	0.248062	0.86284	0	1	1	587236, 587360
chr6:28954113	L2c:LINE:L2	Up	.	1	0	Inf	0.5	0.86284	0	1	1	587236
chr7:100454131	AluJb:SINE:Alu	Up	SLC12A9; TRIP6	2	0	Inf	0.248062	0.86284	0	1	1	587236, 587276
chr7:99677327	AluJr:SINE:Alu	Up	ZNF3	5	9	0.521109	0.922329	1	1.91898	0.198448	1	587236, 587247, 587285, 587292, 587293, 587302, 587306, 587331, 587332, 587373, 587381, 587387, 587389, 587401
chrX:133587545	BLACKJACK:DNA:hAT-Blackjack	Up	HPRT1	1	4	0.240636	0.971144	1	4.15566	0.182598	1	587236, 587299, 587319, 587389, 587399
chrX:148616019	HERV16-int:LTR:ERVL	Up	.	2	2	1	0.690441	1	1	0.690441	1	587236, 587285, 587357, 587362
chrX:44683030	THE1C:LTR:ERVL-MaLR	EInside	DUSP21	1	0	Inf	0.5	0.86284	0	1	1	587236
chrX:48448269	LTR75:LTR:ERVL	Up	WDR13	6	0	Inf	0.0138509	0.525655	0	1	1	587236, 587244, 587298, 587340, 587354, 587386
chr1:45247551	AluSz:SINE:Alu	Up	RPS8	0	2	0	1	1	Inf	0.248062	1	587237, 587247
chr12:108723716	MLT1H:LTR:ERVL-MaLR	Up	CMKLR1	0	3	0	1	1	Inf	0.122093	1	587237, 587359, 587371
chr12:34182671	AluSq10:SINE:Alu	Up	ALG10B	6	5	1.21847	0.5	0.86284	0.8207	0.73476	1	587237, 587330, 587333, 587340, 587351, 587356, 587365, 587368, 587371, 587378, 587380
chr12:53567595	L1MB7:LINE:L1	Up	CSAD; ZNF740	0	3	0	1	1	Inf	0.122093	1	587237, 587305, 587379
chr12:66737348	L1MB7:LINE:L1	UpEdge	GRIP1; HELB	0	2	0	1	1	Inf	0.248062	1	587237, 587399
chr14:68238965	L1MC5:LINE:L1	Up	ZFYVE26	1	2	0.494786	0.877907	1	2.02108	0.5	1	587237, 587352, 587399
chr17:60703845	AluJo:SINE:Alu	UpEdge	MRC2	0	1	0	1	1	Inf	0.5	1	587237
chr19:53756074	Tigger2a:DNA:TcMar-Tigger	Up	ZNF677	0	8	0	1	1	Inf	0.00310765	0.189322	587237, 587243, 587255, 587261, 587283, 587295, 587335, 587371
chr19:9799626	MLT1-int:LTR:ERVL-MaLR	Up	ZNF562	0	4	0	1	1	Inf	0.0596045	1	587237, 587245, 587357, 587377
chr2:85063414	L1M4:LINE:L1	Up	TRABD2A	13	2	7.76705	0.00226704	0.156663	0.128749	0.999753	1	587237, 587322, 587330, 587334, 587338, 587342, 587350, 587352, 587358, 587361, 587362, 587368, 587376, 587378, 587392
chr3:52401888	MER31A:LTR:ERV1	UpEdge	DNAH1	1	1	1	0.751938	1	1	0.751938	1	587237, 587248
chr4:4270750	L1MD1:LINE:L1	Up	LYAR	1	4	0.240636	0.971144	1	4.15566	0.182598	1	587237, 587276, 587351, 587381, 587387
chr6:169830080	MLT1J2:LTR:ERVL-MaLR	UpEdge	.	0	2	0	1	1	Inf	0.248062	1	587237, 587365
chr7:73984410	AluSx1:SINE:Alu	Up	.	1	2	0.494786	0.877907	1	2.02108	0.5	1	587237, 587285, 587292
chr8:412602	L1PB3:LINE:L1	UpEdge	FBXO25	0	1	0	1	1	Inf	0.5	1	587237
chr9:90488937	LTR76:LTR:ERV1	Up	.	0	12	0	1	1	Inf	0.000139759	0.0132274	587237, 587255, 587261, 587265, 587283, 587295, 587305, 587307, 587323, 587331, 587337, 587379
chr1:120533195	MIR3:SINE:MIR	Up	NOTCH2NL; NBPF20; NBPF9	1	0	Inf	0.5	0.86284	0	1	1	587242
chr1:193216193	Tigger1:DNA:TcMar-Tigger	UpEdge	CDC73	1	0	Inf	0.5	0.86284	0	1	1	587242
chr1:244512374	LTR16A:LTR:ERVL	Up	.	2	0	Inf	0.248062	0.86284	0	1	1	587242, 587364
chr1:54742836	MER117:DNA:hAT-Charlie	Up	SSBP3	3	0	Inf	0.122093	0.86284	0	1	1	587242, 587372, 587374
chr1:779366	MLT1B:LTR:ERVL-MaLR	UpEdge	.	1	0	Inf	0.5	0.86284	0	1	1	587242
chr10:115842538	MLT1H2:LTR:ERVL-MaLR	Up	.	7	0	Inf	0.00659037	0.317848	0	1	1	587242, 587256, 587276, 587300, 587342, 587364, 587374
chr10:5591524	MER57C2:LTR:ERV1	UpEdge	.	1	0	Inf	0.5	0.86284	0	1	1	587242
chr11:46308642	MIRb:SINE:MIR	Up	CREB3L1	1	2	0.494786	0.877907	1	2.02108	0.5	1	587242, 587249, 587301
chr12:53342271	AluSc:SINE:Alu	Up	KRT8; KRT18	2	0	Inf	0.248062	0.86284	0	1	1	587242, 587254
chr14:95805240	AluSq:SINE:Alu	UpEdge	.	1	0	Inf	0.5	0.86284	0	1	1	587242
chr19:17407504	AluSx1:SINE:Alu	Up	ABHD8	3	0	Inf	0.122093	0.86284	0	1	1	587242, 587264, 587294
chr19:35458414	LTR1D:LTR:ERV1	Up	ZNF792	1	0	Inf	0.5	0.86284	0	1	1	587242
chr20:13831950	L2a:LINE:L2	Up	SEL1L2	1	0	Inf	0.5	0.86284	0	1	1	587242
chr20:54965682	AluJb:SINE:Alu	Up	AURKA	4	1	4.15566	0.182598	0.86284	0.240636	0.971144	1	587242, 587262, 587350, 587354, 587401
chr3:11267385	AluSx:SINE:Alu	Up	HRH1	1	0	Inf	0.5	0.86284	0	1	1	587242
chr6:169582702	THE1A:LTR:ERVL-MaLR	Up	.	4	0	Inf	0.0596045	0.86284	0	1	1	587242, 587248, 587306, 587372
chr7:1894442	MLT1A0-int:LTR:ERVL-MaLR	Up	MAD1L1	1	0	Inf	0.5	0.86284	0	1	1	587242
chr7:25878562	MLT1I:LTR:ERVL-MaLR	UpEdge	.	4	0	Inf	0.0596045	0.86284	0	1	1	587242, 587344, 587350, 587378
chr7:40548790	L1MD2:LINE:L1	Up	SUGCT	4	1	4.15566	0.182598	0.86284	0.240636	0.971144	1	587242, 587245, 587276, 587292, 587372
chr8:52885976	L1M4c:LINE:L1	Up	.	13	0	Inf	6.27729e-05	0.0078551	0	1	1	587242, 587254, 587262, 587292, 587294, 587330, 587334, 587352, 587358, 587370, 587380, 587392, 587394
chr1:167689167	LTR2:LTR:ERV1	UpEdge	MPZL1	0	1	0	1	1	Inf	0.5	1	587243
chr1:20511101	L2c:LINE:L2	UpEdge	UBXN10	0	1	0	1	1	Inf	0.5	1	587243
chr1:233791262	MLT1A0:LTR:ERVL-MaLR	Up	KCNK1	0	6	0	1	1	Inf	0.0138509	0.557651	587243, 587247, 587283, 587293, 587317, 587339
chr10:29715639	LTR5A:LTR:ERVK	Up	.	0	1	0	1	1	Inf	0.5	1	587243
chr11:68272547	MIR3:SINE:MIR	Up	PPP6R3	3	9	0.3037	0.984922	1	3.29272	0.063528	1	587243, 587246, 587257, 587261, 587293, 587304, 587307, 587331, 587344, 587349, 587361, 587377
chr11:881720	AluJo:SINE:Alu	Up	CHID1	2	2	1	0.690441	1	1	0.690441	1	587243, 587316, 587339, 587350
chr12:123077801	AluSc:SINE:Alu	UpEdge	KNTC1	1	1	1	0.751938	1	1	0.751938	1	587243, 587334
chr12:47599576	LTR8:LTR:ERV1	Up	PCED1B	1	6	0.155496	0.99341	1	6.43104	0.0574144	1	587243, 587257, 587276, 587301, 587345, 587349, 587385
chr12:6953966	L1MC4:LINE:L1	UpEdge	GNB3; CDCA3	3	5	0.583044	0.863251	1	1.71514	0.358888	1	587243, 587246, 587364, 587369, 587389, 587392, 587399, 587401
chr14:96131073	MLT1H:LTR:ERVL-MaLR	UpEdge	.	0	4	0	1	1	Inf	0.0596045	1	587243, 587303, 587381, 587401
chr15:45812456	AluSx1:SINE:Alu	UpEdge	SLC30A4	0	3	0	1	1	Inf	0.122093	1	587243, 587339, 587363
chr15:67000808	L1MB7:LINE:L1	EInside	SMAD6	1	2	0.494786	0.877907	1	2.02108	0.5	1	587243, 587358, 587369
chr15:89178178	Tigger2b_Pri:DNA:TcMar-Tigger	Up	ISG20	0	6	0	1	1	Inf	0.0138509	0.557651	587243, 587247, 587277, 587351, 587381, 587385
chr16:69809702	L1MCb:LINE:L1	Up	WWP2	8	13	0.563896	0.924195	1	1.77338	0.170351	1	587243, 587247, 587256, 587264, 587279, 587285, 587304, 587316, 587317, 587319, 587339, 587340, 587346, 587347, 587357, 587372, 587373, 587392, 587395, 587399, 587401
chr17:40697564	AluJb:SINE:Alu	UpEdge	.	2	2	1	0.690441	1	1	0.690441	1	587243, 587248, 587353, 587364
chr19:36821386	LTR6B:LTR:ERV1	Up	.	2	4	0.486752	0.896118	1	2.05443	0.340029	1	587243, 587303, 587358, 587361, 587372, 587379
chr19:55578773	L2:LINE:L2	UpEdge	RDH13	0	2	0	1	1	Inf	0.248062	1	587243, 587355
chr2:131862023	L1MC3:LINE:L1	UpEdge	PLEKHB2	0	4	0	1	1	Inf	0.0596045	1	587243, 587261, 587341, 587355
chr2:231575067	AluJr:SINE:Alu	UpEdge	CAB39	0	2	0	1	1	Inf	0.248062	1	587243, 587341
chr2:95872060	LTR6A:LTR:ERV1	UpEdge	.	0	2	0	1	1	Inf	0.248062	1	587243, 587393
chr20:25225983	MER31A:LTR:ERV1	UpEdge	PYGB; ABHD12	0	2	0	1	1	Inf	0.248062	1	587243, 587339
chr22:32008420	AluJb:SINE:Alu	UpEdge	PISD; SFI1	1	6	0.155496	0.99341	1	6.43104	0.0574144	1	587243, 587332, 587339, 587343, 587355, 587369, 587389
chr22:45530259	MLT1J:LTR:ERVL-MaLR	UpEdge	.	1	5	0.18958	0.986149	1	5.27483	0.103882	1	587243, 587269, 587277, 587318, 587333, 587369
chr4:76468726	MLT1K:LTR:ERVL-MaLR	UpEdge	.	0	1	0	1	1	Inf	0.5	1	587243
chr5:140601121	L2c:LINE:L2	UpEdge	PCDHB14; PCDHB15	0	1	0	1	1	Inf	0.5	1	587243
chr6:85996883	L2:LINE:L2	Up	.	1	4	0.240636	0.971144	1	4.15566	0.182598	1	587243, 587261, 587295, 587305, 587344
chr7:158226051	L1MEg:LINE:L1	UpEdge	PTPRN2	0	3	0	1	1	Inf	0.122093	1	587243, 587351, 587395
chr9:79827021	L2:LINE:L2	UpEdge	VPS13A	0	1	0	1	1	Inf	0.5	1	587243
chr1:119689601	LTR33:LTR:ERVL	Up	WARS2	2	3	0.658194	0.817402	1	1.51931	0.5	1	587244, 587284, 587317, 587335, 587361
chr1:161511570	L3:LINE:CR1	UpEdge	FCGR3A; FCGR2C; FCGR3B	1	0	Inf	0.5	0.86284	0	1	1	587244
chr1:16926057	L1ME3:LINE:L1	Up	NBPF3	3	4	0.739624	0.779949	1	1.35204	0.5	1	587244, 587268, 587295, 587347, 587349, 587373, 587378
chr1:222237942	THE1B:LTR:ERVL-MaLR	Up	.	2	0	Inf	0.248062	0.86284	0	1	1	587244, 587306
chr1:85096243	MLT1E1A:LTR:ERVL-MaLR	UpEdge	.	2	0	Inf	0.248062	0.86284	0	1	1	587244, 587344
chr10:92662526	Tigger13a:DNA:TcMar-Tigger	UpEdge	RPP30	3	2	1.51931	0.5	0.86284	0.658194	0.817402	1	587244, 587304, 587337, 587350, 587365
chr11:130317842	MER63D:DNA:hAT-Blackjack	UpEdge	ADAMTS15	2	0	Inf	0.248062	0.86284	0	1	1	587244, 587362
chr11:64597723	MIRc:SINE:MIR	Up	CDC42BPG	5	3	1.71514	0.358888	0.86284	0.583044	0.863251	1	587244, 587260, 587283, 587304, 587316, 587344, 587361, 587369
chr11:67066057	L1MC5:LINE:L1	UpEdge	ANKRD13D	1	1	1	0.751938	1	1	0.751938	1	587244, 587317
chr11:77551979	MSTD:LTR:ERVL-MaLR	Up	AAMDC	8	11	0.690973	0.839588	1	1.44724	0.31023	1	587244, 587260, 587262, 587264, 587277, 587305, 587316, 587319, 587335, 587339, 587343, 587355, 587364, 587373, 587377, 587378, 587379, 587387, 587394
chr12:117098347	LTR12C:LTR:ERV1	UpEdge	.	5	0	Inf	0.0288561	0.824715	0	1	1	587244, 587264, 587298, 587350, 587372
chr12:38715754	MLT1C:LTR:ERVL-MaLR	Up	ALG10	2	3	0.658194	0.817402	1	1.51931	0.5	1	587244, 587269, 587295, 587316, 587343
chr15:25360313	MER54A:LTR:ERVL	EInside	.	3	1	3.07218	0.309559	0.86284	0.325502	0.940396	1	587244, 587348, 587375, 587394
chr16:2032934	L2b:LINE:L2	UpEdge	GFER	1	1	1	0.751938	1	1	0.751938	1	587244, 587261
chr16:71334290	HAL1b:LINE:L1	UpEdge	.	2	0	Inf	0.248062	0.86284	0	1	1	587244, 587292
chr17:2228264	MER6B:DNA:TcMar-Tigger	Up	SRR; TSR1	4	0	Inf	0.0596045	0.86284	0	1	1	587244, 587276, 587282, 587354
chr17:80415362	MER72:LTR:ERV1	UpEdge	NARF	1	0	Inf	0.5	0.86284	0	1	1	587244
chr19:3520963	L1MB5:LINE:L1	Up	FZR1; C19orf71	1	0	Inf	0.5	0.86284	0	1	1	587244
chr21:45834412	LTR45C:LTR:ERV1	Up	TRPM2	8	0	Inf	0.00310765	0.179855	0	1	1	587244, 587264, 587282, 587322, 587338, 587348, 587350, 587356
chr21:46709125	MER4D1:LTR:ERV1	EInside	.	3	0	Inf	0.122093	0.86284	0	1	1	587244, 587248, 587276
chr22:50733798	MIR:SINE:MIR	Up	PLXNB2	3	1	3.07218	0.309559	0.86284	0.325502	0.940396	1	587244, 587316, 587350, 587387
chr3:48963154	AluSc5:SINE:Alu	UpEdge	ARIH2	2	0	Inf	0.248062	0.86284	0	1	1	587244, 587278
chr4:53610039	MER34-int:LTR:ERV1	UpEdge	ERVMER34-1	6	0	Inf	0.0138509	0.525655	0	1	1	587244, 587248, 587278, 587306, 587360, 587398
chr4:6672271	MLT1H-int:LTR:ERVL-MaLR	Up	.	5	1	5.27483	0.103882	0.86284	0.18958	0.986149	1	587244, 587282, 587336, 587364, 587389, 587394
chr5:127213755	MLT1K:LTR:ERVL-MaLR	EInside	.	2	0	Inf	0.248062	0.86284	0	1	1	587244, 587364
chr5:159820521	Charlie11:DNA:hAT-Charlie	UpEdge	ZBED8	2	3	0.658194	0.817402	1	1.51931	0.5	1	587244, 587347, 587355, 587374, 587399
chr6:150382404	L1PA16:LINE:L1	Up	ULBP1	9	0	Inf	0.00145194	0.106706	0	1	1	587244, 587246, 587268, 587284, 587302, 587306, 587336, 587346, 587364
chr6:48078710	LTR33:LTR:ERVL	Up	PTCHD4	3	0	Inf	0.122093	0.86284	0	1	1	587244, 587260, 587292
chr7:34934324	MSTA-int:LTR:ERVL-MaLR	Up	.	1	0	Inf	0.5	0.86284	0	1	1	587244
chr7:128299149	AluSx1:SINE:Alu	Up	.	3	2	1.51931	0.5	0.86284	0.658194	0.817402	1	587244, 587285, 587339, 587352, 587354
chr9:102657034	L1M1:LINE:L1	Up	.	12	1	14.2658	0.00106359	0.0895346	0.0700977	0.999937	1	587244, 587248, 587254, 587260, 587264, 587306, 587318, 587350, 587354, 587364, 587371, 587376, 587384
chr9:4725911	Tigger1:DNA:TcMar-Tigger	Up	AK3	3	1	3.07218	0.309559	0.86284	0.325502	0.940396	1	587244, 587254, 587265, 587338
chrX:10102012	L2a:LINE:L2	UpEdge	WWC3	4	0	Inf	0.0596045	0.86284	0	1	1	587244, 587248, 587332, 587368
chr1:54661856	AluJr:SINE:Alu	Up	CYB5RL	6	2	3.17685	0.136749	0.86284	0.314777	0.969031	1	587245, 587295, 587304, 587318, 587356, 587362, 587394, 587400
chr11:61101557	MIRb:SINE:MIR	UpEdge	DAK	0	1	0	1	1	Inf	0.5	1	587245
chr11:74167225	AluSx:SINE:Alu	UpEdge	KCNE3	0	2	0	1	1	Inf	0.248062	1	587245, 587255
chr11:8114506	L2b:LINE:L2	UpEdge	RIC3; TUB	0	3	0	1	1	Inf	0.122093	1	587245, 587351, 587385
chr12:26108008	MSTB:LTR:ERVL-MaLR	UpEdge	.	0	1	0	1	1	Inf	0.5	1	587245
chr14:103799237	AluSx:SINE:Alu	UpEdge	EIF5	0	2	0	1	1	Inf	0.248062	1	587245, 587393
chr15:74897667	MLT1C:LTR:ERVL-MaLR	UpEdge	CLK3	0	1	0	1	1	Inf	0.5	1	587245
chr17:43717232	AluSz:SINE:Alu	UpEdge	MGC57346-CRHR1	0	1	0	1	1	Inf	0.5	1	587245
chr17:8213596	X7B_LINE:LINE:CR1	Up	ARHGEF15	0	1	0	1	1	Inf	0.5	1	587245
chr19:52516564	L1MC4a:LINE:L1	UpEdge	ZNF614	4	3	1.35204	0.5	0.86284	0.739624	0.779949	1	587245, 587295, 587323, 587334, 587350, 587362, 587394
chr2:112973901	L1MC4:LINE:L1	UpEdge	ZC3H8	0	6	0	1	1	Inf	0.0138509	0.557651	587245, 587307, 587323, 587333, 587335, 587387
chr2:13108025	LTR33:LTR:ERVL	UpEdge	.	0	1	0	1	1	Inf	0.5	1	587245
chr21:46708785	L1M5:LINE:L1	UpEdge	.	1	4	0.240636	0.971144	1	4.15566	0.182598	1	587245, 587256, 587307, 587359, 587361
chr3:141148334	L2a:LINE:L2	EInside	ZBTB38	0	1	0	1	1	Inf	0.5	1	587245
chr3:37029355	L2b:LINE:L2	UpEdge	EPM2AIP1; MLH1	0	3	0	1	1	Inf	0.122093	1	587245, 587365, 587371
chr4:574732	L1ME3B:LINE:L1	UpEdge	.	0	1	0	1	1	Inf	0.5	1	587245
chr4:87847407	LTR32:LTR:ERVL	UpEdge	.	0	1	0	1	1	Inf	0.5	1	587245
chr5:180255430	MER11A:LTR:ERVK	UpEdge	.	0	1	0	1	1	Inf	0.5	1	587245
chr7:146318	MER57-int:LTR:ERV1	UpEdge	.	11	12	0.900424	0.676767	1	1.11059	0.5	1	587245, 587261, 587277, 587283, 587303, 587304, 587319, 587322, 587332, 587333, 587336, 587343, 587344, 587358, 587360, 587371, 587373, 587374, 587380, 587384, 587398, 587399, 587401
chr8:100008858	Charlie1b:DNA:hAT-Charlie	Up	VPS13B	0	2	0	1	1	Inf	0.248062	1	587245, 587393
chr9:35659845	AluSx1:SINE:Alu	UpEdge	CCDC107; ARHGEF39	2	3	0.658194	0.817402	1	1.51931	0.5	1	587245, 587254, 587255, 587293, 587318
chr9:98690306	L3:LINE:CR1	Up	ERCC6L2	0	1	0	1	1	Inf	0.5	1	587245
chr1:67389852	AluSx:SINE:Alu	UpEdge	MIER1; WDR78	1	0	Inf	0.5	0.86284	0	1	1	587246
chr1:77997693	LTR12C:LTR:ERV1	UpEdge	AK5	1	0	Inf	0.5	0.86284	0	1	1	587246
chr10:33271446	AluSz6:SINE:Alu	Up	.	1	0	Inf	0.5	0.86284	0	1	1	587246
chr10:4720320	MIR3:SINE:MIR	Up	.	1	1	1	0.751938	1	1	0.751938	1	587246, 587375
chr10:4713479	L1MB7:LINE:L1	EInside	.	1	0	Inf	0.5	0.86284	0	1	1	587246
chr10:4805918	MER89:LTR:ERV1	Up	.	1	0	Inf	0.5	0.86284	0	1	1	587246
chr10:49533554	L1MC3:LINE:L1	Up	MAPK8	4	3	1.35204	0.5	0.86284	0.739624	0.779949	1	587246, 587260, 587293, 587299, 587318, 587363, 587372
chr10:54214239	L2a:LINE:L2	Up	.	3	0	Inf	0.122093	0.86284	0	1	1	587246, 587332, 587392
chr10:88966687	L1MEg:LINE:L1	EInside	.	1	3	0.325502	0.940396	1	3.07218	0.309559	1	587246, 587283, 587295, 587351
chr11:113558968	MIRc:SINE:MIR	UpEdge	TMPRSS5	3	0	Inf	0.122093	0.86284	0	1	1	587246, 587254, 587372
chr11:12030843	L1MDb:LINE:L1	Up	DKK3	2	1	2.02108	0.5	0.86284	0.494786	0.877907	1	587246, 587276, 587345
chr11:127963860	ERVL-B4-int:LTR:ERVL	EInside	.	1	0	Inf	0.5	0.86284	0	1	1	587246
chr11:44098287	THE1B:LTR:ERVL-MaLR	UpEdge	ACCS	1	0	Inf	0.5	0.86284	0	1	1	587246
chr12:119616704	L3:LINE:CR1	UpEdge	HSPB8	4	2	2.05443	0.340029	0.86284	0.486752	0.896118	1	587246, 587278, 587348, 587363, 587375, 587400
chr12:122514084	AluJb:SINE:Alu	UpEdge	MLXIP	1	0	Inf	0.5	0.86284	0	1	1	587246
chr12:130824857	MER1B:DNA:hAT-Charlie	Up	PIWIL1	1	0	Inf	0.5	0.86284	0	1	1	587246
chr12:47632052	MLT1D:LTR:ERVL-MaLR	UpEdge	.	1	0	Inf	0.5	0.86284	0	1	1	587246
chr12:4812588	LTR44:LTR:ERV1	Up	.	3	0	Inf	0.122093	0.86284	0	1	1	587246, 587356, 587368
chr12:72103282	L1M5:LINE:L1	UpEdge	.	1	0	Inf	0.5	0.86284	0	1	1	587246
chr13:114769678	L1PB4:LINE:L1	Up	RASA3	6	0	Inf	0.0138509	0.525655	0	1	1	587246, 587334, 587354, 587374, 587392, 587394
chr14:52020635	L1MC3:LINE:L1	EInside	FRMD6	1	0	Inf	0.5	0.86284	0	1	1	587246
chr14:53176397	Tigger4a:DNA:TcMar-Tigger	UpEdge	PSMC6	2	0	Inf	0.248062	0.86284	0	1	1	587246, 587356
chr16:88188897	L1MB7:LINE:L1	Up	.	3	0	Inf	0.122093	0.86284	0	1	1	587246, 587300, 587362
chr16:31339172	L2b:LINE:L2	UpEdge	ITGAM	1	0	Inf	0.5	0.86284	0	1	1	587246
chr16:63651595	MER52A:LTR:ERV1	Up	.	3	0	Inf	0.122093	0.86284	0	1	1	587246, 587332, 587376
chr16:65331121	L1MCa:LINE:L1	UpEdge	.	1	0	Inf	0.5	0.86284	0	1	1	587246
chr17:62702359	L2a:LINE:L2	EInside	.	1	0	Inf	0.5	0.86284	0	1	1	587246
chr18:70991849	LTR7Y:LTR:ERV1	UpEdge	.	3	0	Inf	0.122093	0.86284	0	1	1	587246, 587332, 587376
chr19:13043970	L2b:LINE:L2	Up	FARSA	1	0	Inf	0.5	0.86284	0	1	1	587246
chr19:39838812	L2b:LINE:L2	Up	SAMD4B	1	0	Inf	0.5	0.86284	0	1	1	587246
chr19:47855650	AluJo:SINE:Alu	UpEdge	DHX34	3	1	3.07218	0.309559	0.86284	0.325502	0.940396	1	587246, 587260, 587332, 587353
chr19:49130108	AluSq2:SINE:Alu	UpEdge	SPHK2	2	0	Inf	0.248062	0.86284	0	1	1	587246, 587300
chr2:10170395	MLT1A0:LTR:ERVL-MaLR	UpEdge	.	13	0	Inf	6.27729e-05	0.0078551	0	1	1	587246, 587254, 587282, 587298, 587322, 587346, 587352, 587354, 587356, 587358, 587364, 587374, 587386
chr2:10340257	PABL_A-int:LTR:ERV1	Up	C2orf48	1	0	Inf	0.5	0.86284	0	1	1	587246
chr2:113835458	L2c:LINE:L2	EInside	IL1RN	2	0	Inf	0.248062	0.86284	0	1	1	587246, 587340
chr2:224588602	LTR9:LTR:ERV1	Up	.	2	0	Inf	0.248062	0.86284	0	1	1	587246, 587344
chr2:43359513	MIRb:SINE:MIR	Up	.	3	0	Inf	0.122093	0.86284	0	1	1	587246, 587278, 587294
chr2:43364428	L2a:LINE:L2	EInside	.	3	0	Inf	0.122093	0.86284	0	1	1	587246, 587302, 587348
chr2:65274978	MLT1F2:LTR:ERVL-MaLR	EInside	.	2	0	Inf	0.248062	0.86284	0	1	1	587246, 587300
chr2:74686486	L3:LINE:CR1	UpEdge	WBP1	12	2	7.03836	0.00434831	0.242562	0.142079	0.999484	1	587246, 587248, 587254, 587276, 587283, 587284, 587298, 587300, 587354, 587370, 587372, 587378, 587379, 587398
chr21:32097786	MLT2D:LTR:ERVL	Up	.	2	0	Inf	0.248062	0.86284	0	1	1	587246, 587298
chr3:121209287	L2a:LINE:L2	Up	POLQ	1	0	Inf	0.5	0.86284	0	1	1	587246
chr4:177301656	MER76:LTR:ERVL	EInside	.	1	0	Inf	0.5	0.86284	0	1	1	587246
chr4:177403080	AluSc:SINE:Alu	Up	.	1	0	Inf	0.5	0.86284	0	1	1	587246
chr5:115367901	Tigger7:DNA:TcMar-Tigger	UpEdge	ARL14EPL	1	0	Inf	0.5	0.86284	0	1	1	587246
chr5:115410890	THE1B:LTR:ERVL-MaLR	UpEdge	COMMD10	1	0	Inf	0.5	0.86284	0	1	1	587246
chr5:33049132	L1M2a:LINE:L1	Up	.	1	0	Inf	0.5	0.86284	0	1	1	587246
chr5:55146952	MER82:DNA:TcMar-Tigger	EInside	IL31RA	1	0	Inf	0.5	0.86284	0	1	1	587246
chr6:37391383	LTR9:LTR:ERV1	Up	CMTR1	9	0	Inf	0.00145194	0.106706	0	1	1	587246, 587262, 587264, 587268, 587318, 587330, 587356, 587358, 587364
chr6:64515495	THE1D:LTR:ERVL-MaLR	EInside	EYS	1	0	Inf	0.5	0.86284	0	1	1	587246
chr7:107383205	MIRb:SINE:MIR	UpEdge	CBLL1	4	0	Inf	0.0596045	0.86284	0	1	1	587246, 587298, 587322, 587352
chr7:11012443	MER51A:LTR:ERV1	UpEdge	PHF14	10	0	Inf	0.000671971	0.0598312	0	1	1	587246, 587260, 587284, 587304, 587318, 587332, 587336, 587340, 587344, 587374
chr7:34694874	MLT2B4:LTR:ERVL	Up	.	3	0	Inf	0.122093	0.86284	0	1	1	587246, 587322, 587336
chr8:123573224	Tigger1:DNA:TcMar-Tigger	UpEdge	.	1	0	Inf	0.5	0.86284	0	1	1	587246
chr8:141516004	AluJb:SINE:Alu	UpEdge	CHRAC1	1	3	0.325502	0.940396	1	3.07218	0.309559	1	587246, 587261, 587353, 587355
chr9:130660197	MIR:SINE:MIR	Up	ST6GALNAC6	2	0	Inf	0.248062	0.86284	0	1	1	587246, 587276
chr9:132337582	MLT1B:LTR:ERVL-MaLR	UpEdge	.	7	0	Inf	0.00659037	0.317848	0	1	1	587246, 587306, 587318, 587330, 587346, 587352, 587372
chr9:332051	L1ME4a:LINE:L1	Up	DOCK8	1	0	Inf	0.5	0.86284	0	1	1	587246
chr9:3900860	LTR7C:LTR:ERV1	Up	GLIS3	1	0	Inf	0.5	0.86284	0	1	1	587246
chr9:6756138	MIR:SINE:MIR	UpEdge	KDM4C	1	0	Inf	0.5	0.86284	0	1	1	587246
chr9:7077452	MIRb:SINE:MIR	UpEdge	KDM4C	1	0	Inf	0.5	0.86284	0	1	1	587246
chrX:18929128	AluSx:SINE:Alu	Up	PHKA2	1	0	Inf	0.5	0.86284	0	1	1	587246
chr1:220263629	AluJr:SINE:Alu	Up	BPNT1	3	10	0.268667	0.99182	1	3.72208	0.0380714	1	587247, 587249, 587293, 587300, 587305, 587316, 587342, 587343, 587347, 587349, 587363, 587389, 587401
chr1:222788514	L2a:LINE:L2	Up	MIA3	0	9	0	1	1	Inf	0.00145194	0.0933676	587247, 587277, 587319, 587339, 587343, 587347, 587349, 587363, 587369
chr1:235096035	AluSx1:SINE:Alu	Up	.	0	2	0	1	1	Inf	0.248062	1	587247, 587401
chr11:63713677	AluJb:SINE:Alu	UpEdge	NAA40	1	2	0.494786	0.877907	1	2.02108	0.5	1	587247, 587375, 587380
chr14:74352449	AluSc8:SINE:Alu	UpEdge	ZNF410	0	1	0	1	1	Inf	0.5	1	587247
chr14:92526615	AluSz:SINE:Alu	UpEdge	ATXN3	0	1	0	1	1	Inf	0.5	1	587247
chr15:63723323	MIRb:SINE:MIR	Up	.	0	1	0	1	1	Inf	0.5	1	587247
chr15:85873383	MER5A1:DNA:hAT-Charlie	Up	.	1	7	0.131125	0.996892	1	7.62629	0.0309694	1	587247, 587303, 587323, 587351, 587365, 587381, 587388, 587401
chr16:14776644	AluSx1:SINE:Alu	Up	PLA2G10	0	1	0	1	1	Inf	0.5	1	587247
chr16:30440531	MIR3:SINE:MIR	Up	DCTPP1	0	21	0	1	1	Inf	6.92728e-08	1.60367e-05	587247, 587263, 587265, 587279, 587293, 587301, 587343, 587347, 587349, 587353, 587357, 587359, 587361, 587363, 587365, 587375, 587379, 587385, 587387, 587389, 587395
chr16:50307834	L2c:LINE:L2	Up	ADCY7	1	5	0.18958	0.986149	1	5.27483	0.103882	1	587247, 587276, 587277, 587381, 587387, 587401
chr16:90014676	AluY:SINE:Alu	UpEdge	DEF8	0	2	0	1	1	Inf	0.248062	1	587247, 587355
chr17:3585315	MIRb:SINE:MIR	Up	P2RX5	0	4	0	1	1	Inf	0.0596045	1	587247, 587337, 587347, 587361
chr17:41949364	LTR3B_:LTR:ERVK	UpEdge	MPP2	0	4	0	1	1	Inf	0.0596045	1	587247, 587339, 587349, 587363
chr19:1990295	MER58A:DNA:hAT-Charlie	Up	BTBD2	0	2	0	1	1	Inf	0.248062	1	587247, 587293
chr19:57949461	LTR3B_:LTR:ERVK	Up	ZNF749	4	3	1.35204	0.5	0.86284	0.739624	0.779949	1	587247, 587269, 587276, 587294, 587298, 587323, 587362
chr19:58817036	LTR3:LTR:ERVK	Up	.	8	9	0.874205	0.698005	1	1.1439	0.5	1	587247, 587298, 587303, 587316, 587317, 587319, 587337, 587347, 587351, 587352, 587356, 587364, 587372, 587377, 587380, 587384, 587387
chr2:113402584	MIR:SINE:MIR	UpEdge	SLC20A1	2	5	0.383641	0.942586	1	2.6066	0.220051	1	587247, 587269, 587316, 587342, 587347, 587381, 587395
chr2:130930187	L3:LINE:CR1	Up	.	8	4	2.12818	0.182102	0.86284	0.469885	0.936472	1	587247, 587260, 587264, 587301, 587302, 587304, 587318, 587332, 587350, 587369, 587379, 587386
chr2:224815591	L2a:LINE:L2	Up	MRPL44	1	14	0.0578719	0.999988	1	17.2795	0.000246763	0.0219714	587247, 587279, 587293, 587319, 587333, 587339, 587341, 587347, 587354, 587355, 587363, 587369, 587375, 587379, 587399
chr2:228224645	Tigger4:DNA:TcMar-Tigger	UpEdge	TM4SF20	0	1	0	1	1	Inf	0.5	1	587247
chr22:18557904	AluJb:SINE:Alu	UpEdge	PEX26	0	1	0	1	1	Inf	0.5	1	587247
chr22:50643072	L1MB1:LINE:L1	Up	SELO	3	2	1.51931	0.5	0.86284	0.658194	0.817402	1	587247, 587316, 587338, 587353, 587400
chr3:67721249	L1ME1:LINE:L1	Up	.	0	1	0	1	1	Inf	0.5	1	587247
chr5:114946046	L1ME3B:LINE:L1	UpEdge	TMED7-TICAM2; TMED7	0	1	0	1	1	Inf	0.5	1	587247
chr5:177041246	MER1B:DNA:hAT-Charlie	UpEdge	.	0	1	0	1	1	Inf	0.5	1	587247
chr5:1569751	MER1B:DNA:hAT-Charlie	Up	.	0	1	0	1	1	Inf	0.5	1	587247
chr5:93874623	MER41A:LTR:ERV1	UpEdge	KIAA0825	0	2	0	1	1	Inf	0.248062	1	587247, 587265
chr6:46742155	LTR12C:LTR:ERV1	UpEdge	.	0	1	0	1	1	Inf	0.5	1	587247
chr7:142428071	MER68B:LTR:ERVL	UpEdge	.	0	2	0	1	1	Inf	0.248062	1	587247, 587301
chr7:17475665	MLT1J2:LTR:ERVL-MaLR	UpEdge	.	0	3	0	1	1	Inf	0.122093	1	587247, 587341, 587343
chr7:25166094	L1M1:LINE:L1	EInside	CYCS	1	1	1	0.751938	1	1	0.751938	1	587247, 587358
chr7:30429329	L2a:LINE:L2	UpEdge	.	1	1	1	0.751938	1	1	0.751938	1	587247, 587294
chr7:40849855	L1PA16:LINE:L1	Up	SUGCT	0	3	0	1	1	Inf	0.122093	1	587247, 587381, 587401
chr8:146283696	HERVK13-int:LTR:ERVK	UpEdge	.	0	1	0	1	1	Inf	0.5	1	587247
chr8:27834475	MLT1A0:LTR:ERVL-MaLR	Up	SCARA5	0	10	0	1	1	Inf	0.000671971	0.0464362	587247, 587277, 587279, 587299, 587301, 587345, 587353, 587357, 587381, 587385
chrX:11786188	L1MB7:LINE:L1	Up	MSL3	1	1	1	0.751938	1	1	0.751938	1	587247, 587282
chr1:100612060	AluSc8:SINE:Alu	UpEdge	LRRC39; TRMT13	1	0	Inf	0.5	0.86284	0	1	1	587248
chr1:1549545	MER65D:LTR:ERV1	UpEdge	MIB2	1	0	Inf	0.5	0.86284	0	1	1	587248
chr1:155274583	MIRb:SINE:MIR	EInside	FDPS	5	0	Inf	0.0288561	0.824715	0	1	1	587248, 587264, 587330, 587356, 587384
chr1:170505445	L1ME3F:LINE:L1	Up	GORAB	1	0	Inf	0.5	0.86284	0	1	1	587248
chr1:174977210	L2a:LINE:L2	UpEdge	CACYBP	1	0	Inf	0.5	0.86284	0	1	1	587248
chr1:222822826	AluJb:SINE:Alu	UpEdge	MIA3	1	0	Inf	0.5	0.86284	0	1	1	587248
chr1:2505907	L1ME1:LINE:L1	Up	.	4	2	2.05443	0.340029	0.86284	0.486752	0.896118	1	587248, 587249, 587268, 587337, 587358, 587384
chr1:44682692	MER5C:DNA:hAT-Charlie	UpEdge	DMAP1	1	0	Inf	0.5	0.86284	0	1	1	587248
chr1:46774500	MER74B:LTR:ERVL	UpEdge	UQCRH	1	1	1	0.751938	1	1	0.751938	1	587248, 587387
chr1:52879774	MLT1H2:LTR:ERVL-MaLR	Up	PRPF38A	1	0	Inf	0.5	0.86284	0	1	1	587248
chr1:61122370	MLT1B:LTR:ERVL-MaLR	UpEdge	.	1	0	Inf	0.5	0.86284	0	1	1	587248
chr1:9639165	MER21A:LTR:ERVL	UpEdge	SLC25A33	2	0	Inf	0.248062	0.86284	0	1	1	587248, 587256
chr10:20656418	L1PB1:LINE:L1	EInside	.	4	0	Inf	0.0596045	0.86284	0	1	1	587248, 587336, 587354, 587356
chr11:5663293	MIR3:SINE:MIR	UpEdge	TRIM34; TRIM6-TRIM34	1	0	Inf	0.5	0.86284	0	1	1	587248
chr11:60693750	MIR:SINE:MIR	UpEdge	TMEM132A	1	0	Inf	0.5	0.86284	0	1	1	587248
chr11:67065522	AluY:SINE:Alu	UpEdge	ANKRD13D	3	0	Inf	0.122093	0.86284	0	1	1	587248, 587316, 587376
chr11:73120743	MIRc:SINE:MIR	Up	FAM168A	2	2	1	0.690441	1	1	0.690441	1	587248, 587285, 587298, 587333
chr12:111916840	L1ME1:LINE:L1	Up	ATXN2	3	2	1.51931	0.5	0.86284	0.658194	0.817402	1	587248, 587332, 587334, 587357, 587387
chr12:113545146	AluSz:SINE:Alu	Up	RASAL1; DTX1	1	0	Inf	0.5	0.86284	0	1	1	587248
chr12:123744555	LTR10C:LTR:ERV1	Up	C12orf65	1	2	0.494786	0.877907	1	2.02108	0.5	1	587248, 587295, 587357
chr12:130616291	LTR33A:LTR:ERVL	UpEdge	.	1	0	Inf	0.5	0.86284	0	1	1	587248
chr12:32894565	Tigger3a:DNA:TcMar-Tigger	UpEdge	YARS2; DNM1L	1	1	1	0.751938	1	1	0.751938	1	587248, 587359
chr12:47603056	AluSx:SINE:Alu	Up	PCED1B	1	2	0.494786	0.877907	1	2.02108	0.5	1	587248, 587257, 587293
chr12:64175991	MLT1D-int:LTR:ERVL-MaLR	Up	TMEM5	4	5	0.788335	0.754002	1	1.2685	0.5	1	587248, 587254, 587257, 587268, 587277, 587305, 587317, 587339, 587362
chr13:24912860	LTR12D:LTR:ERV1	Up	.	5	1	5.27483	0.103882	0.86284	0.18958	0.986149	1	587248, 587260, 587306, 587338, 587341, 587356
chr14:95625028	AluSc:SINE:Alu	Up	.	2	0	Inf	0.248062	0.86284	0	1	1	587248, 587392
chr15:78785814	L1MC5:LINE:L1	UpEdge	IREB2	1	0	Inf	0.5	0.86284	0	1	1	587248
chr16:15745754	AluSg:SINE:Alu	Up	NDE1	5	0	Inf	0.0288561	0.824715	0	1	1	587248, 587260, 587352, 587376, 587392
chr16:30122971	AluSx:SINE:Alu	Up	GDPD3; MAPK3	1	0	Inf	0.5	0.86284	0	1	1	587248
chr16:72048138	MER5A:DNA:hAT-Charlie	UpEdge	DHODH	1	0	Inf	0.5	0.86284	0	1	1	587248
chr16:89928408	AluY:SINE:Alu	UpEdge	SPIRE2	1	0	Inf	0.5	0.86284	0	1	1	587248
chr17:18178357	AluJb:SINE:Alu	Up	TOP3A	1	0	Inf	0.5	0.86284	0	1	1	587248
chr17:43713186	L2a:LINE:L2	Up	MGC57346-CRHR1	1	0	Inf	0.5	0.86284	0	1	1	587248
chr17:64179426	L1ME1:LINE:L1	Up	CEP112	1	1	1	0.751938	1	1	0.751938	1	587248, 587377
chr19:11527818	AluSz:SINE:Alu	Up	EPOR; RGL3	1	0	Inf	0.5	0.86284	0	1	1	587248
chr19:18115825	SVA_D:Other:Other	UpEdge	ARRDC2	1	0	Inf	0.5	0.86284	0	1	1	587248
chr19:45172097	AluSz:SINE:Alu	UpEdge	CEACAM19	3	0	Inf	0.122093	0.86284	0	1	1	587248, 587268, 587330
chr19:45309972	AluSq:SINE:Alu	UpEdge	BCAM	1	0	Inf	0.5	0.86284	0	1	1	587248
chr19:48964619	AluSx:SINE:Alu	UpEdge	KCNJ14	1	0	Inf	0.5	0.86284	0	1	1	587248
chr19:49208206	MER91A:DNA:hAT-Tip100	Up	FUT2	3	1	3.07218	0.309559	0.86284	0.325502	0.940396	1	587248, 587334, 587356, 587357
chr19:49955970	AluSx:SINE:Alu	UpEdge	ALDH16A1	1	0	Inf	0.5	0.86284	0	1	1	587248
chr19:52591521	Tigger2:DNA:TcMar-Tigger	EInside	ZNF841	1	0	Inf	0.5	0.86284	0	1	1	587248
chr2:109626606	HAL1:LINE:L1	UpEdge	.	1	0	Inf	0.5	0.86284	0	1	1	587248
chr2:113995643	AluSx3:SINE:Alu	Up	PAX8	5	1	5.27483	0.103882	0.86284	0.18958	0.986149	1	587248, 587322, 587358, 587365, 587372, 587376
chr2:154449198	L1PBa1:LINE:L1	Up	RPRM	7	0	Inf	0.00659037	0.317848	0	1	1	587248, 587264, 587292, 587304, 587336, 587344, 587386
chr2:241522097	MER51B:LTR:ERV1	UpEdge	CAPN10	1	0	Inf	0.5	0.86284	0	1	1	587248
chr2:48725202	L1ME3A:LINE:L1	UpEdge	PPP1R21	1	0	Inf	0.5	0.86284	0	1	1	587248
chr2:78228984	AluSz:SINE:Alu	Up	.	1	0	Inf	0.5	0.86284	0	1	1	587248
chr20:10024294	AluSz6:SINE:Alu	UpEdge	ANKEF1	3	0	Inf	0.122093	0.86284	0	1	1	587248, 587354, 587392
chr20:18283990	L1MB3:LINE:L1	UpEdge	ZNF133	4	1	4.15566	0.182598	0.86284	0.240636	0.971144	1	587248, 587284, 587318, 587387, 587398
chr20:3148496	MIRb:SINE:MIR	Up	LZTS3	1	0	Inf	0.5	0.86284	0	1	1	587248
chr20:33137282	MER66A:LTR:ERV1	Up	MAP1LC3A; PIGU	1	0	Inf	0.5	0.86284	0	1	1	587248
chr20:45298803	MLT1J:LTR:ERVL-MaLR	Up	SLC13A3	1	0	Inf	0.5	0.86284	0	1	1	587248
chr21:47277325	MSTB:LTR:ERVL-MaLR	UpEdge	PCBP3	1	0	Inf	0.5	0.86284	0	1	1	587248
chr21:47688675	AluSx1:SINE:Alu	Up	MCM3AP	1	0	Inf	0.5	0.86284	0	1	1	587248
chr22:50641312	L1M4:LINE:L1	UpEdge	SELO	1	0	Inf	0.5	0.86284	0	1	1	587248
chr3:119219158	L1ME3A:LINE:L1	Up	TIMMDC1	1	0	Inf	0.5	0.86284	0	1	1	587248
chr3:133378061	L2a:LINE:L2	Up	TOPBP1	1	0	Inf	0.5	0.86284	0	1	1	587248
chr3:190273874	L1ME3:LINE:L1	Up	IL1RAP	1	0	Inf	0.5	0.86284	0	1	1	587248
chr3:197368197	MLT2B4:LTR:ERVL	Up	.	2	0	Inf	0.248062	0.86284	0	1	1	587248, 587374
chr3:33838770	L1MC5:LINE:L1	UpEdge	PDCD6IP	1	0	Inf	0.5	0.86284	0	1	1	587248
chr3:34226048	THE1D:LTR:ERVL-MaLR	EInside	.	6	0	Inf	0.0138509	0.525655	0	1	1	587248, 587264, 587292, 587318, 587346, 587392
chr3:57665271	MIR:SINE:MIR	Up	DENND6A	1	0	Inf	0.5	0.86284	0	1	1	587248
chr3:94366903	HERVK11D-int:LTR:ERVK	Up	.	1	0	Inf	0.5	0.86284	0	1	1	587248
chr4:104044289	Tigger7:DNA:TcMar-Tigger	Up	CENPE	1	0	Inf	0.5	0.86284	0	1	1	587248
chr4:175227869	L1PA13:LINE:L1	UpEdge	CEP44	1	0	Inf	0.5	0.86284	0	1	1	587248
chr4:480894	MLT1H:LTR:ERVL-MaLR	Up	.	2	0	Inf	0.248062	0.86284	0	1	1	587248, 587394
chr4:76052015	L1PA2:LINE:L1	Up	.	27	3	14.4036	2.58432e-07	7.03847e-05	0.0694273	1	1	587248, 587264, 587268, 587276, 587284, 587292, 587294, 587298, 587299, 587304, 587316, 587318, 587319, 587322, 587334, 587346, 587347, 587352, 587354, 587356, 587358, 587364, 587368, 587370, 587372, 587374, 587378, 587380, 587384, 587400
chr4:76047098	L1M6:LINE:L1	Up	.	9	2	5.00723	0.0271908	0.824715	0.199711	0.995688	1	587248, 587268, 587276, 587298, 587318, 587319, 587358, 587364, 587368, 587374, 587381
chr5:123973641	AluSp:SINE:Alu	Up	ZNF608	2	2	1	0.690441	1	1	0.690441	1	587248, 587276, 587301, 587375
chr5:127417770	AluY:SINE:Alu	Up	.	22	3	10.4001	1.50543e-05	0.0024035	0.0961533	0.999999	1	587248, 587257, 587260, 587262, 587264, 587298, 587302, 587316, 587338, 587344, 587346, 587348, 587354, 587355, 587360, 587364, 587374, 587376, 587377, 587378, 587380, 587384, 587392, 587394, 587398
chr5:68607196	AluSx:SINE:Alu	Up	CCDC125	1	0	Inf	0.5	0.86284	0	1	1	587248
chr6:149667584	AluSq2:SINE:Alu	UpEdge	SUMO4; TAB2	1	0	Inf	0.5	0.86284	0	1	1	587248
chr7:112420631	AluJb:SINE:Alu	Up	TMEM168	1	0	Inf	0.5	0.86284	0	1	1	587248
chr7:149255873	MIR:SINE:MIR	Up	.	5	1	5.27483	0.103882	0.86284	0.18958	0.986149	1	587248, 587260, 587262, 587263, 587300, 587374
chr7:26535724	L1ME4a:LINE:L1	EInside	.	1	0	Inf	0.5	0.86284	0	1	1	587248
chr7:43695605	MLT1H1:LTR:ERVL-MaLR	Up	COA1	8	7	1.16156	0.5	0.86284	0.860913	0.707845	1	587248, 587260, 587261, 587283, 587302, 587335, 587336, 587337, 587342, 587343, 587347, 587360, 587388, 587389, 587394
chr8:141519200	L2a:LINE:L2	UpEdge	CHRAC1	1	0	Inf	0.5	0.86284	0	1	1	587248
chr9:102976262	HERVL40-int:LTR:ERVL	Up	TEX10; INVS	1	0	Inf	0.5	0.86284	0	1	1	587248
chr9:27054574	MER82:DNA:TcMar-Tigger	Up	IFT74; LRRC19	1	0	Inf	0.5	0.86284	0	1	1	587248
chr9:37427551	AluJb:SINE:Alu	UpEdge	GRHPR	1	0	Inf	0.5	0.86284	0	1	1	587248
chr1:149118635	L1ME1:LINE:L1	Up	NBPF1	4	5	0.788335	0.754002	1	1.2685	0.5	1	587249, 587306, 587318, 587339, 587347, 587369, 587385, 587388, 587394
chr10:43010505	MSTA:LTR:ERVL-MaLR	Up	ZNF37A	0	1	0	1	1	Inf	0.5	1	587249
chr12:122619219	AluSq2:SINE:Alu	UpEdge	MLXIP	0	1	0	1	1	Inf	0.5	1	587249
chr12:57911598	AluSc:SINE:Alu	Up	DDIT3	0	1	0	1	1	Inf	0.5	1	587249
chr16:20746157	Charlie6:DNA:hAT-Charlie	UpEdge	THUMPD1	0	1	0	1	1	Inf	0.5	1	587249
chr17:62921708	AluSx3:SINE:Alu	Up	.	0	1	0	1	1	Inf	0.5	1	587249
chr17:48732487	AluSc:SINE:Alu	UpEdge	ABCC3	0	1	0	1	1	Inf	0.5	1	587249
chr17:79002839	L1MC3:LINE:L1	UpEdge	.	4	3	1.35204	0.5	0.86284	0.739624	0.779949	1	587249, 587254, 587279, 587301, 587358, 587362, 587368
chr19:12056187	HERVE-int:LTR:ERV1	UpEdge	ZNF700	0	1	0	1	1	Inf	0.5	1	587249
chr22:20050372	AluSq2:SINE:Alu	UpEdge	TANGO2	0	2	0	1	1	Inf	0.248062	1	587249, 587317
chr3:179042799	AluSp:SINE:Alu	UpEdge	ZNF639	6	6	1	0.618366	1	1	0.618366	1	587249, 587282, 587283, 587302, 587306, 587323, 587330, 587354, 587356, 587361, 587369, 587399
chr4:2038312	ERVL-E-int:LTR:ERVL	Up	C4orf48	0	4	0	1	1	Inf	0.0596045	1	587249, 587283, 587285, 587357
chr6:113970740	MIRc:SINE:MIR	Up	.	0	6	0	1	1	Inf	0.0138509	0.557651	587249, 587263, 587279, 587319, 587363, 587399
chr6:64113917	MLT1E1A:LTR:ERVL-MaLR	Up	.	0	1	0	1	1	Inf	0.5	1	587249
chr8:146247647	HERVK-int:LTR:ERVK	UpEdge	.	0	1	0	1	1	Inf	0.5	1	587249
chr9:103210191	AluSx3:SINE:Alu	UpEdge	MSANTD3; MSANTD3-TMEFF1	0	1	0	1	1	Inf	0.5	1	587249
chrX:73219041	L1MA7:LINE:L1	Up	.	2	1	2.02108	0.5	0.86284	0.494786	0.877907	1	587249, 587298, 587370
chrY:14475277	HERVS71-int:LTR:ERV1	UpEdge	.	1	1	1	0.751938	1	1	0.751938	1	587249, 587292
chr1:11189923	MIR:SINE:MIR	Up	MTOR	1	0	Inf	0.5	0.86284	0	1	1	587254
chr1:16084606	MIRb:SINE:MIR	Up	FBLIM1	1	0	Inf	0.5	0.86284	0	1	1	587254
chr1:16885433	L1MEc:LINE:L1	EInside	.	1	0	Inf	0.5	0.86284	0	1	1	587254
chr1:186386104	AluSx3:SINE:Alu	UpEdge	C1orf27	1	0	Inf	0.5	0.86284	0	1	1	587254
chr1:207100674	L4:LINE:RTE	Up	PIGR	2	0	Inf	0.248062	0.86284	0	1	1	587254, 587260
chr1:27656900	L1ME3:LINE:L1	Up	TMEM222	1	0	Inf	0.5	0.86284	0	1	1	587254
chr1:44681899	AluJb:SINE:Alu	UpEdge	DMAP1	1	0	Inf	0.5	0.86284	0	1	1	587254
chr1:53707398	L2c:LINE:L2	Up	LRP8	1	0	Inf	0.5	0.86284	0	1	1	587254
chr1:95711704	MIR:SINE:MIR	UpEdge	RWDD3	4	1	4.15566	0.182598	0.86284	0.240636	0.971144	1	587254, 587256, 587279, 587294, 587298
chr10:75013987	L1ME3A:LINE:L1	Up	CFAP70	1	0	Inf	0.5	0.86284	0	1	1	587254
chr10:89519682	MARNA:DNA:TcMar-Mariner	Up	ATAD1	1	0	Inf	0.5	0.86284	0	1	1	587254
chr11:111895200	L2b:LINE:L2	UpEdge	DLAT	1	0	Inf	0.5	0.86284	0	1	1	587254
chr11:114518961	MLT2B4:LTR:ERVL	Up	.	1	0	Inf	0.5	0.86284	0	1	1	587254
chr11:317944	LTR8:LTR:ERV1	Up	.	2	0	Inf	0.248062	0.86284	0	1	1	587254, 587362
chr11:389003	LTR13A:LTR:ERVK	Up	.	1	0	Inf	0.5	0.86284	0	1	1	587254
chr11:48152622	AluSz6:SINE:Alu	Up	PTPRJ	1	0	Inf	0.5	0.86284	0	1	1	587254
chr11:505031	MER4E1:LTR:ERV1	Up	RNH1	1	0	Inf	0.5	0.86284	0	1	1	587254
chr11:58711014	MER57-int:LTR:ERV1	Up	GLYATL1	1	0	Inf	0.5	0.86284	0	1	1	587254
chr11:66134144	AluJb:SINE:Alu	Up	SLC29A2	8	1	8.86266	0.0163534	0.591627	0.112833	0.998548	1	587254, 587260, 587264, 587282, 587316, 587355, 587358, 587368, 587388
chr11:67065830	L1MB7:LINE:L1	UpEdge	ANKRD13D	1	0	Inf	0.5	0.86284	0	1	1	587254
chr11:74586919	HUERS-P3-int:LTR:ERV1	EInside	XRRA1	2	1	2.02108	0.5	0.86284	0.494786	0.877907	1	587254, 587277, 587342
chr11:74622291	FLAM_C:SINE:Alu	Up	XRRA1	1	0	Inf	0.5	0.86284	0	1	1	587254
chr11:74623963	ERVL-E-int:LTR:ERVL	Up	XRRA1	1	0	Inf	0.5	0.86284	0	1	1	587254
chr11:880838	L1MEc:LINE:L1	UpEdge	CHID1	2	3	0.658194	0.817402	1	1.51931	0.5	1	587254, 587293, 587306, 587307, 587341
chr12:104319102	MLT1F:LTR:ERVL-MaLR	EInside	.	3	0	Inf	0.122093	0.86284	0	1	1	587254, 587330, 587352
chr12:11126261	L1MEg2:LINE:L1	Up	PRR4	2	2	1	0.690441	1	1	0.690441	1	587254, 587263, 587358, 587389
chr12:110411564	AluSz:SINE:Alu	Up	GIT2	2	0	Inf	0.248062	0.86284	0	1	1	587254, 587348
chr12:121017768	AluSz:SINE:Alu	Up	POP5	1	0	Inf	0.5	0.86284	0	1	1	587254
chr12:121783958	L2a:LINE:L2	Up	ANAPC5	1	0	Inf	0.5	0.86284	0	1	1	587254
chr12:50339285	LTR85c:LTR:Gypsy?	UpEdge	.	2	0	Inf	0.248062	0.86284	0	1	1	587254, 587392
chr12:55223982	MER31-int:LTR:ERV1	EInside	MUCL1	4	0	Inf	0.0596045	0.86284	0	1	1	587254, 587334, 587380, 587386
chr12:6504697	LTR35B:LTR:ERV1	Up	.	1	0	Inf	0.5	0.86284	0	1	1	587254
chr12:82872126	L1ME4a:LINE:L1	Up	METTL25	1	0	Inf	0.5	0.86284	0	1	1	587254
chr12:89933602	LTR79:LTR:ERVL	Up	POC1B-GALNT4; POC1B; GALNT4	3	1	3.07218	0.309559	0.86284	0.325502	0.940396	1	587254, 587381, 587392, 587398
chr12:94670837	MLT1A0:LTR:ERVL-MaLR	Up	PLXNC1	1	0	Inf	0.5	0.86284	0	1	1	587254
chr13:115050450	L1M3:LINE:L1	UpEdge	UPF3A	1	0	Inf	0.5	0.86284	0	1	1	587254
chr13:21734188	L1M5:LINE:L1	Up	MRPL57; SKA3	1	0	Inf	0.5	0.86284	0	1	1	587254
chr13:52992351	MER33:DNA:hAT-Charlie	Up	VPS36	1	0	Inf	0.5	0.86284	0	1	1	587254
chr14:39512171	AluJo:SINE:Alu	Up	SEC23A	1	0	Inf	0.5	0.86284	0	1	1	587254
chr14:50466690	Charlie16a:DNA:hAT-Charlie	Up	.	3	0	Inf	0.122093	0.86284	0	1	1	587254, 587256, 587370
chr14:68037750	L1M5:LINE:L1	UpEdge	PLEKHH1	2	2	1	0.690441	1	1	0.690441	1	587254, 587356, 587357, 587373
chr14:93754535	HAL1:LINE:L1	UpEdge	BTBD7	1	0	Inf	0.5	0.86284	0	1	1	587254
chr15:48454743	Tigger1:DNA:TcMar-Tigger	UpEdge	MYEF2	1	1	1	0.751938	1	1	0.751938	1	587254, 587381
chr15:65248116	L1MC5:LINE:L1	UpEdge	ANKDD1A	1	0	Inf	0.5	0.86284	0	1	1	587254
chr15:78785198	L1MC5:LINE:L1	UpEdge	IREB2	1	0	Inf	0.5	0.86284	0	1	1	587254
chr16:10536142	HERVI-int:LTR:ERV1	EInside	ATF7IP2	2	1	2.02108	0.5	0.86284	0.494786	0.877907	1	587254, 587349, 587364
chr16:2711288	HERVK13-int:LTR:ERVK	EInside	.	2	0	Inf	0.248062	0.86284	0	1	1	587254, 587360
chr16:27297217	MLT1G:LTR:ERVL-MaLR	UpEdge	.	1	0	Inf	0.5	0.86284	0	1	1	587254
chr16:30591199	AluY:SINE:Alu	Up	ZNF785	6	0	Inf	0.0138509	0.525655	0	1	1	587254, 587304, 587352, 587354, 587356, 587364
chr16:30771174	L2a:LINE:L2	Up	C16orf93; PHKG2; RNF40	1	0	Inf	0.5	0.86284	0	1	1	587254
chr16:30862860	HSMAR1:DNA:TcMar-Mariner	UpEdge	BCL7C	1	0	Inf	0.5	0.86284	0	1	1	587254
chr16:4301416	AluSq:SINE:Alu	Up	.	2	0	Inf	0.248062	0.86284	0	1	1	587254, 587316
chr16:67195950	AluSx1:SINE:Alu	UpEdge	HSF4; FBXL8	1	1	1	0.751938	1	1	0.751938	1	587254, 587345
chr16:69355848	THE1A:LTR:ERVL-MaLR	UpEdge	PDF; VPS4A; COG8	10	6	1.77997	0.212029	0.86284	0.561808	0.909654	1	587254, 587262, 587263, 587299, 587305, 587333, 587336, 587342, 587346, 587356, 587361, 587363, 587378, 587384, 587392, 587400
chr16:713157	AluSx:SINE:Alu	Up	WDR90	2	0	Inf	0.248062	0.86284	0	1	1	587254, 587316
chr16:75630642	L1MB7:LINE:L1	UpEdge	ADAT1	1	0	Inf	0.5	0.86284	0	1	1	587254
chr17:36070857	L2a:LINE:L2	Up	HNF1B	1	0	Inf	0.5	0.86284	0	1	1	587254
chr17:40820476	AluY:SINE:Alu	Up	PLEKHH3	1	0	Inf	0.5	0.86284	0	1	1	587254
chr17:10043496	AluJb:SINE:Alu	Up	ANKFY1	1	0	Inf	0.5	0.86284	0	1	1	587254
chr17:48751840	L2a:LINE:L2	UpEdge	ABCC3	2	0	Inf	0.248062	0.86284	0	1	1	587254, 587352
chr17:62781628	MER112:DNA:hAT-Charlie	Up	.	1	0	Inf	0.5	0.86284	0	1	1	587254
chr17:63510206	MER63A:DNA:hAT-Blackjack	Up	.	7	0	Inf	0.00659037	0.317848	0	1	1	587254, 587264, 587302, 587360, 587362, 587376, 587394
chr17:63780905	L1MB7:LINE:L1	Up	CEP112	1	0	Inf	0.5	0.86284	0	1	1	587254
chr17:67246838	L1MD3:LINE:L1	Up	ABCA5	1	1	1	0.751938	1	1	0.751938	1	587254, 587261
chr17:73095516	AluSx1:SINE:Alu	UpEdge	SLC16A5	2	0	Inf	0.248062	0.86284	0	1	1	587254, 587360
chr17:73518979	AluSx:SINE:Alu	UpEdge	TSEN54	3	0	Inf	0.122093	0.86284	0	1	1	587254, 587338, 587384
chr19:13221185	MIR:SINE:MIR	Up	TRMT1	2	0	Inf	0.248062	0.86284	0	1	1	587254, 587400
chr19:19144925	L2b:LINE:L2	Up	ARMC6	5	1	5.27483	0.103882	0.86284	0.18958	0.986149	1	587254, 587306, 587316, 587332, 587337, 587376
chr19:44165200	L1MEg:LINE:L1	Up	PLAUR	1	0	Inf	0.5	0.86284	0	1	1	587254
chr19:45139109	MLT1H:LTR:ERVL-MaLR	Up	IGSF23	1	0	Inf	0.5	0.86284	0	1	1	587254
chr19:46275322	L2b:LINE:L2	Up	DMPK	1	0	Inf	0.5	0.86284	0	1	1	587254
chr19:46505991	MIR:SINE:MIR	Up	CCDC61	2	0	Inf	0.248062	0.86284	0	1	1	587254, 587384
chr19:47712257	MER20:DNA:hAT-Charlie	Up	SAE1	1	0	Inf	0.5	0.86284	0	1	1	587254
chr19:53267447	AluSx:SINE:Alu	Up	ZNF611	1	0	Inf	0.5	0.86284	0	1	1	587254
chr19:57903466	L1PB4:LINE:L1	UpEdge	ZNF548	4	1	4.15566	0.182598	0.86284	0.240636	0.971144	1	587254, 587276, 587292, 587380, 587381
chr2:101867082	AluSz:SINE:Alu	Up	CNOT11	1	0	Inf	0.5	0.86284	0	1	1	587254
chr2:108908124	MIR:SINE:MIR	Up	SULT1C2	1	0	Inf	0.5	0.86284	0	1	1	587254
chr2:109108302	MER5A:DNA:hAT-Charlie	UpEdge	GCC2	1	0	Inf	0.5	0.86284	0	1	1	587254
chr2:113413765	AluSx1:SINE:Alu	UpEdge	SLC20A1	1	0	Inf	0.5	0.86284	0	1	1	587254
chr2:118894576	L1PA2:LINE:L1	Up	.	2	0	Inf	0.248062	0.86284	0	1	1	587254, 587358
chr2:132443482	L1MA6:LINE:L1	EInside	C2orf27A	1	0	Inf	0.5	0.86284	0	1	1	587254
chr2:199355810	L2a:LINE:L2	Up	.	2	0	Inf	0.248062	0.86284	0	1	1	587254, 587282
chr2:201759483	AluJo:SINE:Alu	Up	NIF3L1	1	0	Inf	0.5	0.86284	0	1	1	587254
chr2:202108208	L1M5:LINE:L1	Up	CASP8	1	0	Inf	0.5	0.86284	0	1	1	587254
chr2:220249287	AluSq2:SINE:Alu	Up	DNPEP	1	0	Inf	0.5	0.86284	0	1	1	587254
chr2:233877491	MIRc:SINE:MIR	Up	NGEF	4	0	Inf	0.0596045	0.86284	0	1	1	587254, 587264, 587346, 587388
chr2:242484109	MLT1D:LTR:ERVL-MaLR	UpEdge	.	2	0	Inf	0.248062	0.86284	0	1	1	587254, 587330
chr2:3581441	MER52A:LTR:ERV1	EInside	RNASEH1	1	0	Inf	0.5	0.86284	0	1	1	587254
chr2:43460439	MER58B:DNA:hAT-Charlie	Up	THADA	1	0	Inf	0.5	0.86284	0	1	1	587254
chr2:61312945	L1M5:LINE:L1	Up	KIAA1841	1	0	Inf	0.5	0.86284	0	1	1	587254
chr2:70630077	L1PB1:LINE:L1	Up	.	3	2	1.51931	0.5	0.86284	0.658194	0.817402	1	587254, 587299, 587336, 587344, 587375
chr2:71615018	L1M5:LINE:L1	Up	ZNF638	1	0	Inf	0.5	0.86284	0	1	1	587254
chr20:32686505	AluJr:SINE:Alu	Up	EIF2S2	1	0	Inf	0.5	0.86284	0	1	1	587254
chr20:397361	AluJr:SINE:Alu	UpEdge	RBCK1	2	0	Inf	0.248062	0.86284	0	1	1	587254, 587362
chr20:5938172	Tigger4a:DNA:TcMar-Tigger	UpEdge	MCM8	1	0	Inf	0.5	0.86284	0	1	1	587254
chr20:6060481	L2a:LINE:L2	Up	FERMT1	1	0	Inf	0.5	0.86284	0	1	1	587254
chr20:61004095	MLT1A0:LTR:ERVL-MaLR	EInside	.	3	0	Inf	0.122093	0.86284	0	1	1	587254, 587262, 587356
chr21:35297926	L1PA2:LINE:L1	Up	.	7	1	7.62629	0.0309694	0.833652	0.131125	0.996892	1	587254, 587282, 587292, 587340, 587346, 587354, 587393, 587398
chr21:38571886	L1ME4a:LINE:L1	UpEdge	TTC3	1	0	Inf	0.5	0.86284	0	1	1	587254
chr22:19438376	AluJo:SINE:Alu	Up	UFD1L	2	1	2.02108	0.5	0.86284	0.494786	0.877907	1	587254, 587285, 587380
chr22:42682371	MIR:SINE:MIR	UpEdge	.	1	0	Inf	0.5	0.86284	0	1	1	587254
chr22:43529641	MIRb:SINE:MIR	Up	MCAT	2	0	Inf	0.248062	0.86284	0	1	1	587254, 587264
chr22:50646578	AluSg:SINE:Alu	Up	SELO	3	2	1.51931	0.5	0.86284	0.658194	0.817402	1	587254, 587260, 587301, 587302, 587343
chr22:50881312	AluSx1:SINE:Alu	UpEdge	SBF1; PPP6R2	1	1	1	0.751938	1	1	0.751938	1	587254, 587373
chr3:111704269	L2a:LINE:L2	UpEdge	ABHD10	1	0	Inf	0.5	0.86284	0	1	1	587254
chr3:11399202	AluJo:SINE:Alu	UpEdge	ATG7	1	0	Inf	0.5	0.86284	0	1	1	587254
chr3:129896392	HERVS71-int:LTR:ERV1	EInside	.	1	0	Inf	0.5	0.86284	0	1	1	587254
chr3:132437330	MLT1J:LTR:ERVL-MaLR	Up	NPHP3	1	0	Inf	0.5	0.86284	0	1	1	587254
chr3:196859169	Tigger6b:DNA:TcMar-Tigger	Up	DLG1	1	0	Inf	0.5	0.86284	0	1	1	587254
chr3:31299528	L1MA9:LINE:L1	Up	.	1	0	Inf	0.5	0.86284	0	1	1	587254
chr3:44533658	MER70-int:LTR:ERVL	UpEdge	ZNF852	1	0	Inf	0.5	0.86284	0	1	1	587254
chr3:44548412	LTR72:LTR:ERV1	UpEdge	ZNF852	5	6	0.8207	0.73476	1	1.21847	0.5	1	587254, 587263, 587279, 587282, 587294, 587331, 587362, 587370, 587371, 587387, 587389
chr3:57586468	AluJo:SINE:Alu	Up	.	1	0	Inf	0.5	0.86284	0	1	1	587254
chr3:80771430	THE1C:LTR:ERVL-MaLR	Up	.	2	0	Inf	0.248062	0.86284	0	1	1	587254, 587360
chr4:151389020	MIRb:SINE:MIR	Up	LRBA	1	0	Inf	0.5	0.86284	0	1	1	587254
chr4:157229572	MER54A:LTR:ERVL	UpEdge	.	2	0	Inf	0.248062	0.86284	0	1	1	587254, 587352
chr4:6690223	MLT1C:LTR:ERVL-MaLR	UpEdge	.	1	1	1	0.751938	1	1	0.751938	1	587254, 587399
chr4:78552025	HERVL18-int:LTR:ERVL	UpEdge	.	1	0	Inf	0.5	0.86284	0	1	1	587254
chr5:173949777	MIRb:SINE:MIR	UpEdge	.	1	0	Inf	0.5	0.86284	0	1	1	587254
chr5:214862	AluSc5:SINE:Alu	UpEdge	CCDC127	1	0	Inf	0.5	0.86284	0	1	1	587254
chr5:72850971	L2c:LINE:L2	Up	ANKRA2	1	0	Inf	0.5	0.86284	0	1	1	587254
chr6:123117455	MIR:SINE:MIR	Up	SMPDL3A	1	0	Inf	0.5	0.86284	0	1	1	587254
chr6:151723943	Charlie2b:DNA:hAT-Charlie	UpEdge	.	1	0	Inf	0.5	0.86284	0	1	1	587254
chr6:153306542	AluSz:SINE:Alu	UpEdge	MTRF1L	3	1	3.07218	0.309559	0.86284	0.325502	0.940396	1	587254, 587268, 587342, 587399
chr6:154664814	LTR9B:LTR:ERV1	Up	IPCEF1	1	0	Inf	0.5	0.86284	0	1	1	587254
chr6:167442463	MER58C:DNA:hAT-Charlie	UpEdge	FGFR1OP	1	0	Inf	0.5	0.86284	0	1	1	587254
chr6:30265547	AluSx1:SINE:Alu	Up	.	1	0	Inf	0.5	0.86284	0	1	1	587254
chr6:31719593	AluSx:SINE:Alu	UpEdge	SAPCD1; VWA7; MSH5	1	0	Inf	0.5	0.86284	0	1	1	587254
chr6:32087870	AluY:SINE:Alu	Up	ATF6B	1	0	Inf	0.5	0.86284	0	1	1	587254
chr6:37357931	L2a:LINE:L2	Up	RNF8	3	3	1	0.659971	1	1	0.659971	1	587254, 587260, 587277, 587284, 587357, 587381
chr6:43030281	L2a:LINE:L2	Up	KLC4	1	0	Inf	0.5	0.86284	0	1	1	587254
chr6:46643760	MIRc:SINE:MIR	Up	SLC25A27	1	0	Inf	0.5	0.86284	0	1	1	587254
chr6:8652327	MLT1A:LTR:ERVL-MaLR	EInside	.	8	2	4.37599	0.0478804	0.86284	0.22852	0.991528	1	587254, 587255, 587260, 587264, 587298, 587344, 587345, 587360, 587362, 587370
chr7:102976332	AluSp:SINE:Alu	Up	DNAJC2	1	0	Inf	0.5	0.86284	0	1	1	587254
chr7:105551227	MER5A:DNA:hAT-Charlie	Up	.	2	0	Inf	0.248062	0.86284	0	1	1	587254, 587364
chr7:117395772	MLT1J:LTR:ERVL-MaLR	Up	CTTNBP2	1	0	Inf	0.5	0.86284	0	1	1	587254
chr7:2579664	AluJb:SINE:Alu	Up	BRAT1	2	2	1	0.690441	1	1	0.690441	1	587254, 587293, 587316, 587357
chr7:36362033	THE1B:LTR:ERVL-MaLR	Up	KIAA0895	1	0	Inf	0.5	0.86284	0	1	1	587254
chr7:43671338	Tigger1:DNA:TcMar-Tigger	UpEdge	COA1	1	0	Inf	0.5	0.86284	0	1	1	587254
chr7:44798531	AluSx:SINE:Alu	UpEdge	ZMIZ2	1	0	Inf	0.5	0.86284	0	1	1	587254
chr7:64459721	LTR4:LTR:ERV1	Up	ERV3-1; ZNF117	4	1	4.15566	0.182598	0.86284	0.240636	0.971144	1	587254, 587292, 587346, 587350, 587389
chr7:92192709	L2a:LINE:L2	EInside	FAM133B	3	0	Inf	0.122093	0.86284	0	1	1	587254, 587268, 587350
chr7:95770320	AluJr:SINE:Alu	Up	SLC25A13	1	0	Inf	0.5	0.86284	0	1	1	587254
chr8:103941977	LTR50:LTR:ERVL	UpEdge	.	6	1	6.43104	0.0574144	0.86284	0.155496	0.99341	1	587254, 587261, 587268, 587282, 587318, 587364, 587392
chr8:134018544	MER5B:DNA:hAT-Charlie	Up	SLA; TG	1	0	Inf	0.5	0.86284	0	1	1	587254
chr8:142392121	L1MB5:LINE:L1	Up	.	1	0	Inf	0.5	0.86284	0	1	1	587254
chr8:144633565	LTR28:LTR:ERV1	Up	.	1	0	Inf	0.5	0.86284	0	1	1	587254
chr8:145215714	MLT1E2:LTR:ERVL-MaLR	Up	MROH1	11	8	1.44724	0.31023	0.86284	0.690973	0.839588	1	587254, 587262, 587264, 587276, 587284, 587293, 587295, 587301, 587316, 587340, 587351, 587352, 587354, 587356, 587359, 587379, 587381, 587394, 587399
chr8:146112349	AluSz:SINE:Alu	Up	ZNF250	1	1	1	0.751938	1	1	0.751938	1	587254, 587347
chr8:74868353	AluSx:SINE:Alu	Up	TCEB1	4	2	2.05443	0.340029	0.86284	0.486752	0.896118	1	587254, 587276, 587279, 587333, 587360, 587376
chr8:87345700	HSMAR2:DNA:TcMar-Mariner	UpEdge	.	2	1	2.02108	0.5	0.86284	0.494786	0.877907	1	587254, 587265, 587316
chr8:94357482	L2c:LINE:L2	Up	.	1	0	Inf	0.5	0.86284	0	1	1	587254
chr9:125748062	Tigger4a:DNA:TcMar-Tigger	UpEdge	RABGAP1	1	0	Inf	0.5	0.86284	0	1	1	587254
chr9:38563177	MSTA-int:LTR:ERVL-MaLR	Up	.	1	0	Inf	0.5	0.86284	0	1	1	587254
chr9:66456674	LTR2:LTR:ERV1	UpEdge	.	1	0	Inf	0.5	0.86284	0	1	1	587254
chr9:6720374	AluSp:SINE:Alu	UpEdge	KDM4C	6	1	6.43104	0.0574144	0.86284	0.155496	0.99341	1	587254, 587300, 587304, 587347, 587372, 587378, 587380
chrX:100765828	HAL1:LINE:L1	Up	.	1	0	Inf	0.5	0.86284	0	1	1	587254
chrX:106307778	L1M4b:LINE:L1	UpEdge	RBM41	2	0	Inf	0.248062	0.86284	0	1	1	587254, 587316
chrX:153639497	AluJb:SINE:Alu	UpEdge	TAZ; DNASE1L1	2	0	Inf	0.248062	0.86284	0	1	1	587254, 587316
chrX:153750939	MER75:DNA:PiggyBac	Up	FAM3A	1	0	Inf	0.5	0.86284	0	1	1	587254
chrX:57246895	HERVH48-int:LTR:ERV1	UpEdge	.	4	2	2.05443	0.340029	0.86284	0.486752	0.896118	1	587254, 587277, 587282, 587344, 587374, 587389
chrX:57506835	L1PA8:LINE:L1	Up	FAAH2	1	0	Inf	0.5	0.86284	0	1	1	587254
chrX:99916486	AluY:SINE:Alu	UpEdge	SRPX2	1	0	Inf	0.5	0.86284	0	1	1	587254
chr1:225660224	LTR12C:LTR:ERV1	UpEdge	ENAH	0	1	0	1	1	Inf	0.5	1	587255
chr1:9483025	MLT1I:LTR:ERVL-MaLR	UpEdge	.	0	1	0	1	1	Inf	0.5	1	587255
chr10:102737500	LTR32:LTR:ERVL	UpEdge	SEMA4G; MRPL43	0	1	0	1	1	Inf	0.5	1	587255
chr11:6361321	AluJo:SINE:Alu	UpEdge	.	0	1	0	1	1	Inf	0.5	1	587255
chr12:38721191	MIRb:SINE:MIR	Up	.	0	9	0	1	1	Inf	0.00145194	0.0933676	587255, 587265, 587301, 587317, 587333, 587369, 587379, 587389, 587395
chr12:8821036	MLT1F2:LTR:ERVL-MaLR	EInside	RIMKLB	0	4	0	1	1	Inf	0.0596045	1	587255, 587323, 587357, 587371
chr15:63186733	AluSx3:SINE:Alu	Up	.	0	1	0	1	1	Inf	0.5	1	587255
chr15:89079406	L2c:LINE:L2	Up	DET1	0	5	0	1	1	Inf	0.0288561	0.975211	587255, 587265, 587295, 587305, 587319
chr19:58024739	HERVK3-int:LTR:ERVK	EInside	ZNF773	0	1	0	1	1	Inf	0.5	1	587255
chr2:218190620	MIRb:SINE:MIR	UpEdge	.	0	2	0	1	1	Inf	0.248062	1	587255, 587331
chr2:241556045	MLT1F2:LTR:ERVL-MaLR	Up	GPR35	0	1	0	1	1	Inf	0.5	1	587255
chr20:48788909	LTR33A_:LTR:ERVL	UpEdge	.	1	4	0.240636	0.971144	1	4.15566	0.182598	1	587255, 587335, 587371, 587380, 587393
chr3:153838082	L2c:LINE:L2	UpEdge	ARHGEF26	0	6	0	1	1	Inf	0.0138509	0.557651	587255, 587285, 587305, 587333, 587335, 587393
chr4:113947865	L2:LINE:L2	UpEdge	ANK2	0	4	0	1	1	Inf	0.0596045	1	587255, 587283, 587323, 587337
chr6:86370693	L1MA5A:LINE:L1	UpEdge	.	0	1	0	1	1	Inf	0.5	1	587255
chr7:22459148	MLT1I:LTR:ERVL-MaLR	UpEdge	STEAP1B	0	1	0	1	1	Inf	0.5	1	587255
chr8:68077528	L1MC3:LINE:L1	UpEdge	CSPP1	0	1	0	1	1	Inf	0.5	1	587255
chr9:130305957	L2c:LINE:L2	Up	FAM129B	0	6	0	1	1	Inf	0.0138509	0.557651	587255, 587283, 587295, 587331, 587337, 587345
chr1:109760052	MER33:DNA:hAT-Charlie	Up	SARS	1	0	Inf	0.5	0.86284	0	1	1	587256
chr1:113649542	L1MC4:LINE:L1	UpEdge	LRIG2	1	1	1	0.751938	1	1	0.751938	1	587256, 587381
chr1:150814980	HAL1-3A_ME:LINE:L1	Up	ARNT	1	0	Inf	0.5	0.86284	0	1	1	587256
chr1:155540092	MER44D:DNA:TcMar-Tigger	Up	.	1	0	Inf	0.5	0.86284	0	1	1	587256
chr1:174843471	MIR3:SINE:MIR	Up	RABGAP1L	5	2	2.6066	0.220051	0.86284	0.383641	0.942586	1	587256, 587268, 587316, 587338, 587347, 587348, 587357
chr1:228308884	MER57A1:LTR:ERV1	Up	.	1	0	Inf	0.5	0.86284	0	1	1	587256
chr1:41155411	MamRep38:DNA:hAT	UpEdge	NFYC	1	0	Inf	0.5	0.86284	0	1	1	587256
chr1:45807364	L1PB1:LINE:L1	UpEdge	TOE1; TESK2	1	0	Inf	0.5	0.86284	0	1	1	587256
chr1:46661830	L2b:LINE:L2	Up	POMGNT1	3	3	1	0.659971	1	1	0.659971	1	587256, 587304, 587347, 587358, 587375, 587387
chr1:46773825	MER74B:LTR:ERVL	UpEdge	UQCRH	2	3	0.658194	0.817402	1	1.51931	0.5	1	587256, 587319, 587361, 587373, 587400
chr10:101476359	L2a:LINE:L2	Up	COX15; ENTPD7	1	0	Inf	0.5	0.86284	0	1	1	587256
chr10:104487417	L2c:LINE:L2	EInside	SFXN2	1	0	Inf	0.5	0.86284	0	1	1	587256
chr10:71020688	MIRb:SINE:MIR	Up	HKDC1	1	0	Inf	0.5	0.86284	0	1	1	587256
chr11:117862749	L1MA7:LINE:L1	UpEdge	IL10RA	1	1	1	0.751938	1	1	0.751938	1	587256, 587339
chr11:2318962	MLT1A:LTR:ERVL-MaLR	UpEdge	C11orf21	1	1	1	0.751938	1	1	0.751938	1	587256, 587353
chr11:68681104	AluJo:SINE:Alu	UpEdge	IGHMBP2	1	0	Inf	0.5	0.86284	0	1	1	587256
chr11:70243759	L2c:LINE:L2	UpEdge	CTTN	2	0	Inf	0.248062	0.86284	0	1	1	587256, 587316
chr11:82624308	AluJo:SINE:Alu	Up	DDIAS	1	0	Inf	0.5	0.86284	0	1	1	587256
chr12:102527479	L1MA8:LINE:L1	Up	PMCH; PARPBP	1	0	Inf	0.5	0.86284	0	1	1	587256
chr12:105781246	LTR79:LTR:ERVL	UpEdge	.	1	0	Inf	0.5	0.86284	0	1	1	587256
chr12:82746198	LTR86A1:LTR:ERVL	UpEdge	CCDC59	2	0	Inf	0.248062	0.86284	0	1	1	587256, 587298
chr13:45950741	HERVE-int:LTR:ERV1	Up	.	1	0	Inf	0.5	0.86284	0	1	1	587256
chr14:107253509	LTR76:LTR:ERV1	EInside	.	7	1	7.62629	0.0309694	0.833652	0.131125	0.996892	1	587256, 587282, 587298, 587318, 587319, 587330, 587352, 587374
chr14:64961553	L1MEf:LINE:L1	Up	ZBTB25	2	1	2.02108	0.5	0.86284	0.494786	0.877907	1	587256, 587260, 587377
chr15:63880245	MIRb:SINE:MIR	Up	USP3	1	0	Inf	0.5	0.86284	0	1	1	587256
chr16:27224076	AluJb:SINE:Alu	UpEdge	KDM8	1	0	Inf	0.5	0.86284	0	1	1	587256
chr16:57021125	AluSx:SINE:Alu	UpEdge	NLRC5	1	0	Inf	0.5	0.86284	0	1	1	587256
chr16:57252947	L1MA3:LINE:L1	UpEdge	RSPRY1	1	0	Inf	0.5	0.86284	0	1	1	587256
chr16:81973458	L2:LINE:L2	Up	PLCG2	2	1	2.02108	0.5	0.86284	0.494786	0.877907	1	587256, 587261, 587304
chr17:40688755	MIRb:SINE:MIR	UpEdge	NAGLU	1	0	Inf	0.5	0.86284	0	1	1	587256
chr17:47923640	AluJr:SINE:Alu	Up	FLJ45513; TAC4	2	0	Inf	0.248062	0.86284	0	1	1	587256, 587380
chr17:7246251	AluJb:SINE:Alu	UpEdge	ACAP1	4	3	1.35204	0.5	0.86284	0.739624	0.779949	1	587256, 587276, 587278, 587283, 587341, 587378, 587385
chr19:10978895	MIR:SINE:MIR	Up	C19orf38	1	0	Inf	0.5	0.86284	0	1	1	587256
chr19:11149614	FLAM_C:SINE:Alu	UpEdge	SMARCA4	1	0	Inf	0.5	0.86284	0	1	1	587256
chr19:17379234	AluSp:SINE:Alu	UpEdge	BABAM1	1	0	Inf	0.5	0.86284	0	1	1	587256
chr19:2017161	AluJb:SINE:Alu	Up	BTBD2	1	0	Inf	0.5	0.86284	0	1	1	587256
chr19:35496574	L2b:LINE:L2	EInside	GRAMD1A	1	0	Inf	0.5	0.86284	0	1	1	587256
chr19:41095479	L2c:LINE:L2	UpEdge	SHKBP1	1	0	Inf	0.5	0.86284	0	1	1	587256
chr19:46198260	AluSx1:SINE:Alu	UpEdge	QPCTL	1	0	Inf	0.5	0.86284	0	1	1	587256
chr19:49651000	MER5A1:DNA:hAT-Charlie	Up	PPFIA3	1	0	Inf	0.5	0.86284	0	1	1	587256
chr19:57778928	MER41B:LTR:ERV1	UpEdge	.	1	1	1	0.751938	1	1	0.751938	1	587256, 587401
chr19:7141824	MIR:SINE:MIR	Up	INSR	2	1	2.02108	0.5	0.86284	0.494786	0.877907	1	587256, 587257, 587380
chr2:114008293	L2a:LINE:L2	EInside	PAX8	2	0	Inf	0.248062	0.86284	0	1	1	587256, 587340
chr2:202584538	L1MB7:LINE:L1	EInside	ALS2	1	0	Inf	0.5	0.86284	0	1	1	587256
chr2:242643700	AluSq:SINE:Alu	UpEdge	ING5	1	0	Inf	0.5	0.86284	0	1	1	587256
chr2:71615776	HERVK22-int:LTR:ERVK	EInside	ZNF638	2	1	2.02108	0.5	0.86284	0.494786	0.877907	1	587256, 587257, 587306
chr22:45570057	AluJb:SINE:Alu	UpEdge	NUP50	1	0	Inf	0.5	0.86284	0	1	1	587256
chr22:46599413	MER61C:LTR:ERV1	EInside	PPARA	1	0	Inf	0.5	0.86284	0	1	1	587256
chr3:127871499	LTR12F:LTR:ERV1	UpEdge	EEFSEC	1	1	1	0.751938	1	1	0.751938	1	587256, 587393
chr3:14986579	HSMAR1:DNA:TcMar-Mariner	UpEdge	NR2C2	2	0	Inf	0.248062	0.86284	0	1	1	587256, 587304
chr3:49155439	AluJr:SINE:Alu	Up	USP19	5	2	2.6066	0.220051	0.86284	0.383641	0.942586	1	587256, 587260, 587292, 587316, 587356, 587379, 587385
chr3:52288436	L1ME4a:LINE:L1	UpEdge	WDR82	1	0	Inf	0.5	0.86284	0	1	1	587256
chr3:72798174	L1ME2:LINE:L1	UpEdge	SHQ1	1	0	Inf	0.5	0.86284	0	1	1	587256
chr4:52726624	MSTA:LTR:ERVL-MaLR	Up	DCUN1D4	1	0	Inf	0.5	0.86284	0	1	1	587256
chr4:84128864	LTR19A:LTR:ERV1	UpEdge	.	1	2	0.494786	0.877907	1	2.02108	0.5	1	587256, 587347, 587375
chr5:134073679	AluSx3:SINE:Alu	UpEdge	CAMLG	1	0	Inf	0.5	0.86284	0	1	1	587256
chr5:43136887	L1MB1:LINE:L1	Up	ZNF131	1	0	Inf	0.5	0.86284	0	1	1	587256
chr5:55278381	MIRc:SINE:MIR	Up	IL6ST	1	0	Inf	0.5	0.86284	0	1	1	587256
chr5:70945257	L1M5:LINE:L1	UpEdge	MCCC2	1	0	Inf	0.5	0.86284	0	1	1	587256
chr6:111594647	L1M2:LINE:L1	UpEdge	.	1	0	Inf	0.5	0.86284	0	1	1	587256
chr6:15555530	MER41B:LTR:ERV1	UpEdge	DTNBP1	1	0	Inf	0.5	0.86284	0	1	1	587256
chr6:83860513	L1ME3A:LINE:L1	UpEdge	DOPEY1; PGM3	1	0	Inf	0.5	0.86284	0	1	1	587256
chr7:7253513	HUERS-P3b-int:LTR:ERV1	Up	C1GALT1	1	1	1	0.751938	1	1	0.751938	1	587256, 587363
chr7:73242906	AluSg:SINE:Alu	UpEdge	CLDN4	1	1	1	0.751938	1	1	0.751938	1	587256, 587375
chr8:142198467	MER82:DNA:TcMar-Tigger	Up	DENND3	2	3	0.658194	0.817402	1	1.51931	0.5	1	587256, 587353, 587355, 587357, 587370
chr8:90715256	L1PBb:LINE:L1	EInside	.	1	0	Inf	0.5	0.86284	0	1	1	587256
chr9:131831878	MIRb:SINE:MIR	Up	FAM73B	1	0	Inf	0.5	0.86284	0	1	1	587256
chr9:37773550	AluSc:SINE:Alu	Up	TRMT10B	1	0	Inf	0.5	0.86284	0	1	1	587256
chrX:128687021	L2a:LINE:L2	EInside	OCRL	1	0	Inf	0.5	0.86284	0	1	1	587256
chrX:129498006	L1MB7:LINE:L1	UpEdge	SLC25A14	1	0	Inf	0.5	0.86284	0	1	1	587256
chrX:2810884	LTR26B:LTR:ERV1	Up	.	1	0	Inf	0.5	0.86284	0	1	1	587256
chrX:68014874	MLT1I:LTR:ERVL-MaLR	UpEdge	.	1	0	Inf	0.5	0.86284	0	1	1	587256
chr1:100440500	AluJb:SINE:Alu	Up	SLC35A3	2	1	2.02108	0.5	0.86284	0.494786	0.877907	1	587257, 587284, 587318
chr1:28473551	MER113:DNA:hAT-Charlie	UpEdge	PTAFR	0	1	0	1	1	Inf	0.5	1	587257
chr1:89738135	LTR12C:LTR:ERV1	Up	GBP5	1	1	1	0.751938	1	1	0.751938	1	587257, 587306
chr10:43916107	AluSz6:SINE:Alu	UpEdge	.	3	6	0.478452	0.917875	1	2.09007	0.245998	1	587257, 587269, 587276, 587292, 587305, 587337, 587365, 587371, 587372
chr10:61338277	L1MDa:LINE:L1	EInside	.	0	4	0	1	1	Inf	0.0596045	1	587257, 587263, 587299, 587393
chr10:89509576	LTR49:LTR:ERV1	UpEdge	ATAD1	0	1	0	1	1	Inf	0.5	1	587257
chr11:58875762	L1MEc:LINE:L1	Up	FAM111B	1	1	1	0.751938	1	1	0.751938	1	587257, 587264
chr12:123078171	AluJb:SINE:Alu	UpEdge	KNTC1	0	1	0	1	1	Inf	0.5	1	587257
chr15:63607154	L2c:LINE:L2	Up	CA12	0	1	0	1	1	Inf	0.5	1	587257
chr16:85080280	L1MD2:LINE:L1	EInside	KIAA0513	6	3	2.09007	0.245998	0.86284	0.478452	0.917875	1	587257, 587299, 587322, 587341, 587346, 587384, 587394, 587398, 587400
chr17:26721688	LTR24:LTR:ERV1	UpEdge	SLC46A1; SARM1	1	2	0.494786	0.877907	1	2.02108	0.5	1	587257, 587294, 587345
chr19:23540551	L1MA3:LINE:L1	UpEdge	ZNF91	2	2	1	0.690441	1	1	0.690441	1	587257, 587352, 587371, 587376
chr19:32838188	MIRc:SINE:MIR	Up	ZNF507	0	1	0	1	1	Inf	0.5	1	587257
chr19:34662096	AluSx3:SINE:Alu	UpEdge	LSM14A	0	1	0	1	1	Inf	0.5	1	587257
chr2:114461445	LTR12C:LTR:ERV1	Up	.	5	1	5.27483	0.103882	0.86284	0.18958	0.986149	1	587257, 587264, 587318, 587352, 587358, 587360
chr2:223512357	AluSp:SINE:Alu	Up	FARSB	0	2	0	1	1	Inf	0.248062	1	587257, 587359
chr22:39449711	MER65C:LTR:ERV1	Up	APOBEC3D	5	6	0.8207	0.73476	1	1.21847	0.5	1	587257, 587298, 587300, 587301, 587339, 587348, 587354, 587379, 587387, 587394, 587401
chr22:39537471	AluSx:SINE:Alu	Up	CBX7	0	1	0	1	1	Inf	0.5	1	587257
chr3:136050888	L1MC4:LINE:L1	Up	.	0	4	0	1	1	Inf	0.0596045	1	587257, 587381, 587387, 587401
chr3:53874981	MER5C:DNA:hAT-Charlie	Up	CHDH	1	2	0.494786	0.877907	1	2.02108	0.5	1	587257, 587306, 587363
chr3:61027720	MLT1J1:LTR:ERVL-MaLR	Up	FHIT	2	3	0.658194	0.817402	1	1.51931	0.5	1	587257, 587260, 587261, 587276, 587377
chr4:71544360	MamRep1161:DNA:TcMar	Up	.	0	3	0	1	1	Inf	0.122093	1	587257, 587317, 587333
chr5:68575632	THE1D:LTR:ERVL-MaLR	UpEdge	CCDC125	1	1	1	0.751938	1	1	0.751938	1	587257, 587276
chr6:52443267	AluSz:SINE:Alu	Up	.	0	1	0	1	1	Inf	0.5	1	587257
chr7:30624814	AluSx:SINE:Alu	Up	.	0	4	0	1	1	Inf	0.0596045	1	587257, 587293, 587381, 587393
chr7:73629131	AluJb:SINE:Alu	Up	LAT2	1	2	0.494786	0.877907	1	2.02108	0.5	1	587257, 587276, 587381
chr8:146063312	MLT1C:LTR:ERVL-MaLR	Up	ZNF7	0	1	0	1	1	Inf	0.5	1	587257
chr8:61878976	L1ME5:LINE:L1	UpEdge	.	4	1	4.15566	0.182598	0.86284	0.240636	0.971144	1	587257, 587264, 587294, 587344, 587354
chr9:113773535	L3:LINE:CR1	Up	LPAR1	0	6	0	1	1	Inf	0.0138509	0.557651	587257, 587333, 587335, 587337, 587351, 587387
chr9:130950126	L1ME4a:LINE:L1	Up	CIZ1	0	2	0	1	1	Inf	0.248062	1	587257, 587375
chr1:16103077	AluSg:SINE:Alu	Up	FBLIM1	1	0	Inf	0.5	0.86284	0	1	1	587260
chr1:161094340	L2a:LINE:L2	Up	NIT1; DEDD	5	2	2.6066	0.220051	0.86284	0.383641	0.942586	1	587260, 587262, 587300, 587336, 587337, 587340, 587347
chr1:1979853	L2a:LINE:L2	Up	C1orf86; PRKCZ	5	0	Inf	0.0288561	0.824715	0	1	1	587260, 587278, 587340, 587368, 587386
chr1:224005924	AluSc5:SINE:Alu	Up	TP53BP2	1	0	Inf	0.5	0.86284	0	1	1	587260
chr1:226028205	LTR37A:LTR:ERV1	UpEdge	EPHX1	4	0	Inf	0.0596045	0.86284	0	1	1	587260, 587294, 587362, 587374
chr1:234542962	L1MC3:LINE:L1	Up	TARBP1	1	0	Inf	0.5	0.86284	0	1	1	587260
chr1:35558895	AluSx:SINE:Alu	Up	ZMYM1	1	0	Inf	0.5	0.86284	0	1	1	587260
chr1:40270527	LTR33:LTR:ERVL	UpEdge	.	1	0	Inf	0.5	0.86284	0	1	1	587260
chr1:41499631	MIRc:SINE:MIR	EInside	SCMH1	2	2	1	0.690441	1	1	0.690441	1	587260, 587264, 587265, 587319
chr1:78179089	AluJr:SINE:Alu	Up	USP33	1	0	Inf	0.5	0.86284	0	1	1	587260
chr1:79114995	L2:LINE:L2	UpEdge	IFI44	1	0	Inf	0.5	0.86284	0	1	1	587260
chr10:101455373	L1ME4a:LINE:L1	Up	ENTPD7	1	0	Inf	0.5	0.86284	0	1	1	587260
chr11:117096851	AluSz:SINE:Alu	Up	TAGLN; PCSK7	1	0	Inf	0.5	0.86284	0	1	1	587260
chr11:118879843	AluSg7:SINE:Alu	UpEdge	RPS25; CCDC84	1	0	Inf	0.5	0.86284	0	1	1	587260
chr11:71271438	L1PA16:LINE:L1	Up	KRTAP5-2	3	5	0.583044	0.863251	1	1.71514	0.358888	1	587260, 587301, 587306, 587336, 587365, 587373, 587375, 587401
chr11:66367701	L2c:LINE:L2	Up	CCS	1	0	Inf	0.5	0.86284	0	1	1	587260
chr12:104376264	AluJb:SINE:Alu	UpEdge	GLT8D2; TDG	1	1	1	0.751938	1	1	0.751938	1	587260, 587381
chr12:107378978	L2b:LINE:L2	Up	MTERF2	2	3	0.658194	0.817402	1	1.51931	0.5	1	587260, 587323, 587331, 587341, 587372
chr13:114518786	L1MB7:LINE:L1	UpEdge	.	1	0	Inf	0.5	0.86284	0	1	1	587260
chr13:44448998	LTR84b:LTR:ERVL	Up	LACC1; CCDC122	7	1	7.62629	0.0309694	0.833652	0.131125	0.996892	1	587260, 587276, 587318, 587338, 587356, 587373, 587374, 587392
chr14:107272458	L1P1:LINE:L1	Up	.	2	0	Inf	0.248062	0.86284	0	1	1	587260, 587370
chr14:50454368	AluSz:SINE:Alu	UpEdge	.	1	0	Inf	0.5	0.86284	0	1	1	587260
chr14:59939930	L2:LINE:L2	Up	L3HYPDH	2	0	Inf	0.248062	0.86284	0	1	1	587260, 587394
chr14:90371322	MLT1H:LTR:ERVL-MaLR	EInside	EFCAB11	1	0	Inf	0.5	0.86284	0	1	1	587260
chr15:101822030	L2c:LINE:L2	Up	SNRPA1	1	0	Inf	0.5	0.86284	0	1	1	587260
chr15:33440600	LTR33:LTR:ERVL	EInside	FMN1	2	0	Inf	0.248062	0.86284	0	1	1	587260, 587360
chr15:75643952	AluSx1:SINE:Alu	UpEdge	NEIL1	3	1	3.07218	0.309559	0.86284	0.325502	0.940396	1	587260, 587284, 587300, 587401
chr16:2142711	MER20:DNA:hAT-Charlie	Up	PKD1	1	0	Inf	0.5	0.86284	0	1	1	587260
chr16:28969698	MER102c:DNA:hAT-Charlie	UpEdge	NFATC2IP	1	0	Inf	0.5	0.86284	0	1	1	587260
chr16:29923408	L2a:LINE:L2	Up	KCTD13	3	0	Inf	0.122093	0.86284	0	1	1	587260, 587302, 587318
chr16:72150228	L1M3:LINE:L1	UpEdge	PMFBP1	6	1	6.43104	0.0574144	0.86284	0.155496	0.99341	1	587260, 587264, 587322, 587350, 587394, 587398, 587399
chr16:9199983	AluSz:SINE:Alu	Up	C16orf72	1	0	Inf	0.5	0.86284	0	1	1	587260
chr17:28252452	AluJr:SINE:Alu	UpEdge	SSH2; EFCAB5	4	3	1.35204	0.5	0.86284	0.739624	0.779949	1	587260, 587262, 587295, 587304, 587307, 587360, 587379
chr17:79221345	AluJo:SINE:Alu	Up	SLC38A10	1	0	Inf	0.5	0.86284	0	1	1	587260
chr18:691330	AluJr:SINE:Alu	Up	TYMS; ENOSF1	1	0	Inf	0.5	0.86284	0	1	1	587260
chr19:12062517	MER90a:LTR:ERV1	Up	ZNF440	1	0	Inf	0.5	0.86284	0	1	1	587260
chr19:13228716	MIRc:SINE:MIR	Up	NACC1	2	0	Inf	0.248062	0.86284	0	1	1	587260, 587276
chr19:1507701	MIRb:SINE:MIR	Up	ADAMTSL5	1	0	Inf	0.5	0.86284	0	1	1	587260
chr19:28923172	HERVH-int:LTR:ERV1	Up	.	2	0	Inf	0.248062	0.86284	0	1	1	587260, 587346
chr19:28914550	PrimLTR79:LTR:ERV1	Up	.	1	0	Inf	0.5	0.86284	0	1	1	587260
chr19:28935668	MER51A:LTR:ERV1	UpEdge	.	5	0	Inf	0.0288561	0.824715	0	1	1	587260, 587262, 587344, 587346, 587386
chr19:56669463	MLT1F:LTR:ERVL-MaLR	Up	ZNF444	1	0	Inf	0.5	0.86284	0	1	1	587260
chr2:219523624	MIRc:SINE:MIR	Up	BCS1L; PLCD4; ZNF142	2	1	2.02108	0.5	0.86284	0.494786	0.877907	1	587260, 587303, 587358
chr2:238677649	MIR:SINE:MIR	UpEdge	LRRFIP1	6	0	Inf	0.0138509	0.525655	0	1	1	587260, 587336, 587338, 587346, 587360, 587392
chr2:27462826	AluSx:SINE:Alu	Up	CAD	1	0	Inf	0.5	0.86284	0	1	1	587260
chr2:9482169	L1M4:LINE:L1	EInside	ASAP2	1	0	Inf	0.5	0.86284	0	1	1	587260
chr20:387482	L2a:LINE:L2	UpEdge	RBCK1	6	0	Inf	0.0138509	0.525655	0	1	1	587260, 587284, 587318, 587338, 587356, 587362
chr20:62557837	MLT2B1:LTR:ERVL	EInside	DNAJC5	4	4	1	0.641112	1	1	0.641112	1	587260, 587318, 587331, 587332, 587339, 587346, 587363, 587379
chr21:45221352	AluJo:SINE:Alu	UpEdge	RRP1	1	0	Inf	0.5	0.86284	0	1	1	587260
chr22:50769182	MLT1D:LTR:ERVL-MaLR	EInside	SBF1; PPP6R2	2	0	Inf	0.248062	0.86284	0	1	1	587260, 587338
chr3:187540100	MIR3:SINE:MIR	Up	.	1	0	Inf	0.5	0.86284	0	1	1	587260
chr3:34709630	L1MA1:LINE:L1	EInside	.	1	0	Inf	0.5	0.86284	0	1	1	587260
chr3:50264046	AluYk4:SINE:Alu	UpEdge	GNAI2	2	0	Inf	0.248062	0.86284	0	1	1	587260, 587338
chr3:9433241	Tigger1:DNA:TcMar-Tigger	Up	THUMPD3	9	1	10.1424	0.00847163	0.392236	0.0985964	0.999328	1	587260, 587261, 587262, 587284, 587294, 587342, 587372, 587378, 587392, 587394
chr3:9983972	MLT1J2:LTR:ERVL-MaLR	Up	PRRT3; CRELD1	1	0	Inf	0.5	0.86284	0	1	1	587260
chr4:143439653	MLT1F:LTR:ERVL-MaLR	Up	INPP4B	1	0	Inf	0.5	0.86284	0	1	1	587260
chr4:185599048	L1ME3A:LINE:L1	Up	CENPU; PRIMPOL	1	0	Inf	0.5	0.86284	0	1	1	587260
chr5:87577601	MSTB:LTR:ERVL-MaLR	EInside	.	1	0	Inf	0.5	0.86284	0	1	1	587260
chr5:90714523	MLT1I:LTR:ERVL-MaLR	EInside	ARRDC3	1	0	Inf	0.5	0.86284	0	1	1	587260
chr6:129504616	L2c:LINE:L2	Up	LAMA2	1	0	Inf	0.5	0.86284	0	1	1	587260
chr7:128041205	L2a:LINE:L2	Up	IMPDH1	1	0	Inf	0.5	0.86284	0	1	1	587260
chr7:44102870	AluSq:SINE:Alu	UpEdge	PGAM2	1	0	Inf	0.5	0.86284	0	1	1	587260
chr1:156163262	AluSx:SINE:Alu	UpEdge	SLC25A44	1	1	1	0.751938	1	1	0.751938	1	587261, 587358
chr1:16927793	MLT1E3:LTR:ERVL-MaLR	Up	NBPF3	1	3	0.325502	0.940396	1	3.07218	0.309559	1	587261, 587347, 587373, 587386
chr1:229699478	MLT1C:LTR:ERVL-MaLR	EInside	.	0	3	0	1	1	Inf	0.122093	1	587261, 587285, 587377
chr10:101555979	AluSq2:SINE:Alu	UpEdge	ABCC2	0	1	0	1	1	Inf	0.5	1	587261
chr10:107403916	MLT2B3:LTR:ERVL	EInside	.	0	4	0	1	1	Inf	0.0596045	1	587261, 587277, 587351, 587399
chr10:28820817	AluJr:SINE:Alu	UpEdge	WAC	0	1	0	1	1	Inf	0.5	1	587261
chr10:45495165	L2a:LINE:L2	UpEdge	C10orf25; ZNF22	0	1	0	1	1	Inf	0.5	1	587261
chr12:44153910	L2a:LINE:L2	Up	IRAK4	3	4	0.739624	0.779949	1	1.35204	0.5	1	587261, 587344, 587357, 587359, 587372, 587374, 587375
chr12:75764780	MLT2A2:LTR:ERVL	EInside	GLIPR1L1; CAPS2	1	2	0.494786	0.877907	1	2.02108	0.5	1	587261, 587352, 587371
chr17:33901006	AluSz6:SINE:Alu	Up	.	1	1	1	0.751938	1	1	0.751938	1	587261, 587282
chr18:61875976	MER50:LTR:ERV1	UpEdge	.	0	1	0	1	1	Inf	0.5	1	587261
chr2:28092382	Charlie3:DNA:hAT-Charlie	UpEdge	RBKS	0	1	0	1	1	Inf	0.5	1	587261
chr20:33850894	L2c:LINE:L2	Up	MMP24	0	6	0	1	1	Inf	0.0138509	0.557651	587261, 587269, 587285, 587349, 587361, 587363
chr20:57560738	MIR:SINE:MIR	UpEdge	NELFCD	0	1	0	1	1	Inf	0.5	1	587261
chr21:27138127	L1ME3B:LINE:L1	EInside	GABPA	0	1	0	1	1	Inf	0.5	1	587261
chr4:44682659	L2:LINE:L2	Up	GNPDA2; GUF1	1	2	0.494786	0.877907	1	2.02108	0.5	1	587261, 587304, 587381
chr4:92946512	MER4A1:LTR:ERV1	UpEdge	.	0	1	0	1	1	Inf	0.5	1	587261
chrX:100786647	ERVL-E-int:LTR:ERVL	EInside	.	1	2	0.494786	0.877907	1	2.02108	0.5	1	587261, 587292, 587339
chrX:152713366	L1PA5:LINE:L1	UpEdge	HAUS7	0	2	0	1	1	Inf	0.248062	1	587261, 587339
chr1:94064631	MLT1K:LTR:ERVL-MaLR	Up	BCAR3	1	0	Inf	0.5	0.86284	0	1	1	587262
chr10:111713425	MLT1J2:LTR:ERVL-MaLR	EInside	.	7	0	Inf	0.00659037	0.317848	0	1	1	587262, 587292, 587318, 587340, 587352, 587356, 587392
chr10:123733872	MER5A:DNA:hAT-Charlie	Up	NSMCE4A	2	0	Inf	0.248062	0.86284	0	1	1	587262, 587304
chr10:24824423	AluSx1:SINE:Alu	Up	KIAA1217	1	0	Inf	0.5	0.86284	0	1	1	587262
chr11:69181489	AluJr:SINE:Alu	Up	MYEOV	2	0	Inf	0.248062	0.86284	0	1	1	587262, 587276
chr11:71448972	HERVH-int:LTR:ERV1	UpEdge	.	2	1	2.02108	0.5	0.86284	0.494786	0.877907	1	587262, 587276, 587389
chr12:50035066	MIRb:SINE:MIR	UpEdge	PRPF40B; FMNL3	1	0	Inf	0.5	0.86284	0	1	1	587262
chr12:88441718	L2a:LINE:L2	Up	C12orf29; CEP290	1	0	Inf	0.5	0.86284	0	1	1	587262
chr13:49840703	L1ME4a:LINE:L1	UpEdge	CDADC1	1	0	Inf	0.5	0.86284	0	1	1	587262
chr13:79994833	MIR3:SINE:MIR	Up	.	2	0	Inf	0.248062	0.86284	0	1	1	587262, 587284
chr16:29681263	AluJr:SINE:Alu	UpEdge	SPN; QPRT	1	0	Inf	0.5	0.86284	0	1	1	587262
chr17:5391526	L2c:LINE:L2	Up	MIS12	2	0	Inf	0.248062	0.86284	0	1	1	587262, 587358
chr17:7190434	AluY:SINE:Alu	UpEdge	SLC2A4; YBX2	1	0	Inf	0.5	0.86284	0	1	1	587262
chr2:132441884	L1MA6:LINE:L1	Up	C2orf27A	1	0	Inf	0.5	0.86284	0	1	1	587262
chr2:165819190	MLT1J:LTR:ERVL-MaLR	Up	SLC38A11	1	0	Inf	0.5	0.86284	0	1	1	587262
chr2:242492866	MSTB:LTR:ERVL-MaLR	Up	.	1	0	Inf	0.5	0.86284	0	1	1	587262
chr2:24390290	LTR78:LTR:ERV1	Up	FAM228B	1	0	Inf	0.5	0.86284	0	1	1	587262
chr2:70258841	MLT1K:LTR:ERVL-MaLR	UpEdge	.	1	0	Inf	0.5	0.86284	0	1	1	587262
chr2:112010185	L1M4:LINE:L1	Up	.	1	0	Inf	0.5	0.86284	0	1	1	587262
chr2:95767616	AluJr:SINE:Alu	Up	MRPS5	1	0	Inf	0.5	0.86284	0	1	1	587262
chr20:33443618	AluJb:SINE:Alu	Up	GGT7	1	0	Inf	0.5	0.86284	0	1	1	587262
chr20:33576609	AluSz:SINE:Alu	UpEdge	MYH7B	1	0	Inf	0.5	0.86284	0	1	1	587262
chr20:34713233	MIR:SINE:MIR	Up	EPB41L1	1	0	Inf	0.5	0.86284	0	1	1	587262
chr20:37056366	MER68B:LTR:ERVL	Up	.	1	0	Inf	0.5	0.86284	0	1	1	587262
chr20:415834	MER21A:LTR:ERVL	UpEdge	TBC1D20	5	2	2.6066	0.220051	0.86284	0.383641	0.942586	1	587262, 587282, 587300, 587301, 587306, 587323, 587330
chr21:40367854	LTR33:LTR:ERVL	Up	.	2	0	Inf	0.248062	0.86284	0	1	1	587262, 587346
chr22:37256653	L2b:LINE:L2	UpEdge	NCF4	1	0	Inf	0.5	0.86284	0	1	1	587262
chr3:113432177	L1MA10:LINE:L1	UpEdge	NAA50	3	1	3.07218	0.309559	0.86284	0.325502	0.940396	1	587262, 587282, 587333, 587378
chr4:39275524	MER58B:DNA:hAT-Charlie	UpEdge	WDR19	2	0	Inf	0.248062	0.86284	0	1	1	587262, 587302
chr4:69590170	LTR1B:LTR:ERV1	Up	.	2	0	Inf	0.248062	0.86284	0	1	1	587262, 587360
chr4:993019	L2a:LINE:L2	Up	IDUA	3	0	Inf	0.122093	0.86284	0	1	1	587262, 587332, 587400
chr5:177653367	MER21A:LTR:ERVL	UpEdge	PHYKPL	1	0	Inf	0.5	0.86284	0	1	1	587262
chr6:97707146	MLT2B4:LTR:ERVL	UpEdge	MMS22L	4	0	Inf	0.0596045	0.86284	0	1	1	587262, 587294, 587350, 587384
chr7:150462290	MER34:LTR:ERV1	UpEdge	.	1	0	Inf	0.5	0.86284	0	1	1	587262
chr8:142440756	L2b:LINE:L2	Up	PTP4A3	1	0	Inf	0.5	0.86284	0	1	1	587262
chr9:115923311	L1ME4a:LINE:L1	UpEdge	SLC31A2	1	0	Inf	0.5	0.86284	0	1	1	587262
chr9:132344901	AluSx:SINE:Alu	Up	.	1	0	Inf	0.5	0.86284	0	1	1	587262
chrX:13772103	AluY:SINE:Alu	UpEdge	OFD1	1	1	1	0.751938	1	1	0.751938	1	587262, 587305
chr1:200875959	AluJb:SINE:Alu	UpEdge	C1orf106	0	1	0	1	1	Inf	0.5	1	587263
chr1:33567259	L1ME3F:LINE:L1	EInside	AZIN2	0	1	0	1	1	Inf	0.5	1	587263
chr1:41625516	MIRc:SINE:MIR	Up	SCMH1	1	2	0.494786	0.877907	1	2.02108	0.5	1	587263, 587299, 587316
chr10:102140676	LTR7B:LTR:ERV1	UpEdge	.	0	2	0	1	1	Inf	0.248062	1	587263, 587357
chr10:134144022	AluJr:SINE:Alu	Up	.	0	2	0	1	1	Inf	0.248062	1	587263, 587389
chr11:44960809	MIRb:SINE:MIR	Up	TP53I11; TSPAN18	1	1	1	0.751938	1	1	0.751938	1	587263, 587348
chr11:6495879	MIR:SINE:MIR	UpEdge	ARFIP2	1	1	1	0.751938	1	1	0.751938	1	587263, 587398
chr11:71162310	MER49:LTR:ERV1	Up	.	1	1	1	0.751938	1	1	0.751938	1	587263, 587316
chr13:113621821	L2c:LINE:L2	UpEdge	MCF2L	0	1	0	1	1	Inf	0.5	1	587263
chr15:52348397	L2a:LINE:L2	UpEdge	MAPK6	0	1	0	1	1	Inf	0.5	1	587263
chr15:85663422	L1M5:LINE:L1	UpEdge	PDE8A	0	3	0	1	1	Inf	0.122093	1	587263, 587351, 587387
chr16:24576007	Tigger15a:DNA:TcMar-Tigger	Up	RBBP6	1	1	1	0.751938	1	1	0.751938	1	587263, 587400
chr16:74365060	L2:LINE:L2	UpEdge	.	0	1	0	1	1	Inf	0.5	1	587263
chr17:79890132	MLT2B4:LTR:ERVL	UpEdge	PYCR1	0	1	0	1	1	Inf	0.5	1	587263
chr19:19892362	Harlequin-int:LTR:ERV1	UpEdge	ZNF506	1	1	1	0.751938	1	1	0.751938	1	587263, 587344
chr2:170562178	L1MEg:LINE:L1	UpEdge	PHOSPHO2-KLHL23	0	1	0	1	1	Inf	0.5	1	587263
chr22:39061487	L1ME3A:LINE:L1	Up	CBY1	1	1	1	0.751938	1	1	0.751938	1	587263, 587264
chr3:141114575	Tigger1:DNA:TcMar-Tigger	EInside	ZBTB38	0	2	0	1	1	Inf	0.248062	1	587263, 587307
chr3:170582544	L2b:LINE:L2	UpEdge	RPL22L1	0	3	0	1	1	Inf	0.122093	1	587263, 587301, 587401
chr5:175570416	PRIMA41-int:LTR:ERV1	UpEdge	.	0	1	0	1	1	Inf	0.5	1	587263
chr6:109735943	Tigger2:DNA:TcMar-Tigger	UpEdge	PPIL6	0	3	0	1	1	Inf	0.122093	1	587263, 587295, 587385
chr6:34385694	MIR:SINE:MIR	Up	RPS10; RPS10-NUDT3	0	1	0	1	1	Inf	0.5	1	587263
chr9:98636719	MLT1D:LTR:ERVL-MaLR	UpEdge	ERCC6L2	2	3	0.658194	0.817402	1	1.51931	0.5	1	587263, 587292, 587363, 587371, 587374
chr9:99706063	L1MB8:LINE:L1	UpEdge	.	0	1	0	1	1	Inf	0.5	1	587263
chrX:14466886	LTR18B:LTR:ERVL	UpEdge	GLRA2	1	8	0.112833	0.998548	1	8.86266	0.0163534	0.620624	587263, 587277, 587283, 587322, 587339, 587345, 587379, 587389, 587401
chr1:12442157	AluSq2:SINE:Alu	Up	VPS13D	1	0	Inf	0.5	0.86284	0	1	1	587264
chr1:150915870	AluSx:SINE:Alu	UpEdge	SETDB1	1	0	Inf	0.5	0.86284	0	1	1	587264
chr1:168204080	MIRb:SINE:MIR	Up	SFT2D2	1	0	Inf	0.5	0.86284	0	1	1	587264
chr1:177993423	THE1C:LTR:ERVL-MaLR	Up	.	1	1	1	0.751938	1	1	0.751938	1	587264, 587387
chr1:24484436	LTR16C:LTR:ERVL	Up	IFNLR1	2	1	2.02108	0.5	0.86284	0.494786	0.877907	1	587264, 587361, 587380
chr1:26197061	MIRc:SINE:MIR	Up	PAQR7	1	0	Inf	0.5	0.86284	0	1	1	587264
chr1:47778714	AluSx:SINE:Alu	Up	STIL	1	0	Inf	0.5	0.86284	0	1	1	587264
chr10:131981521	AluJb:SINE:Alu	Up	GLRX3	1	0	Inf	0.5	0.86284	0	1	1	587264
chr10:60571329	L2b:LINE:L2	Up	BICC1	1	0	Inf	0.5	0.86284	0	1	1	587264
chr11:123667674	LTR76:LTR:ERV1	UpEdge	.	1	0	Inf	0.5	0.86284	0	1	1	587264
chr11:45209740	MIRb:SINE:MIR	Up	PRDM11	1	0	Inf	0.5	0.86284	0	1	1	587264
chr12:124220729	AluSc5:SINE:Alu	Up	ATP6V0A2	1	0	Inf	0.5	0.86284	0	1	1	587264
chr12:50813694	L1MEd:LINE:L1	Up	LARP4	1	0	Inf	0.5	0.86284	0	1	1	587264
chr13:100148745	MER51A:LTR:ERV1	Up	.	1	0	Inf	0.5	0.86284	0	1	1	587264
chr14:104179197	MER31A:LTR:ERV1	Up	XRCC3; KLC1	1	1	1	0.751938	1	1	0.751938	1	587264, 587305
chr14:50781183	L1MD2:LINE:L1	Up	ATP5S	4	1	4.15566	0.182598	0.86284	0.240636	0.971144	1	587264, 587346, 587381, 587384, 587386
chr14:50790509	MER81:DNA:hAT-Blackjack	Up	ATP5S	2	0	Inf	0.248062	0.86284	0	1	1	587264, 587316
chr14:51223274	MER101-int:LTR:ERV1	Up	NIN	1	0	Inf	0.5	0.86284	0	1	1	587264
chr14:89479522	MLT1K:LTR:ERVL-MaLR	EInside	.	16	1	20.5342	5.39853e-05	0.00757429	0.0486992	0.999998	1	587264, 587282, 587292, 587298, 587302, 587317, 587336, 587338, 587344, 587360, 587362, 587364, 587368, 587370, 587376, 587384, 587398
chr14:91002051	MLT1B:LTR:ERVL-MaLR	Up	.	2	0	Inf	0.248062	0.86284	0	1	1	587264, 587330
chr15:41130574	MLT1G1:LTR:ERVL-MaLR	Up	SPINT1	4	0	Inf	0.0596045	0.86284	0	1	1	587264, 587278, 587332, 587400
chr15:43017908	AluSx1:SINE:Alu	Up	CDAN1	2	0	Inf	0.248062	0.86284	0	1	1	587264, 587354
chr15:49928979	L1ME3F:LINE:L1	Up	DTWD1	1	0	Inf	0.5	0.86284	0	1	1	587264
chr15:74487913	MIRb:SINE:MIR	Up	STRA6	1	0	Inf	0.5	0.86284	0	1	1	587264
chr15:78884051	L1PB1:LINE:L1	Up	CHRNA5	1	0	Inf	0.5	0.86284	0	1	1	587264
chr16:20913446	L2:LINE:L2	Up	LYRM1	3	1	3.07218	0.309559	0.86284	0.325502	0.940396	1	587264, 587269, 587304, 587392
chr16:21127558	THE1C:LTR:ERVL-MaLR	Up	TMEM159; DNAH3	8	0	Inf	0.00310765	0.179855	0	1	1	587264, 587276, 587342, 587346, 587352, 587354, 587356, 587392
chr16:30787717	AluSg:SINE:Alu	Up	RNF40	1	0	Inf	0.5	0.86284	0	1	1	587264
chr16:55553448	L1ME2:LINE:L1	Up	LPCAT2	1	0	Inf	0.5	0.86284	0	1	1	587264
chr17:74484035	MIRb:SINE:MIR	Up	RHBDF2	1	0	Inf	0.5	0.86284	0	1	1	587264
chr19:13227682	MIRb:SINE:MIR	Up	NACC1	2	0	Inf	0.248062	0.86284	0	1	1	587264, 587316
chr19:13879048	L2a:LINE:L2	Up	MRI1	1	2	0.494786	0.877907	1	2.02108	0.5	1	587264, 587305, 587339
chr19:39844639	MER117:DNA:hAT-Charlie	Up	PAF1; SAMD4B	7	3	2.47748	0.16203	0.86284	0.403635	0.95212	1	587264, 587279, 587294, 587335, 587337, 587346, 587358, 587378, 587392, 587400
chr19:40714591	MER3:DNA:hAT-Charlie	Up	MAP3K10	1	0	Inf	0.5	0.86284	0	1	1	587264
chr2:122408759	L1MB2:LINE:L1	Up	.	1	0	Inf	0.5	0.86284	0	1	1	587264
chr2:174392017	L1PA3:LINE:L1	Up	.	4	0	Inf	0.0596045	0.86284	0	1	1	587264, 587354, 587374, 587392
chr2:174562469	HAL1-2a_MD:LINE:L1	UpEdge	.	2	0	Inf	0.248062	0.86284	0	1	1	587264, 587380
chr2:174626320	MER5A1:DNA:hAT-Charlie	Up	.	1	0	Inf	0.5	0.86284	0	1	1	587264
chr2:49398104	THE1B:LTR:ERVL-MaLR	Up	.	2	0	Inf	0.248062	0.86284	0	1	1	587264, 587356
chr2:49670422	MLT1A0:LTR:ERVL-MaLR	Up	.	3	0	Inf	0.122093	0.86284	0	1	1	587264, 587356, 587386
chr2:64149648	MIRc:SINE:MIR	Up	VPS54	1	0	Inf	0.5	0.86284	0	1	1	587264
chr2:85053675	AluSg7:SINE:Alu	Up	TRABD2A	1	0	Inf	0.5	0.86284	0	1	1	587264
[truncated: 2,632 more rows]

## Sheet: stringent
chim_TEs	repeatName	ER_interaction	refID	cancer_occ	normal_occ	odds_ratio_cancer	p_values_cancer	adjusted_p_cancer	odds_ratio_normal	p_values_normal	adjusted_p_normal	sample
chr1:112169969	L1ME4a:LINE:L1	EInside	RAP1A	12	41	0.13493	1	1	7.41127	1.75401e-07	1.65146e-05	587220, 587223, 587225, 587227, 587231, 587233, 587235, 587237, 587242, 587243, 587245, 587246, 587255, 587257, 587263, 587269, 587277, 587279, 587283, 587285, 587292, 587299, 587303, 587305, 587307, 587319, 587323, 587331, 587333, 587335, 587342, 587344, 587345, 587349, 587351, 587353, 587359, 587360, 587361, 587368, 587370, 587371, 587375, 587376, 587377, 587379, 587380, 587381, 587387, 587388,…
chr1:155112737	L1M1:LINE:L1	UpEdge	DPM3	26	18	1.7333	0.0971041	0.821477	0.576933	0.95263	1	587220, 587224, 587232, 587233, 587234, 587236, 587237, 587244, 587246, 587247, 587254, 587256, 587260, 587277, 587278, 587282, 587283, 587284, 587298, 587299, 587301, 587305, 587317, 587322, 587335, 587339, 587340, 587342, 587345, 587347, 587348, 587357, 587358, 587360, 587365, 587368, 587374, 587379, 587380, 587384, 587387, 587389, 587392, 587394
chr1:2522549	LTR19A:LTR:ERV1	Up	FAM213B; MMEL1	8	11	0.690973	0.839588	1	1.44724	0.31023	1	587220, 587244, 587257, 587261, 587262, 587265, 587295, 587298, 587304, 587305, 587307, 587319, 587330, 587357, 587358, 587361, 587370, 587371, 587395
chr1:51763297	L2a:LINE:L2	Up	TTC39A	8	0	Inf	0.00310765	0.122702	0	1	1	587220, 587248, 587284, 587332, 587346, 587384, 587386, 587392
chr10:104209398	AluJb:SINE:Alu	UpEdge	C10orf95	38	16	4.25767	8.03437e-05	0.00655605	0.23487	0.999983	1	587220, 587228, 587230, 587232, 587234, 587235, 587244, 587248, 587254, 587256, 587263, 587264, 587278, 587284, 587293, 587298, 587299, 587301, 587302, 587316, 587317, 587318, 587319, 587330, 587332, 587334, 587336, 587338, 587340, 587341, 587342, 587345, 587346, 587347, 587348, 587350, 587352, 587354, 587355, 587358, 587362, 587363, 587364, 587368, 587370, 587374, 587378, 587379, 587380, 587386,…
chr10:124151709	L1MC5:LINE:L1	Up	PLEKHA1	3	4	0.739624	0.779949	1	1.35204	0.5	1	587220, 587247, 587260, 587269, 587335, 587365, 587370
chr10:127573823	MLT1D:LTR:ERVL-MaLR	EInside	BCCIP; DHX32	4	10	0.363387	0.977768	1	2.75188	0.0776706	1	587220, 587225, 587231, 587233, 587255, 587295, 587333, 587346, 587351, 587374, 587377, 587379, 587398, 587399
chr10:18801494	HSMAR1:DNA:TcMar-Mariner	UpEdge	CACNB2	1	0	Inf	0.5	0.821477	0	1	1	587220
chr10:88968996	L1MEg:LINE:L1	Up	SYT15	3	4	0.739624	0.779949	1	1.35204	0.5	1	587220, 587221, 587243, 587365, 587373, 587378, 587380
chr10:54789703	LTR30:LTR:ERV1	Up	.	15	0	Inf	1.2266e-05	0.00115489	0	1	1	587220, 587230, 587244, 587262, 587268, 587298, 587316, 587336, 587338, 587348, 587358, 587374, 587384, 587392, 587400
chr11:2397330	MER3:DNA:hAT-Charlie	UpEdge	CD81	9	0	Inf	0.00145194	0.0740488	0	1	1	587220, 587232, 587256, 587260, 587268, 587336, 587338, 587340, 587386
chr12:10515931	LTR15:LTR:ERV1	UpEdge	KLRK1; KLRC4-KLRK1	15	0	Inf	1.2266e-05	0.00115489	0	1	1	587220, 587226, 587234, 587244, 587264, 587268, 587282, 587292, 587294, 587318, 587344, 587348, 587368, 587370, 587378
chr12:120929813	MIRb:SINE:MIR	UpEdge	DYNLL1	25	15	2.07148	0.0432833	0.790727	0.482746	0.98205	1	587220, 587228, 587235, 587242, 587248, 587249, 587254, 587256, 587257, 587261, 587264, 587277, 587278, 587294, 587306, 587319, 587322, 587330, 587336, 587337, 587338, 587340, 587342, 587343, 587346, 587347, 587352, 587355, 587360, 587364, 587375, 587377, 587380, 587384, 587388, 587393, 587394, 587395, 587398, 587399
chr12:122502048	MLT1K:LTR:ERVL-MaLR	UpEdge	.	13	2	7.76705	0.00226704	0.102772	0.128749	0.999753	1	587220, 587222, 587246, 587278, 587284, 587300, 587303, 587340, 587342, 587356, 587362, 587368, 587384, 587386, 587393
chr12:127544987	LTR1:LTR:ERV1	UpEdge	.	33	21	2.14767	0.0248978	0.551874	0.465621	0.989856	1	587220, 587221, 587222, 587224, 587228, 587229, 587231, 587244, 587246, 587247, 587248, 587257, 587260, 587261, 587283, 587292, 587302, 587304, 587306, 587317, 587318, 587319, 587322, 587330, 587331, 587334, 587336, 587338, 587339, 587341, 587344, 587345, 587346, 587348, 587349, 587350, 587352, 587354, 587357, 587358, 587359, 587360, 587364, 587365, 587370, 587372, 587384, 587385, 587388, 587389,…
chr12:127631607	AluJb:SINE:Alu	UpEdge	.	1	0	Inf	0.5	0.821477	0	1	1	587220
chr12:13529347	MLT2B1:LTR:ERVL	EInside	.	37	46	0.548377	0.966309	1	1.82356	0.0719032	1	587220, 587222, 587226, 587229, 587230, 587231, 587232, 587233, 587234, 587235, 587236, 587237, 587243, 587244, 587246, 587247, 587249, 587257, 587263, 587265, 587277, 587279, 587283, 587285, 587292, 587293, 587294, 587298, 587299, 587301, 587302, 587305, 587317, 587319, 587322, 587330, 587332, 587333, 587334, 587336, 587339, 587340, 587341, 587343, 587344, 587345, 587346, 587347, 587348, 587349,…
chr12:14369477	LTR12F:LTR:ERV1	UpEdge	.	2	0	Inf	0.248062	0.821477	0	1	1	587220, 587392
chr12:20975120	LTR7:LTR:ERV1	UpEdge	SLCO1B7; SLCO1B3	25	0	Inf	1.69035e-09	6.89664e-07	0	1	1	587220, 587222, 587226, 587232, 587244, 587246, 587260, 587264, 587278, 587292, 587294, 587298, 587322, 587332, 587342, 587354, 587360, 587362, 587370, 587376, 587378, 587384, 587386, 587394, 587400
chr12:53594868	MIR3:SINE:MIR	Up	ITGB7	29	43	0.415054	0.996062	1	2.40932	0.0107164	0.285149	587220, 587221, 587222, 587227, 587228, 587229, 587231, 587233, 587234, 587235, 587236, 587237, 587243, 587244, 587247, 587256, 587257, 587261, 587265, 587276, 587277, 587278, 587279, 587298, 587300, 587301, 587304, 587306, 587317, 587319, 587332, 587333, 587336, 587337, 587339, 587340, 587341, 587342, 587343, 587344, 587345, 587347, 587348, 587349, 587350, 587351, 587352, 587353, 587354, 587355,…
chr14:24104835	LTR12D:LTR:ERV1	UpEdge	DHRS2	18	0	Inf	9.73707e-07	0.000198636	0	1	1	587220, 587222, 587224, 587236, 587246, 587256, 587268, 587282, 587284, 587298, 587336, 587342, 587344, 587352, 587360, 587362, 587376, 587394
chr14:47197010	L1ME4a:LINE:L1	UpEdge	.	5	4	1.2685	0.5	0.821477	0.788335	0.754002	1	587220, 587236, 587260, 587277, 587330, 587345, 587358, 587363, 587393
chr19:14602399	L2:LINE:L2	Up	GIPC1	65	65	0	1	1	0	1	1	587220, 587221, 587222, 587223, 587224, 587225, 587226, 587227, 587228, 587229, 587230, 587231, 587232, 587233, 587234, 587235, 587236, 587237, 587242, 587243, 587244, 587245, 587246, 587247, 587248, 587249, 587254, 587255, 587256, 587257, 587260, 587261, 587262, 587263, 587264, 587265, 587268, 587269, 587276, 587277, 587278, 587279, 587282, 587283, 587284, 587285, 587292, 587293, 587294, 587295,…
chr19:45417228	LTR2:LTR:ERV1	UpEdge	APOC1	10	2	5.66102	0.0150784	0.348226	0.176647	0.997842	1	587220, 587232, 587234, 587256, 587277, 587284, 587292, 587306, 587350, 587355, 587378, 587388
chr19:9250982	LTR33B:LTR:ERVL	UpEdge	ZNF317	18	23	0.701296	0.871343	1	1.42593	0.225242	1	587220, 587221, 587231, 587232, 587237, 587244, 587245, 587246, 587248, 587255, 587264, 587265, 587276, 587277, 587284, 587285, 587292, 587322, 587331, 587336, 587341, 587343, 587344, 587345, 587349, 587351, 587352, 587353, 587354, 587355, 587358, 587362, 587365, 587371, 587373, 587377, 587380, 587385, 587389, 587393, 587400
chr2:78768382	L1PBa1:LINE:L1	EInside	.	33	0	Inf	4.66238e-13	5.70675e-10	0	1	1	587220, 587222, 587224, 587228, 587230, 587232, 587236, 587248, 587254, 587262, 587264, 587276, 587282, 587284, 587292, 587294, 587304, 587306, 587330, 587332, 587334, 587336, 587340, 587342, 587344, 587352, 587354, 587362, 587370, 587372, 587376, 587380, 587386
chr20:24908580	HERVE-int:LTR:ERV1	EInside	.	29	15	2.66432	0.00774617	0.237033	0.375331	0.997433	1	587220, 587226, 587233, 587234, 587235, 587236, 587237, 587246, 587249, 587264, 587265, 587276, 587279, 587285, 587292, 587298, 587299, 587304, 587306, 587316, 587317, 587318, 587319, 587330, 587332, 587334, 587336, 587339, 587340, 587341, 587342, 587343, 587346, 587347, 587352, 587360, 587362, 587368, 587371, 587372, 587374, 587378, 587384, 587386
chr20:9313839	L2b:LINE:L2	EInside	PLCB4	46	40	1.50829	0.177071	0.821477	0.663002	0.902896	1	587220, 587222, 587226, 587230, 587231, 587232, 587233, 587235, 587236, 587237, 587243, 587244, 587247, 587248, 587254, 587255, 587257, 587260, 587261, 587263, 587264, 587265, 587277, 587282, 587283, 587285, 587292, 587294, 587298, 587299, 587300, 587301, 587302, 587304, 587317, 587318, 587319, 587322, 587330, 587334, 587336, 587338, 587339, 587340, 587341, 587343, 587344, 587345, 587346, 587347,…
chr21:40119242	MSTA:LTR:ERVL-MaLR	Up	.	1	0	Inf	0.5	0.821477	0	1	1	587220
chr22:28329086	LTR71A:LTR:ERV1	Up	.	7	1	7.62629	0.0309694	0.583177	0.131125	0.996892	1	587220, 587246, 587256, 587265, 587268, 587338, 587348, 587362
chr22:36663258	LTR57:LTR:ERVL	Up	APOL2	62	61	1.35204	0.5	0.821477	0.739624	0.779949	1	587220, 587221, 587222, 587223, 587225, 587226, 587227, 587228, 587229, 587230, 587231, 587232, 587233, 587234, 587235, 587236, 587237, 587242, 587243, 587244, 587245, 587246, 587248, 587249, 587254, 587255, 587256, 587257, 587260, 587261, 587262, 587263, 587264, 587265, 587268, 587269, 587276, 587277, 587278, 587279, 587282, 587283, 587284, 587285, 587292, 587293, 587294, 587295, 587298, 587299,…
chr3:14222825	MIR:SINE:MIR	Up	LSM3	57	54	1.44724	0.31023	0.821477	0.690973	0.839588	1	587220, 587222, 587223, 587224, 587225, 587226, 587228, 587229, 587230, 587231, 587232, 587233, 587235, 587236, 587237, 587242, 587243, 587244, 587245, 587246, 587247, 587249, 587254, 587255, 587256, 587257, 587260, 587261, 587263, 587264, 587265, 587268, 587269, 587276, 587277, 587278, 587279, 587282, 587283, 587285, 587292, 587293, 587294, 587295, 587298, 587299, 587300, 587302, 587303, 587304,…
chr3:42824273	L1M7:LINE:L1	UpEdge	HIGD1A	36	31	1.35825	0.241426	0.821477	0.736242	0.85383	1	587220, 587225, 587226, 587227, 587229, 587233, 587234, 587235, 587237, 587242, 587244, 587245, 587246, 587249, 587256, 587260, 587263, 587264, 587265, 587268, 587282, 587283, 587284, 587285, 587292, 587293, 587294, 587300, 587302, 587305, 587306, 587307, 587316, 587317, 587319, 587332, 587333, 587334, 587336, 587337, 587338, 587340, 587342, 587343, 587344, 587345, 587348, 587350, 587354, 587358,…
chr4:106624633	L2b:LINE:L2	EInside	INTS12; ARHGEF38	23	11	2.66772	0.0136482	0.332423	0.374851	0.995553	1	587220, 587221, 587232, 587234, 587235, 587245, 587256, 587260, 587264, 587265, 587294, 587295, 587302, 587316, 587318, 587331, 587332, 587335, 587338, 587341, 587342, 587348, 587350, 587352, 587357, 587359, 587360, 587364, 587365, 587368, 587378, 587384, 587386, 587388
chr4:129348991	LTR41:LTR:ERVL	EInside	.	1	0	Inf	0.5	0.821477	0	1	1	587220
chr4:143415025	THE1C:LTR:ERVL-MaLR	Up	INPP4B	1	0	Inf	0.5	0.821477	0	1	1	587220
chr4:144098718	HERVP71A-int:LTR:ERV1	UpEdge	.	2	1	2.02108	0.5	0.821477	0.494786	0.877907	1	587220, 587298, 587385
chr4:171147578	LTR10B1:LTR:ERV1	UpEdge	.	18	25	0.615108	0.932284	1	1.62573	0.131635	1	587220, 587229, 587231, 587236, 587237, 587244, 587247, 587248, 587257, 587263, 587264, 587265, 587279, 587298, 587299, 587317, 587322, 587333, 587336, 587341, 587342, 587343, 587344, 587347, 587349, 587352, 587353, 587355, 587356, 587359, 587361, 587362, 587364, 587370, 587371, 587374, 587376, 587379, 587384, 587385, 587389, 587399, 587401
chr4:69616537	LTR3B:LTR:ERVK	Up	.	7	0	Inf	0.00659037	0.212279	0	1	1	587220, 587230, 587244, 587260, 587350, 587352, 587356
chr5:108718862	Charlie7:DNA:hAT-Charlie	Up	PJA2	43	62	0.0961533	0.999999	1	10.4001	1.50543e-05	0.0010237	587220, 587221, 587222, 587223, 587224, 587225, 587226, 587227, 587228, 587229, 587231, 587232, 587233, 587234, 587235, 587236, 587237, 587242, 587243, 587244, 587245, 587246, 587247, 587248, 587249, 587255, 587257, 587261, 587263, 587265, 587268, 587269, 587276, 587277, 587279, 587283, 587285, 587292, 587293, 587295, 587298, 587299, 587300, 587301, 587303, 587304, 587307, 587316, 587317, 587322,…
chr5:116790424	L1PA17:LINE:L1	EInside	.	45	48	0.798274	0.781433	1	1.2527	0.348895	1	587220, 587222, 587224, 587227, 587229, 587231, 587232, 587233, 587235, 587236, 587237, 587243, 587244, 587247, 587249, 587254, 587257, 587262, 587263, 587264, 587265, 587268, 587276, 587277, 587279, 587282, 587283, 587284, 587292, 587293, 587294, 587298, 587299, 587300, 587301, 587302, 587304, 587305, 587316, 587317, 587318, 587319, 587322, 587330, 587332, 587333, 587336, 587337, 587338, 587339,…
chr5:132358443	Plat_L3:LINE:CR1	Up	ZCCHC10	17	28	0.470791	0.986797	1	2.12409	0.0323339	0.659612	587220, 587228, 587229, 587231, 587232, 587233, 587235, 587236, 587243, 587247, 587260, 587263, 587265, 587277, 587279, 587293, 587298, 587300, 587301, 587304, 587306, 587317, 587319, 587330, 587331, 587333, 587334, 587341, 587343, 587345, 587347, 587349, 587351, 587356, 587357, 587358, 587359, 587375, 587380, 587381, 587384, 587386, 587387, 587393, 587394
chr6:160146904	L1MC4:LINE:L1	UpEdge	WTAP	29	36	0.651117	0.919858	1	1.53582	0.146284	1	587220, 587221, 587223, 587224, 587225, 587227, 587228, 587230, 587231, 587232, 587234, 587235, 587236, 587237, 587243, 587245, 587247, 587254, 587257, 587261, 587263, 587265, 587277, 587279, 587282, 587283, 587285, 587292, 587300, 587301, 587302, 587305, 587306, 587307, 587316, 587331, 587332, 587334, 587341, 587342, 587346, 587348, 587349, 587350, 587351, 587352, 587354, 587355, 587357, 587359,…
chr6:71104328	MER48:LTR:ERV1	UpEdge	.	36	19	2.97874	0.00215317	0.101364	0.335713	0.999352	1	587220, 587221, 587224, 587227, 587228, 587230, 587231, 587232, 587236, 587244, 587247, 587249, 587254, 587255, 587261, 587262, 587264, 587268, 587282, 587284, 587293, 587298, 587300, 587304, 587318, 587333, 587339, 587340, 587341, 587342, 587344, 587345, 587346, 587347, 587348, 587352, 587354, 587355, 587356, 587358, 587359, 587362, 587363, 587368, 587372, 587373, 587374, 587376, 587377, 587378,…
chr6:86099851	L2c:LINE:L2	Up	.	11	30	0.240416	0.999936	1	4.15946	0.000293567	0.0138202	587220, 587221, 587227, 587231, 587233, 587235, 587236, 587237, 587243, 587261, 587263, 587265, 587277, 587279, 587283, 587293, 587318, 587319, 587330, 587333, 587334, 587336, 587341, 587343, 587344, 587345, 587347, 587353, 587355, 587358, 587359, 587361, 587362, 587363, 587368, 587369, 587373, 587377, 587389, 587398, 587399
chr7:102792791	LTR2:LTR:ERV1	UpEdge	DNAJC2; PMPCB	17	3	7.21833	0.000554372	0.0376973	0.138536	0.999933	1	587220, 587227, 587234, 587248, 587261, 587264, 587294, 587302, 587304, 587330, 587336, 587338, 587344, 587352, 587354, 587356, 587360, 587373, 587386, 587398
chr7:104566924	MIR:SINE:MIR	Up	LHFPL3	13	11	1.22534	0.41079	0.821477	0.816102	0.750854	1	587220, 587221, 587224, 587229, 587230, 587236, 587237, 587257, 587261, 587262, 587285, 587298, 587299, 587319, 587342, 587343, 587352, 587356, 587358, 587360, 587365, 587368, 587373, 587394
chr7:134212335	AluSx1:SINE:Alu	UpEdge	AKR1B15; AKR1B10	39	59	0.154789	0.999995	1	6.46043	3.69081e-05	0.00225877	587220, 587221, 587222, 587224, 587226, 587227, 587229, 587230, 587231, 587232, 587233, 587235, 587236, 587237, 587242, 587243, 587246, 587247, 587249, 587257, 587261, 587262, 587263, 587264, 587265, 587269, 587277, 587279, 587283, 587285, 587293, 587294, 587295, 587298, 587299, 587301, 587302, 587304, 587305, 587307, 587317, 587319, 587331, 587332, 587333, 587334, 587335, 587336, 587337, 587338,…
chr7:143883642	L1MD:LINE:L1	Up	ARHGEF5	23	11	2.66772	0.0136482	0.332423	0.374851	0.995553	1	587220, 587222, 587226, 587229, 587244, 587246, 587249, 587260, 587261, 587263, 587264, 587268, 587282, 587284, 587293, 587298, 587302, 587306, 587318, 587330, 587342, 587344, 587347, 587348, 587352, 587353, 587356, 587363, 587368, 587375, 587376, 587379, 587384, 587385
chr7:15707736	Tigger2a:DNA:TcMar-Tigger	Up	MEOX2	6	8	0.726372	0.801552	1	1.37671	0.389149	1	587220, 587226, 587235, 587268, 587317, 587336, 587339, 587342, 587349, 587357, 587358, 587363, 587375, 587379
chr7:2270104	Ricksha_c:DNA:MuDR	Up	FTSJ2; MAD1L1	60	59	1.21847	0.5	0.821477	0.8207	0.73476	1	587220, 587221, 587222, 587223, 587224, 587225, 587226, 587227, 587228, 587229, 587231, 587232, 587233, 587234, 587235, 587236, 587237, 587242, 587243, 587244, 587245, 587246, 587247, 587248, 587255, 587256, 587257, 587261, 587262, 587263, 587264, 587265, 587268, 587269, 587276, 587277, 587278, 587279, 587283, 587284, 587285, 587292, 587294, 587295, 587298, 587299, 587300, 587301, 587302, 587303,…
chr8:100904273	LTR56:LTR:ERV1	Up	COX6C	65	65	0	1	1	0	1	1	587220, 587221, 587222, 587223, 587224, 587225, 587226, 587227, 587228, 587229, 587230, 587231, 587232, 587233, 587234, 587235, 587236, 587237, 587242, 587243, 587244, 587245, 587246, 587247, 587248, 587249, 587254, 587255, 587256, 587257, 587260, 587261, 587262, 587263, 587264, 587265, 587268, 587269, 587276, 587277, 587278, 587279, 587282, 587283, 587284, 587285, 587292, 587293, 587294, 587295,…
chr8:144638990	L1MB7:LINE:L1	UpEdge	GSDMD	34	43	0.563662	0.96308	1	1.77411	0.0765207	1	587220, 587221, 587222, 587225, 587227, 587228, 587229, 587230, 587231, 587232, 587233, 587235, 587236, 587237, 587244, 587245, 587247, 587248, 587249, 587254, 587255, 587257, 587260, 587261, 587262, 587263, 587265, 587269, 587276, 587278, 587279, 587282, 587284, 587293, 587294, 587295, 587300, 587304, 587305, 587306, 587307, 587318, 587322, 587331, 587332, 587337, 587338, 587339, 587340, 587342,…
chr8:77900533	Tigger1:DNA:TcMar-Tigger	Up	PEX2	58	58	1	0.610851	1	1	0.610851	1	587220, 587221, 587222, 587223, 587224, 587225, 587226, 587227, 587228, 587229, 587231, 587232, 587235, 587237, 587242, 587243, 587244, 587245, 587246, 587249, 587256, 587257, 587260, 587261, 587262, 587263, 587264, 587268, 587269, 587276, 587277, 587278, 587279, 587282, 587284, 587285, 587293, 587294, 587295, 587298, 587299, 587300, 587301, 587302, 587303, 587304, 587305, 587306, 587307, 587316,…
chr9:131581831	MER1A:DNA:hAT-Charlie	UpEdge	ENDOG; C9orf114	9	2	5.00723	0.0271908	0.551874	0.199711	0.995688	1	587220, 587224, 587254, 587268, 587276, 587342, 587343, 587358, 587365, 587374, 587378
chr9:6248331	MSTD:LTR:ERVL-MaLR	Up	IL33	21	0	Inf	6.92728e-08	1.6958e-05	0	1	1	587220, 587230, 587234, 587246, 587260, 587264, 587294, 587298, 587302, 587318, 587322, 587330, 587346, 587352, 587356, 587360, 587362, 587374, 587386, 587392, 587400
chr1:118358287	HERVL18-int:LTR:ERVL	UpEdge	.	0	1	0	1	1	Inf	0.5	1	587221
chr1:150145183	MER77:LTR:ERVL	EInside	.	1	3	0.325502	0.940396	1	3.07218	0.309559	1	587221, 587348, 587373, 587377
chr1:179846393	AluJr:SINE:Alu	Up	TOR1AIP2	3	6	0.478452	0.917875	1	2.09007	0.245998	1	587221, 587229, 587261, 587306, 587336, 587357, 587363, 587365, 587386
chr1:203398280	LTR22A:LTR:ERVK	Up	.	5	19	0.204171	0.999757	1	4.89786	0.00136242	0.0521127	587221, 587227, 587231, 587247, 587249, 587263, 587279, 587298, 587319, 587341, 587346, 587347, 587349, 587352, 587355, 587372, 587373, 587375, 587377, 587379, 587386, 587389, 587393, 587399
chr1:222910499	L2a:LINE:L2	EInside	FAM177B	17	32	0.368172	0.998213	1	2.71612	0.00546403	0.167199	587221, 587226, 587231, 587233, 587236, 587243, 587246, 587247, 587263, 587265, 587276, 587277, 587278, 587283, 587284, 587293, 587300, 587318, 587319, 587332, 587333, 587336, 587341, 587343, 587345, 587347, 587348, 587349, 587351, 587354, 587355, 587357, 587363, 587364, 587368, 587369, 587372, 587373, 587375, 587377, 587378, 587379, 587385, 587387, 587389, 587393, 587398, 587399, 587401
chr1:43875078	L1M1:LINE:L1	EInside	SZT2	1	1	1	0.751938	1	1	0.751938	1	587221, 587268
chr1:43990198	L2c:LINE:L2	EInside	PTPRF	1	18	0.0415619	1	1	24.0605	1.11455e-05	0.000852628	587221, 587235, 587236, 587237, 587243, 587261, 587285, 587319, 587341, 587343, 587345, 587347, 587351, 587353, 587357, 587363, 587365, 587369, 587373
chr10:58116526	L1MEe:LINE:L1	UpEdge	ZWINT	39	30	1.74241	0.0797426	0.821477	0.573916	0.960779	1	587221, 587222, 587226, 587227, 587229, 587230, 587231, 587233, 587242, 587243, 587244, 587247, 587254, 587256, 587260, 587261, 587262, 587263, 587264, 587265, 587276, 587277, 587278, 587279, 587282, 587284, 587285, 587292, 587294, 587301, 587306, 587307, 587317, 587319, 587332, 587333, 587336, 587338, 587339, 587340, 587342, 587346, 587347, 587348, 587349, 587354, 587356, 587357, 587358, 587360,…
chr10:96443062	AluSq2:SINE:Alu	UpEdge	CYP2C18	0	8	0	1	1	Inf	0.00310765	0.1023	587221, 587235, 587265, 587299, 587317, 587355, 587375, 587387
chr12:111126376	MIRc:SINE:MIR	Up	TCTN1; HVCN1	9	40	0.102559	1	1	9.75052	1.25452e-08	1.53553e-06	587221, 587222, 587223, 587225, 587228, 587231, 587233, 587235, 587236, 587237, 587243, 587244, 587245, 587247, 587255, 587257, 587261, 587263, 587265, 587276, 587277, 587279, 587283, 587295, 587298, 587301, 587303, 587305, 587317, 587337, 587347, 587349, 587351, 587353, 587357, 587359, 587361, 587368, 587369, 587371, 587373, 587377, 587378, 587381, 587385, 587387, 587394, 587399, 587401
chr12:126514842	LTR22A:LTR:ERVK	UpEdge	.	1	3	0.325502	0.940396	1	3.07218	0.309559	1	587221, 587236, 587363, 587373
chr15:31928302	Tigger1:DNA:TcMar-Tigger	EInside	OTUD7A	7	16	0.372415	0.989941	1	2.68518	0.0321798	0.659612	587221, 587225, 587231, 587232, 587235, 587237, 587254, 587262, 587277, 587284, 587301, 587306, 587331, 587333, 587341, 587355, 587370, 587375, 587376, 587385, 587389, 587393, 587395
chr15:98559494	L2a:LINE:L2	EInside	.	1	39	0.010785	1	1	92.7211	1.23381e-14	7.55092e-12	587221, 587223, 587225, 587229, 587233, 587235, 587237, 587243, 587245, 587255, 587261, 587265, 587269, 587279, 587283, 587285, 587295, 587303, 587305, 587307, 587323, 587333, 587335, 587337, 587345, 587351, 587353, 587355, 587357, 587359, 587361, 587365, 587369, 587371, 587377, 587379, 587387, 587388, 587393, 587401
chr16:27344489	L3:LINE:CR1	UpEdge	IL4R	1	37	0.0122124	1	1	81.8839	1.29973e-13	5.30291e-11	587221, 587223, 587225, 587227, 587229, 587233, 587245, 587255, 587261, 587265, 587269, 587279, 587283, 587285, 587295, 587303, 587305, 587307, 587323, 587331, 587333, 587335, 587337, 587341, 587345, 587353, 587355, 587357, 587359, 587361, 587365, 587369, 587371, 587377, 587379, 587385, 587388, 587393
chr19:3538305	L1MB5:LINE:L1	EInside	FZR1	1	1	1	0.751938	1	1	0.751938	1	587221, 587224
chr19:52297998	LTR54:LTR:ERV1	UpEdge	FPR3	8	12	0.622165	0.888178	1	1.60729	0.233297	1	587221, 587227, 587228, 587242, 587247, 587277, 587292, 587306, 587332, 587341, 587344, 587345, 587348, 587349, 587351, 587373, 587379, 587385, 587386, 587387
chr19:53961081	L1M3:LINE:L1	Up	ZNF765	33	13	4.07761	0.000214812	0.0164331	0.245241	0.999952	1	587221, 587224, 587227, 587230, 587244, 587254, 587260, 587265, 587268, 587284, 587292, 587294, 587298, 587300, 587301, 587302, 587303, 587304, 587318, 587330, 587332, 587333, 587334, 587340, 587342, 587343, 587344, 587347, 587354, 587358, 587360, 587362, 587363, 587364, 587368, 587369, 587370, 587373, 587374, 587378, 587381, 587384, 587388, 587389, 587392, 587394
chr2:113621544	MLT2A2:LTR:ERVL	EInside	IL1B	4	9	0.410747	0.961929	1	2.43459	0.120805	1	587221, 587229, 587236, 587247, 587263, 587317, 587333, 587336, 587359, 587374, 587377, 587385, 587386
chr20:33134511	MLT1J:LTR:ERVL-MaLR	Up	MAP1LC3A	37	38	0.939379	0.638637	1	1.06453	0.5	1	587221, 587222, 587224, 587231, 587232, 587233, 587235, 587236, 587237, 587243, 587244, 587248, 587249, 587254, 587260, 587261, 587262, 587263, 587264, 587265, 587277, 587279, 587282, 587283, 587292, 587293, 587299, 587300, 587301, 587304, 587316, 587317, 587319, 587322, 587330, 587334, 587336, 587338, 587339, 587340, 587341, 587343, 587344, 587346, 587347, 587349, 587350, 587351, 587353, 587354,…
chr21:27082555	L2a:LINE:L2	UpEdge	JAM2	0	1	0	1	1	Inf	0.5	1	587221
chr21:41014298	L2b:LINE:L2	EInside	B3GALT5	3	5	0.583044	0.863251	1	1.71514	0.358888	1	587221, 587227, 587261, 587316, 587348, 587373, 587377, 587394
chr3:38029341	L2b:LINE:L2	EInside	VILL	20	55	0.0827571	1	1	12.0836	2.6758e-10	4.67882e-08	587221, 587222, 587226, 587227, 587229, 587231, 587232, 587233, 587235, 587236, 587237, 587243, 587244, 587247, 587249, 587257, 587261, 587263, 587265, 587277, 587279, 587283, 587285, 587293, 587299, 587301, 587305, 587307, 587317, 587319, 587331, 587333, 587336, 587337, 587339, 587340, 587341, 587343, 587345, 587346, 587347, 587348, 587349, 587351, 587352, 587353, 587355, 587357, 587359, 587361,…
chr4:25162797	LTR26:LTR:ERV1	Up	SEPSECS	1	2	0.494786	0.877907	1	2.02108	0.5	1	587221, 587232, 587347
chr4:27022758	L2a:LINE:L2	EInside	STIM2	1	1	1	0.751938	1	1	0.751938	1	587221, 587316
chr4:76105823	L1PB1:LINE:L1	Up	.	28	50	0.22986	0.999985	1	4.35048	7.27956e-05	0.00405008	587221, 587228, 587229, 587231, 587232, 587233, 587235, 587236, 587237, 587243, 587247, 587249, 587257, 587260, 587263, 587265, 587268, 587277, 587279, 587282, 587283, 587285, 587292, 587293, 587294, 587298, 587299, 587300, 587301, 587305, 587307, 587317, 587318, 587319, 587333, 587336, 587338, 587339, 587341, 587343, 587344, 587345, 587346, 587347, 587348, 587349, 587351, 587352, 587353, 587354,…
chr7:154720107	LTR23-int:LTR:ERV1	UpEdge	PAXIP1	4	26	0.100089	1	1	9.99107	2.85686e-06	0.00023312	587221, 587223, 587225, 587229, 587237, 587242, 587245, 587255, 587261, 587265, 587277, 587279, 587283, 587292, 587295, 587303, 587305, 587331, 587335, 587337, 587349, 587353, 587356, 587357, 587368, 587369, 587371, 587373, 587377, 587379
chr8:35601123	L1MC4:LINE:L1	Up	UNC5D	0	2	0	1	1	Inf	0.248062	1	587221, 587377
chr8:8544938	MLT1H2:LTR:ERVL-MaLR	EInside	.	1	17	0.0449209	0.999999	1	22.2613	2.47078e-05	0.0015917	587221, 587231, 587235, 587236, 587243, 587299, 587317, 587339, 587341, 587345, 587347, 587349, 587351, 587355, 587363, 587369, 587375, 587387
chr9:101703160	Charlie8:DNA:hAT-Charlie	UpEdge	COL15A1	2	36	0.0263165	1	1	37.999	5.37698e-12	1.31629e-09	587221, 587223, 587225, 587227, 587233, 587235, 587242, 587243, 587255, 587261, 587263, 587269, 587279, 587283, 587285, 587295, 587303, 587305, 587307, 587323, 587331, 587333, 587335, 587341, 587344, 587345, 587353, 587359, 587361, 587365, 587369, 587371, 587373, 587377, 587385, 587387, 587395, 587401
chr9:124926551	L2c:LINE:L2	Up	MORN5	3	48	0.0179336	1	1	55.7613	1.77997e-17	2.17868e-14	587221, 587223, 587225, 587227, 587229, 587231, 587233, 587235, 587237, 587242, 587243, 587245, 587255, 587261, 587265, 587269, 587276, 587279, 587283, 587285, 587295, 587301, 587303, 587305, 587307, 587323, 587331, 587333, 587335, 587337, 587339, 587341, 587343, 587345, 587351, 587353, 587355, 587357, 587359, 587361, 587365, 587369, 587371, 587377, 587379, 587385, 587387, 587388, 587393, 587395,…
chr9:95174383	AluJr4:SINE:Alu	UpEdge	OMD; CENPP	1	2	0.494786	0.877907	1	2.02108	0.5	1	587221, 587306, 587365
chr1:100214483	MIRb:SINE:MIR	Up	FRRS1	12	16	0.69536	0.856989	1	1.4381	0.261328	1	587222, 587229, 587230, 587235, 587236, 587237, 587247, 587263, 587264, 587298, 587299, 587317, 587332, 587341, 587342, 587343, 587345, 587346, 587349, 587351, 587358, 587363, 587375, 587376, 587378, 587386, 587387, 587389
chr1:18081647	LTR41:LTR:ERVL	EInside	ACTL8	6	0	Inf	0.0138509	0.332423	0	1	1	587222, 587264, 587278, 587316, 587392, 587394
chr1:59981194	THE1A:LTR:ERVL-MaLR	EInside	FGGY	6	0	Inf	0.0138509	0.332423	0	1	1	587222, 587262, 587318, 587356, 587362, 587368
chr10:102147800	LTR7B:LTR:ERV1	Up	.	7	0	Inf	0.00659037	0.212279	0	1	1	587222, 587256, 587260, 587282, 587356, 587358, 587380
chr10:29217625	MIR:SINE:MIR	UpEdge	.	1	0	Inf	0.5	0.821477	0	1	1	587222
chr10:47078852	LTR33:LTR:ERVL	UpEdge	NPY4R; LOC100996758	4	16	0.203172	0.999446	1	4.92193	0.00317599	0.1023	587222, 587231, 587247, 587263, 587279, 587319, 587334, 587339, 587341, 587349, 587353, 587355, 587363, 587369, 587376, 587379, 587389, 587398, 587399, 587401
chr10:67330144	MER61A:LTR:ERV1	UpEdge	.	12	21	0.477133	0.978535	1	2.09585	0.0530581	0.98589	587222, 587225, 587245, 587246, 587248, 587255, 587261, 587265, 587268, 587269, 587276, 587279, 587295, 587302, 587306, 587307, 587323, 587334, 587335, 587337, 587345, 587351, 587352, 587357, 587359, 587361, 587364, 587365, 587370, 587371, 587393, 587400, 587401
chr10:73979805	AluSp:SINE:Alu	UpEdge	ANAPC16	3	2	1.51931	0.5	0.821477	0.658194	0.817402	1	587222, 587292, 587303, 587304, 587361
chr10:75502617	LTR8:LTR:ERV1	UpEdge	FUT11; SEC24C	21	13	1.8996	0.0809431	0.821477	0.526427	0.964204	1	587222, 587224, 587228, 587231, 587234, 587235, 587243, 587246, 587260, 587277, 587282, 587285, 587300, 587301, 587302, 587306, 587331, 587332, 587333, 587339, 587342, 587344, 587345, 587349, 587351, 587352, 587356, 587357, 587364, 587372, 587386, 587392, 587394, 587398
chr12:112277523	MLT1J1:LTR:ERVL-MaLR	Up	MAPKAPK5	25	30	0.730959	0.856609	1	1.36807	0.238907	1	587222, 587224, 587232, 587236, 587237, 587243, 587247, 587248, 587257, 587260, 587261, 587263, 587277, 587282, 587283, 587284, 587285, 587293, 587299, 587300, 587301, 587317, 587318, 587319, 587322, 587330, 587334, 587335, 587336, 587339, 587341, 587344, 587345, 587347, 587349, 587350, 587352, 587354, 587356, 587362, 587365, 587368, 587375, 587378, 587381, 587384, 587385, 587386, 587387, 587389,…
chr12:54581636	L2c:LINE:L2	Up	SMUG1	3	1	3.07218	0.309559	0.821477	0.325502	0.940396	1	587222, 587260, 587301, 587338
chr12:72125399	LTR1:LTR:ERV1	UpEdge	.	1	0	Inf	0.5	0.821477	0	1	1	587222
chr15:81165186	MLT1J:LTR:ERVL-MaLR	UpEdge	CEMIP	1	0	Inf	0.5	0.821477	0	1	1	587222
chr16:28968681	AluJr:SINE:Alu	UpEdge	NFATC2IP	1	1	1	0.751938	1	1	0.751938	1	587222, 587347
chr16:88215420	L1ME1:LINE:L1	Up	.	7	0	Inf	0.00659037	0.212279	0	1	1	587222, 587226, 587234, 587244, 587292, 587352, 587372
chr16:57599225	MLT1K:LTR:ERVL-MaLR	UpEdge	ADGRG5	2	0	Inf	0.248062	0.821477	0	1	1	587222, 587360
chr17:5014025	MER4C:LTR:ERV1	Up	ZNF232	9	5	1.91898	0.198448	0.821477	0.521109	0.922329	1	587222, 587234, 587237, 587305, 587316, 587332, 587336, 587356, 587362, 587377, 587386, 587387, 587392, 587401
chr17:69077030	LTR9:LTR:ERV1	UpEdge	.	3	0	Inf	0.122093	0.821477	0	1	1	587222, 587248, 587262
chr17:72580504	LTR3B:LTR:ERVK	UpEdge	C17orf77; CD300LD	15	0	Inf	1.2266e-05	0.00115489	0	1	1	587222, 587224, 587248, 587256, 587264, 587282, 587340, 587352, 587354, 587356, 587368, 587370, 587380, 587386, 587398
chr18:44448155	LTR10B1:LTR:ERV1	UpEdge	PIAS2	1	0	Inf	0.5	0.821477	0	1	1	587222
chr18:45988651	L1PA15:LINE:L1	Up	.	1	0	Inf	0.5	0.821477	0	1	1	587222
chr19:53341366	L1M3:LINE:L1	Up	ZNF320	7	2	3.76624	0.0821253	0.821477	0.265517	0.983647	1	587222, 587231, 587234, 587242, 587268, 587318, 587336, 587371, 587376
chr2:102614908	MLT1H1:LTR:ERVL-MaLR	Up	IL1R2	9	0	Inf	0.00145194	0.0740488	0	1	1	587222, 587232, 587242, 587246, 587284, 587306, 587322, 587374, 587386
chr2:174136589	L2b:LINE:L2	Up	ZAK	6	0	Inf	0.0138509	0.332423	0	1	1	587222, 587226, 587244, 587368, 587392, 587394
chr2:219001161	L1MB4:LINE:L1	Up	.	3	2	1.51931	0.5	0.821477	0.658194	0.817402	1	587222, 587232, 587307, 587343, 587378
chr2:242626938	AluSc8:SINE:Alu	UpEdge	.	1	0	Inf	0.5	0.821477	0	1	1	587222
chr20:48883917	MIRb:SINE:MIR	UpEdge	LINC01272	3	0	Inf	0.122093	0.821477	0	1	1	587222, 587244, 587306
chr21:41029079	MLT2B3:LTR:ERVL	EInside	B3GALT5	20	34	0.408142	0.996336	1	2.45013	0.0101438	0.275911	587222, 587229, 587231, 587232, 587233, 587235, 587236, 587237, 587243, 587244, 587247, 587264, 587277, 587285, 587293, 587299, 587302, 587316, 587317, 587319, 587331, 587333, 587334, 587336, 587341, 587343, 587345, 587347, 587348, 587349, 587351, 587353, 587354, 587355, 587357, 587358, 587359, 587361, 587362, 587363, 587364, 587368, 587369, 587370, 587374, 587375, 587376, 587378, 587385, 587387,…
chr22:28320551	HSMAR1:DNA:TcMar-Mariner	UpEdge	.	1	2	0.494786	0.877907	1	2.02108	0.5	1	587222, 587357, 587393
chr3:14054049	L1PB1:LINE:L1	EInside	.	2	0	Inf	0.248062	0.821477	0	1	1	587222, 587344
chr4:143394323	L1PA14:LINE:L1	EInside	INPP4B	6	0	Inf	0.0138509	0.332423	0	1	1	587222, 587246, 587292, 587322, 587352, 587360
chr4:80127492	LTR10C:LTR:ERV1	EInside	.	1	0	Inf	0.5	0.821477	0	1	1	587222
chr5:127193203	MLT2C2:LTR:ERVL	Up	.	2	0	Inf	0.248062	0.821477	0	1	1	587222, 587224
chr6:15559047	HSMAR1:DNA:TcMar-Mariner	Up	DTNBP1	1	0	Inf	0.5	0.821477	0	1	1	587222
chr6:31910358	L2a:LINE:L2	UpEdge	C2	3	0	Inf	0.122093	0.821477	0	1	1	587222, 587334, 587340
chr7:104580421	LTR12C:LTR:ERV1	UpEdge	.	3	7	0.403635	0.95212	1	2.47748	0.16203	1	587222, 587236, 587277, 587301, 587343, 587353, 587357, 587368, 587387, 587393
chr7:106415072	MER41B:LTR:ERV1	EInside	.	7	0	Inf	0.00659037	0.212279	0	1	1	587222, 587232, 587246, 587352, 587380, 587384, 587386
chr7:150477649	MLT1K:LTR:ERVL-MaLR	EInside	.	1	0	Inf	0.5	0.821477	0	1	1	587222
chr7:150687762	LTR10A:LTR:ERV1	UpEdge	NOS3; ATG9B	3	0	Inf	0.122093	0.821477	0	1	1	587222, 587278, 587392
chr9:71590507	MLT1C:LTR:ERVL-MaLR	Up	PIP5K1B	23	19	1.32292	0.286985	0.821477	0.755902	0.825763	1	587222, 587223, 587225, 587226, 587245, 587254, 587255, 587269, 587276, 587283, 587285, 587294, 587295, 587300, 587301, 587302, 587303, 587305, 587306, 587307, 587316, 587318, 587322, 587323, 587330, 587331, 587333, 587335, 587337, 587350, 587352, 587354, 587358, 587364, 587365, 587370, 587371, 587378, 587384, 587386, 587388, 587400
chrX:117549766	L1PB1:LINE:L1	EInside	WDR44	5	3	1.71514	0.358888	0.821477	0.583044	0.863251	1	587222, 587236, 587268, 587299, 587347, 587348, 587354, 587375
chrY:7994224	LTR14C:LTR:ERVK	Up	.	4	0	Inf	0.0596045	0.821477	0	1	1	587222, 587234, 587332, 587338
chr11:71822443	MIRb:SINE:MIR	Up	ANAPC15; LRTOMT	2	3	0.658194	0.817402	1	1.51931	0.5	1	587223, 587225, 587246, 587376, 587387
chr12:28340972	L1MB8:LINE:L1	UpEdge	CCDC91	1	3	0.325502	0.940396	1	3.07218	0.309559	1	587223, 587235, 587306, 587371
chr12:42837367	HERVK22-int:LTR:ERVK	EInside	PPHLN1	1	4	0.240636	0.971144	1	4.15566	0.182598	1	587223, 587257, 587269, 587319, 587376
chr14:77540600	MLT1C:LTR:ERVL-MaLR	UpEdge	.	0	1	0	1	1	Inf	0.5	1	587223
chr17:38249791	L2b:LINE:L2	Up	THRA; NR1D1	2	7	0.265517	0.983647	1	3.76624	0.0821253	1	587223, 587225, 587227, 587237, 587263, 587279, 587285, 587350, 587352
chr20:48747573	LTR79:LTR:ERVL	Up	TMEM189; TMEM189-UBE2V1	0	13	0	1	1	Inf	6.27729e-05	0.00365876	587223, 587225, 587245, 587255, 587261, 587269, 587283, 587295, 587331, 587337, 587365, 587371, 587387
chr3:155758926	LTR12C:LTR:ERV1	UpEdge	.	1	8	0.112833	0.998548	1	8.86266	0.0163534	0.400331	587223, 587225, 587235, 587242, 587245, 587285, 587295, 587335, 587365
chr4:187811086	LTR12C:LTR:ERV1	UpEdge	.	14	19	0.666709	0.886834	1	1.49991	0.210234	1	587223, 587246, 587247, 587249, 587263, 587277, 587279, 587282, 587293, 587300, 587301, 587304, 587307, 587322, 587333, 587337, 587346, 587347, 587353, 587354, 587360, 587362, 587363, 587369, 587370, 587371, 587378, 587379, 587380, 587384, 587385, 587398, 587401
chr4:87373889	L1PB1:LINE:L1	Up	MAPK10	0	3	0	1	1	Inf	0.122093	1	587223, 587255, 587335
chr5:115291959	L2b:LINE:L2	EInside	.	1	12	0.0700977	0.999937	1	14.2658	0.00106359	0.0433943	587223, 587225, 587227, 587237, 587245, 587265, 587277, 587303, 587306, 587307, 587323, 587373, 587393
chr5:180034651	LTR13A:LTR:ERVK	EInside	FLT4	0	1	0	1	1	Inf	0.5	1	587223
chr8:144363778	LTR50:LTR:ERVL	Up	.	20	8	3.13879	0.0089536	0.267298	0.318594	0.99753	1	587223, 587224, 587226, 587228, 587230, 587232, 587256, 587257, 587284, 587285, 587293, 587316, 587334, 587336, 587340, 587344, 587345, 587352, 587356, 587357, 587358, 587378, 587381, 587384, 587388, 587393, 587394, 587398
chr8:74652099	MLT1F2:LTR:ERVL-MaLR	Up	STAU2	29	21	1.68102	0.103388	0.821477	0.594877	0.947868	1	587223, 587225, 587226, 587228, 587229, 587230, 587232, 587233, 587236, 587237, 587242, 587246, 587248, 587255, 587260, 587261, 587262, 587264, 587269, 587284, 587294, 587302, 587303, 587318, 587319, 587330, 587333, 587335, 587336, 587340, 587343, 587346, 587347, 587348, 587353, 587354, 587358, 587362, 587363, 587365, 587368, 587369, 587371, 587373, 587376, 587378, 587388, 587392, 587394, 587399
chrX:54842310	MER117:DNA:hAT-Charlie	Up	MAGED2	5	8	0.596116	0.879195	1	1.67752	0.280177	1	587223, 587224, 587243, 587244, 587279, 587303, 587335, 587345, 587346, 587352, 587353, 587357, 587388
chr1:59666338	MLT1F:LTR:ERVL-MaLR	EInside	.	1	0	Inf	0.5	0.821477	0	1	1	587224
chr1:70028568	L1ME3C:LINE:L1	EInside	.	1	0	Inf	0.5	0.821477	0	1	1	587224
chr1:83485122	Tigger1:DNA:TcMar-Tigger	EInside	.	3	0	Inf	0.122093	0.821477	0	1	1	587224, 587276, 587386
chr10:81440744	L1M5:LINE:L1	Up	.	11	20	0.461098	0.980729	1	2.16873	0.0493722	0.959232	587224, 587233, 587237, 587244, 587247, 587256, 587260, 587263, 587265, 587269, 587277, 587284, 587285, 587300, 587301, 587303, 587304, 587307, 587331, 587337, 587339, 587345, 587347, 587358, 587364, 587365, 587370, 587371, 587373, 587374, 587377
chr12:13080611	MER50:LTR:ERV1	Up	GPRC5D; HEBP1	17	0	Inf	2.29227e-06	0.000311748	0	1	1	587224, 587248, 587264, 587268, 587302, 587316, 587322, 587334, 587338, 587352, 587358, 587364, 587374, 587378, 587380, 587384, 587386
chr13:101090701	LTR47B:LTR:ERVL	EInside	GGACT; PCCA	37	4	19.6408	1.19214e-10	7.29592e-08	0.0509145	1	1	587224, 587228, 587229, 587232, 587234, 587236, 587244, 587246, 587248, 587254, 587255, 587268, 587278, 587282, 587284, 587292, 587299, 587300, 587302, 587306, 587316, 587318, 587322, 587330, 587334, 587338, 587340, 587342, 587350, 587352, 587354, 587360, 587364, 587368, 587370, 587375, 587376, 587378, 587386, 587388, 587400
chr13:22614926	LTR1:LTR:ERV1	UpEdge	.	8	0	Inf	0.00310765	0.122702	0	1	1	587224, 587230, 587282, 587322, 587330, 587352, 587356, 587358
chr19:35339925	MER49:LTR:ERV1	EInside	.	5	4	1.2685	0.5	0.821477	0.788335	0.754002	1	587224, 587264, 587265, 587318, 587319, 587335, 587353, 587368, 587380
chr21:44493416	L1MC3:LINE:L1	Up	CBS	8	1	8.86266	0.0163534	0.370677	0.112833	0.998548	1	587224, 587226, 587261, 587292, 587318, 587364, 587384, 587392, 587400
chr3:139063216	L2b:LINE:L2	UpEdge	MRPS22	1	0	Inf	0.5	0.821477	0	1	1	587224
chr3:33837182	L2a:LINE:L2	UpEdge	PDCD6IP	24	3	11.8793	3.13134e-06	0.000383277	0.0841802	1	1	587224, 587228, 587254, 587257, 587268, 587278, 587294, 587298, 587300, 587304, 587322, 587336, 587338, 587340, 587342, 587344, 587348, 587350, 587356, 587360, 587363, 587370, 587374, 587377, 587380, 587392, 587394
chr3:63408977	LTR45:LTR:ERV1	UpEdge	SYNPR	1	0	Inf	0.5	0.821477	0	1	1	587224
chr3:9973188	AluSg7:SINE:Alu	UpEdge	IL17RC	2	0	Inf	0.248062	0.821477	0	1	1	587224, 587282
chr4:4032839	HERVS71-int:LTR:ERV1	EInside	.	21	25	0.765233	0.820412	1	1.30679	0.291193	1	587224, 587233, 587236, 587247, 587260, 587263, 587265, 587276, 587277, 587284, 587293, 587301, 587317, 587318, 587322, 587333, 587339, 587340, 587341, 587346, 587347, 587348, 587349, 587350, 587353, 587355, 587357, 587359, 587360, 587363, 587364, 587368, 587369, 587374, 587375, 587376, 587378, 587379, 587380, 587384, 587385, 587386, 587389, 587398, 587399, 587401
chr7:152539651	L1ME1:LINE:L1	Up	ACTR3C	5	0	Inf	0.0288561	0.551874	0	1	1	587224, 587292, 587332, 587352, 587370
chr7:150019300	MER41B:LTR:ERV1	UpEdge	LRRC61; ZBED6CL; ACTR3C	2	1	2.02108	0.5	0.821477	0.494786	0.877907	1	587224, 587226, 587303
chr8:146075116	L2b:LINE:L2	UpEdge	COMMD5	3	2	1.51931	0.5	0.821477	0.658194	0.817402	1	587224, 587247, 587322, 587330, 587333
chr9:98632538	LTR78:LTR:ERV1	Up	ERCC6L2	2	0	Inf	0.248062	0.821477	0	1	1	587224, 587362
chr1:11845779	AluSz:SINE:Alu	UpEdge	MTHFR; C1orf167	6	4	1.54566	0.371949	0.821477	0.646974	0.83797	1	587225, 587242, 587262, 587263, 587348, 587350, 587359, 587380, 587381, 587384
chr1:151581892	L1MC4a:LINE:L1	UpEdge	SNX27	0	7	0	1	1	Inf	0.00659037	0.192062	587225, 587269, 587285, 587335, 587337, 587345, 587371
chr1:21746113	L1MEc:LINE:L1	Up	.	2	1	2.02108	0.5	0.821477	0.494786	0.877907	1	587225, 587282, 587364
chr1:236035619	MER39:LTR:ERV1	UpEdge	LYST	1	1	1	0.751938	1	1	0.751938	1	587225, 587316
chr1:44003824	L3:LINE:CR1	Up	PTPRF	5	2	2.6066	0.220051	0.821477	0.383641	0.942586	1	587225, 587264, 587318, 587323, 587350, 587352, 587372
chr10:28812691	L1M4:LINE:L1	UpEdge	.	0	1	0	1	1	Inf	0.5	1	587225
chr13:49546825	L2b:LINE:L2	UpEdge	FNDC3A	1	6	0.155496	0.99341	1	6.43104	0.0574144	0.98589	587225, 587235, 587263, 587301, 587322, 587349, 587399
chr15:31059631	Tigger1:DNA:TcMar-Tigger	EInside	.	1	2	0.494786	0.877907	1	2.02108	0.5	1	587225, 587351, 587370
chr2:170438919	L1PA13:LINE:L1	UpEdge	PPIG	0	4	0	1	1	Inf	0.0596045	0.98589	587225, 587323, 587359, 587361
chr2:3584315	MLT1A:LTR:ERVL-MaLR	Up	.	2	11	0.157824	0.998936	1	6.33618	0.00818048	0.232858	587225, 587242, 587245, 587255, 587265, 587269, 587283, 587285, 587295, 587335, 587337, 587342, 587371
chr20:44043228	L1ME2z:LINE:L1	UpEdge	PIGT	0	2	0	1	1	Inf	0.248062	1	587225, 587305
chr22:31282019	MER4E1:LTR:ERV1	UpEdge	OSBP2	6	6	1	0.618366	1	1	0.618366	1	587225, 587235, 587236, 587242, 587261, 587295, 587355, 587365, 587370, 587386, 587392, 587398
chr5:146761654	L1M4c:LINE:L1	UpEdge	STK32A	1	1	1	0.751938	1	1	0.751938	1	587225, 587242
chr5:96269789	L2a:LINE:L2	UpEdge	LNPEP	2	17	0.0910783	0.999989	1	10.9796	0.000139988	0.00713937	587225, 587231, 587235, 587247, 587255, 587261, 587265, 587277, 587333, 587339, 587349, 587351, 587353, 587359, 587364, 587369, 587378, 587393, 587399
chr6:31554715	MIRb:SINE:MIR	UpEdge	NCR3; LST1	2	10	0.176647	0.997842	1	5.66102	0.0150784	0.376652	587225, 587234, 587237, 587257, 587295, 587317, 587343, 587355, 587361, 587363, 587381, 587388
chr7:65205836	AluJr:SINE:Alu	EInside	.	0	1	0	1	1	Inf	0.5	1	587225
chr1:205481216	L2:LINE:L2	UpEdge	CDK18	6	2	3.17685	0.136749	0.821477	0.314777	0.969031	1	587226, 587278, 587292, 587305, 587318, 587340, 587353, 587368
chr11:10874251	Charlie1:DNA:hAT-Charlie	UpEdge	ZBED5	1	2	0.494786	0.877907	1	2.02108	0.5	1	587226, 587237, 587277
chr11:27238930	MIR3:SINE:MIR	UpEdge	.	8	0	Inf	0.00310765	0.122702	0	1	1	587226, 587262, 587304, 587348, 587350, 587352, 587358, 587392
chr12:70943708	L2c:LINE:L2	EInside	PTPRB	2	0	Inf	0.248062	0.821477	0	1	1	587226, 587334
chr12:91573223	L2c:LINE:L2	Up	DCN	36	25	1.97556	0.0392214	0.727378	0.506186	0.982728	1	587226, 587229, 587231, 587235, 587236, 587237, 587243, 587247, 587260, 587262, 587263, 587264, 587268, 587277, 587278, 587282, 587284, 587285, 587294, 587298, 587299, 587301, 587302, 587304, 587305, 587306, 587322, 587330, 587332, 587338, 587340, 587342, 587343, 587345, 587346, 587347, 587348, 587352, 587353, 587354, 587357, 587362, 587363, 587364, 587368, 587369, 587370, 587375, 587376, 587378,…
chr16:57698829	L1ME4a:LINE:L1	UpEdge	ADGRG1	1	0	Inf	0.5	0.821477	0	1	1	587226
chr19:15939547	LTR7C:LTR:ERV1	UpEdge	.	2	1	2.02108	0.5	0.821477	0.494786	0.877907	1	587226, 587294, 587379
chr19:5912613	AluJo:SINE:Alu	UpEdge	CAPS	1	0	Inf	0.5	0.821477	0	1	1	587226
chr2:233877319	MER45A:DNA:hAT-Tip100	UpEdge	NGEF	15	8	2.12515	0.0835011	0.821477	0.470555	0.96782	1	587226, 587228, 587248, 587249, 587254, 587260, 587262, 587265, 587278, 587279, 587282, 587292, 587298, 587304, 587316, 587319, 587345, 587347, 587361, 587364, 587370, 587379, 587400
chr4:90602411	MER61C:LTR:ERV1	UpEdge	.	14	0	Inf	2.78991e-05	0.00243918	0	1	1	587226, 587230, 587232, 587234, 587244, 587246, 587260, 587264, 587292, 587360, 587370, 587376, 587378, 587386
chr5:82391860	L1M3a:LINE:L1	EInside	XRCC4	2	0	Inf	0.248062	0.821477	0	1	1	587226, 587246
chr6:24191921	HAL1:LINE:L1	Up	KAAG1; DCDC2	1	0	Inf	0.5	0.821477	0	1	1	587226
chr6:28321641	LTR18B:LTR:ERVL	Up	ZSCAN31; ZKSCAN3	2	0	Inf	0.248062	0.821477	0	1	1	587226, 587394
chr7:144032450	THE1A-int:LTR:ERVL-MaLR	Up	.	1	0	Inf	0.5	0.821477	0	1	1	587226
chr7:155755169	L2c:LINE:L2	UpEdge	LOC389602	2	0	Inf	0.248062	0.821477	0	1	1	587226, 587246
chr8:11652131	LTR12C:LTR:ERV1	UpEdge	FDFT1	25	18	1.62573	0.131635	0.821477	0.615108	0.932284	1	587226, 587227, 587231, 587234, 587246, 587255, 587292, 587295, 587298, 587305, 587306, 587307, 587318, 587330, 587335, 587336, 587337, 587340, 587345, 587346, 587348, 587349, 587350, 587351, 587352, 587354, 587355, 587357, 587360, 587361, 587362, 587364, 587365, 587368, 587370, 587371, 587374, 587376, 587384, 587389, 587392, 587398, 587399
chr1:155607242	LTR12F:LTR:ERV1	Up	.	4	1	4.15566	0.182598	0.821477	0.240636	0.971144	1	587227, 587260, 587332, 587338, 587348
chr1:2481273	AluSx1:SINE:Alu	Up	.	7	9	0.752614	0.787971	1	1.3287	0.395174	1	587227, 587254, 587279, 587299, 587317, 587332, 587347, 587348, 587350, 587358, 587377, 587381, 587384, 587387, 587389, 587394
chr11:65134833	AluY:SINE:Alu	UpEdge	SLC25A45	0	1	0	1	1	Inf	0.5	1	587227
chr12:100804288	AluSx:SINE:Alu	Up	SLC17A8	0	2	0	1	1	Inf	0.248062	1	587227, 587373
chr12:6557664	AluSc8:SINE:Alu	Up	CD27	0	3	0	1	1	Inf	0.122093	1	587227, 587229, 587323
chr14:24891493	L2b:LINE:L2	EInside	CBLN3; KHNYN	1	23	0.0291431	1	1	34.3135	1.66691e-07	1.65146e-05	587227, 587233, 587247, 587261, 587263, 587277, 587293, 587299, 587305, 587317, 587319, 587339, 587341, 587343, 587347, 587357, 587359, 587363, 587373, 587375, 587377, 587379, 587386, 587395
chr14:64091220	L1ME1:LINE:L1	Up	WDR89	10	13	0.72906	0.8209	1	1.37163	0.323233	1	587227, 587236, 587264, 587265, 587292, 587307, 587323, 587331, 587334, 587335, 587336, 587339, 587343, 587347, 587351, 587353, 587354, 587356, 587362, 587373, 587381, 587386, 587394
chr15:45689281	MER21C:LTR:ERVL	Up	GATM	0	2	0	1	1	Inf	0.248062	1	587227, 587373
chr15:71624240	LTR16B2:LTR:ERVL	UpEdge	THSD4	0	3	0	1	1	Inf	0.122093	1	587227, 587261, 587373
chr15:76868821	L1MA3:LINE:L1	Up	SCAPER	0	2	0	1	1	Inf	0.248062	1	587227, 587373
chr16:29771795	MLT1G1:LTR:ERVL-MaLR	EInside	ZG16	4	4	1	0.641112	1	1	0.641112	1	587227, 587230, 587261, 587298, 587330, 587360, 587373, 587377
chr16:456503	AluSx1:SINE:Alu	UpEdge	DECR2	0	1	0	1	1	Inf	0.5	1	587227
chr17:47723643	AluSz:SINE:Alu	Up	SPOP	0	3	0	1	1	Inf	0.122093	1	587227, 587323, 587393
chr6:158724276	MER11A:LTR:ERVK	Up	.	0	4	0	1	1	Inf	0.0596045	0.98589	587227, 587261, 587373, 587377
chr6:42854451	AluSc:SINE:Alu	Up	RPL7L1	0	1	0	1	1	Inf	0.5	1	587227
chr7:99806535	MER57E1:LTR:ERV1	UpEdge	GATS; STAG3	3	11	0.23998	0.995652	1	4.16701	0.0222318	0.533563	587227, 587231, 587235, 587243, 587247, 587265, 587351, 587355, 587369, 587372, 587374, 587379, 587385, 587394
chr1:195690619	LTR14C:LTR:ERVK	Up	.	3	0	Inf	0.122093	0.821477	0	1	1	587228, 587294, 587370
chr1:207298755	MLT1A1:LTR:ERVL-MaLR	Up	C4BPA	1	0	Inf	0.5	0.821477	0	1	1	587228
chr1:70023382	L1PA10:LINE:L1	UpEdge	.	2	0	Inf	0.248062	0.821477	0	1	1	587228, 587276
chr11:128243736	L3:LINE:CR1	Up	.	1	0	Inf	0.5	0.821477	0	1	1	587228
chr11:61266182	MLT1N2:LTR:ERVL-MaLR	UpEdge	.	1	0	Inf	0.5	0.821477	0	1	1	587228
chr11:76666410	MLT1A:LTR:ERVL-MaLR	Up	ACER3	3	0	Inf	0.122093	0.821477	0	1	1	587228, 587284, 587364
chr11:823052	AluY:SINE:Alu	UpEdge	PNPLA2	2	0	Inf	0.248062	0.821477	0	1	1	587228, 587276
chr12:117192162	L1PB1:LINE:L1	EInside	RNFT2	2	0	Inf	0.248062	0.821477	0	1	1	587228, 587330
chr14:51093339	L1MA4:LINE:L1	UpEdge	ATL1; SAV1	1	0	Inf	0.5	0.821477	0	1	1	587228
chr15:97833400	L1PA3:LINE:L1	UpEdge	.	2	0	Inf	0.248062	0.821477	0	1	1	587228, 587276
chr16:810734	MIRc:SINE:MIR	UpEdge	MSLN	8	0	Inf	0.00310765	0.122702	0	1	1	587228, 587278, 587302, 587306, 587322, 587346, 587354, 587378
chr2:81708271	MER52A:LTR:ERV1	EInside	.	3	0	Inf	0.122093	0.821477	0	1	1	587228, 587306, 587372
chr21:37377405	MER48:LTR:ERV1	UpEdge	.	9	5	1.91898	0.198448	0.821477	0.521109	0.922329	1	587228, 587242, 587245, 587269, 587276, 587300, 587331, 587346, 587352, 587354, 587359, 587374, 587377, 587392
chr21:45905266	LTR1:LTR:ERV1	UpEdge	TSPEAR	3	1	3.07218	0.309559	0.821477	0.325502	0.940396	1	587228, 587244, 587284, 587285
chr3:195542366	ERV3-16A3_LTR:LTR:ERVL	Up	MUC4	1	0	Inf	0.5	0.821477	0	1	1	587228
chr3:49505964	AluSx1:SINE:Alu	UpEdge	DAG1	2	0	Inf	0.248062	0.821477	0	1	1	587228, 587376
chr4:122999204	L1ME4a:LINE:L1	UpEdge	.	2	1	2.02108	0.5	0.821477	0.494786	0.877907	1	587228, 587355, 587370
chr4:178649542	LTR18B:LTR:ERVL	UpEdge	.	2	0	Inf	0.248062	0.821477	0	1	1	587228, 587336
chr7:139227245	MLT1J:LTR:ERVL-MaLR	UpEdge	CLEC2L	2	0	Inf	0.248062	0.821477	0	1	1	587228, 587352
chr7:73473250	AluJr:SINE:Alu	UpEdge	ELN	1	0	Inf	0.5	0.821477	0	1	1	587228
chr8:134376827	LTR9:LTR:ERV1	Up	.	3	1	3.07218	0.309559	0.821477	0.325502	0.940396	1	587228, 587300, 587347, 587368
chr8:142350342	MER4B:LTR:ERV1	EInside	.	2	0	Inf	0.248062	0.821477	0	1	1	587228, 587236
chr8:29153737	MLT1N2:LTR:ERVL-MaLR	Up	.	1	0	Inf	0.5	0.821477	0	1	1	587228
chr8:32785297	LTR33:LTR:ERVL	EInside	.	6	0	Inf	0.0138509	0.332423	0	1	1	587228, 587230, 587254, 587268, 587352, 587354
chr8:54326789	MER61B:LTR:ERV1	Up	.	2	0	Inf	0.248062	0.821477	0	1	1	587228, 587358
chr9:100807594	MER57B1:LTR:ERV1	UpEdge	NANS; TRIM14	4	0	Inf	0.0596045	0.821477	0	1	1	587228, 587244, 587302, 587322
chrX:70484229	LTR7B:LTR:ERV1	UpEdge	.	1	0	Inf	0.5	0.821477	0	1	1	587228
chr1:1549172	HAL1:LINE:L1	UpEdge	MIB2	2	4	0.486752	0.896118	1	2.05443	0.340029	1	587229, 587246, 587294, 587347, 587351, 587377
chr1:162389149	LTR14C:LTR:ERVK	UpEdge	.	1	15	0.0529803	0.999995	1	18.8749	0.00011626	0.00618706	587229, 587233, 587236, 587263, 587265, 587299, 587317, 587339, 587341, 587345, 587347, 587349, 587375, 587379, 587387, 587389
chr1:179485210	L1PBa1:LINE:L1	Up	NPHS2; AXDND1	6	8	0.726372	0.801552	1	1.37671	0.389149	1	587229, 587254, 587260, 587293, 587298, 587299, 587305, 587347, 587354, 587363, 587378, 587386, 587387, 587393
chr1:19605090	L1MB7:LINE:L1	UpEdge	AKR7A2; AKR7A3	5	7	0.69244	0.817898	1	1.44417	0.381634	1	587229, 587249, 587263, 587283, 587331, 587339, 587346, 587354, 587360, 587363, 587376, 587392
chr1:59349143	L3:LINE:CR1	UpEdge	.	2	1	2.02108	0.5	0.821477	0.494786	0.877907	1	587229, 587334, 587380
chr10:14940112	MIR:SINE:MIR	UpEdge	SUV39H2	0	2	0	1	1	Inf	0.248062	1	587229, 587349
chr11:114521838	LTR12:LTR:ERV1	EInside	.	16	44	0.15842	1	1	6.31235	7.10118e-07	6.20846e-05	587229, 587231, 587233, 587235, 587236, 587243, 587247, 587249, 587257, 587263, 587265, 587269, 587276, 587277, 587285, 587293, 587299, 587302, 587305, 587307, 587317, 587319, 587331, 587332, 587333, 587336, 587337, 587338, 587339, 587340, 587341, 587343, 587345, 587346, 587347, 587348, 587349, 587351, 587353, 587354, 587355, 587357, 587361, 587362, 587363, 587364, 587368, 587369, 587371, 587375,…
chr12:31909796	LTR8A:LTR:ERV1	Up	.	0	23	0	1	1	Inf	1.11335e-08	1.53553e-06	587229, 587231, 587243, 587247, 587265, 587279, 587293, 587299, 587305, 587319, 587339, 587341, 587343, 587345, 587347, 587351, 587357, 587359, 587365, 587375, 587379, 587387, 587399
chr14:24910345	MIR:SINE:MIR	Up	SDR39U1; KHNYN	4	5	0.788335	0.754002	1	1.2685	0.5	1	587229, 587237, 587254, 587300, 587306, 587319, 587339, 587354, 587363
chr15:32810367	AluY:SINE:Alu	Up	.	0	2	0	1	1	Inf	0.248062	1	587229, 587393
chr15:90395575	L3:LINE:CR1	EInside	AP3S2; C15orf38-AP3S2	1	12	0.0700977	0.999937	1	14.2658	0.00106359	0.0433943	587229, 587233, 587235, 587236, 587237, 587263, 587283, 587285, 587299, 587317, 587333, 587339, 587365
chr20:30153831	MIR3:SINE:MIR	Up	HM13	0	5	0	1	1	Inf	0.0288561	0.619647	587229, 587293, 587343, 587357, 587375
chr20:329845	MIR:SINE:MIR	Up	NRSN2	1	2	0.494786	0.877907	1	2.02108	0.5	1	587229, 587257, 587316
chr4:21545934	MLT1E2:LTR:ERVL-MaLR	EInside	KCNIP4	0	1	0	1	1	Inf	0.5	1	587229
chr5:130559207	L2:LINE:L2	Up	.	1	36	0.0129855	1	1	77.009	4.06132e-13	1.24276e-10	587229, 587231, 587233, 587235, 587236, 587237, 587243, 587247, 587265, 587277, 587293, 587299, 587301, 587317, 587319, 587333, 587339, 587341, 587343, 587345, 587347, 587349, 587351, 587353, 587355, 587357, 587359, 587361, 587363, 587369, 587375, 587379, 587385, 587387, 587389, 587399, 587401
chr6:30103896	L3b:LINE:CR1	Up	TRIM40	1	9	0.0985964	0.999328	1	10.1424	0.00847163	0.235665	587229, 587233, 587235, 587333, 587343, 587345, 587359, 587374, 587381, 587385
chr1:11950755	LTR5B:LTR:ERVK	UpEdge	.	1	0	Inf	0.5	0.821477	0	1	1	587230
chr1:187610255	MER61A:LTR:ERV1	UpEdge	.	6	0	Inf	0.0138509	0.332423	0	1	1	587230, 587260, 587276, 587302, 587332, 587342
chr1:43238940	L2c:LINE:L2	UpEdge	C1orf50	1	0	Inf	0.5	0.821477	0	1	1	587230
chr10:17428605	MER48:LTR:ERV1	UpEdge	ST8SIA6	5	0	Inf	0.0288561	0.551874	0	1	1	587230, 587298, 587330, 587336, 587358
chr10:29431502	LTR1:LTR:ERV1	EInside	.	1	0	Inf	0.5	0.821477	0	1	1	587230
chr10:43085103	L1MC2:LINE:L1	Up	ZNF33A	1	0	Inf	0.5	0.821477	0	1	1	587230
chr10:45243253	LTR28:LTR:ERV1	EInside	.	3	0	Inf	0.122093	0.821477	0	1	1	587230, 587282, 587370
chr11:108002081	AluSx:SINE:Alu	UpEdge	ACAT1	1	0	Inf	0.5	0.821477	0	1	1	587230
chr12:31457911	PRIMA4-int:LTR:ERV1	Up	FAM60A	2	0	Inf	0.248062	0.821477	0	1	1	587230, 587316
chr12:53507324	PABL_A:LTR:ERV1	Up	SOAT2	1	0	Inf	0.5	0.821477	0	1	1	587230
chr12:92073762	AluSc8:SINE:Alu	UpEdge	.	1	0	Inf	0.5	0.821477	0	1	1	587230
chr16:56491889	L2a:LINE:L2	UpEdge	OGFOD1	1	0	Inf	0.5	0.821477	0	1	1	587230
chr16:67196255	MIR:SINE:MIR	UpEdge	HSF4; FBXL8	1	0	Inf	0.5	0.821477	0	1	1	587230
chr16:71672170	L1MC4a:LINE:L1	UpEdge	MARVELD3	1	0	Inf	0.5	0.821477	0	1	1	587230
chr17:642449	AluSq2:SINE:Alu	UpEdge	FAM57A	1	0	Inf	0.5	0.821477	0	1	1	587230
chr19:1270917	X6B_LINE:LINE:CR1	Up	CIRBP	1	0	Inf	0.5	0.821477	0	1	1	587230
chr2:10341304	PABL_A-int:LTR:ERV1	EInside	C2orf48	12	1	14.2658	0.00106359	0.0685174	0.0700977	0.999937	1	587230, 587236, 587246, 587254, 587282, 587302, 587340, 587354, 587359, 587368, 587370, 587372, 587378
chr2:126468166	LTR7C:LTR:ERV1	UpEdge	.	1	0	Inf	0.5	0.821477	0	1	1	587230
chr20:35927144	AluJb:SINE:Alu	Up	MANBAL	7	5	1.44417	0.381634	0.821477	0.69244	0.817898	1	587230, 587257, 587263, 587264, 587276, 587343, 587346, 587353, 587356, 587370, 587384, 587387
chr20:45237557	MLT1J:LTR:ERVL-MaLR	UpEdge	SLC13A3	1	0	Inf	0.5	0.821477	0	1	1	587230
chr20:6302584	AluY:SINE:Alu	UpEdge	.	1	0	Inf	0.5	0.821477	0	1	1	587230
chr3:165177947	MLT2B4:LTR:ERVL	EInside	.	3	0	Inf	0.122093	0.821477	0	1	1	587230, 587246, 587332
chr4:185546758	MER11B:LTR:ERVK	Up	.	1	0	Inf	0.5	0.821477	0	1	1	587230
chr5:87576734	MLT1F1-int:LTR:ERVL-MaLR	UpEdge	.	1	0	Inf	0.5	0.821477	0	1	1	587230
chr6:24502206	MLT2B1:LTR:ERVL	UpEdge	ALDH5A1	1	0	Inf	0.5	0.821477	0	1	1	587230
chr7:151058166	L1MC5:LINE:L1	Up	NUB1	1	0	Inf	0.5	0.821477	0	1	1	587230
chr7:65223631	AluSz6:SINE:Alu	Up	.	1	0	Inf	0.5	0.821477	0	1	1	587230
chr8:128256642	LTR66:LTR:ERVL	EInside	.	23	0	Inf	1.11335e-08	3.40687e-06	0	1	1	587230, 587232, 587248, 587254, 587264, 587282, 587292, 587294, 587298, 587318, 587322, 587330, 587344, 587348, 587352, 587356, 587360, 587362, 587376, 587380, 587384, 587388, 587398
chr9:140286270	AluSc:SINE:Alu	UpEdge	EXD3	3	0	Inf	0.122093	0.821477	0	1	1	587230, 587298, 587336
chr9:97031870	PABL_A:LTR:ERV1	Up	ZNF169	1	0	Inf	0.5	0.821477	0	1	1	587230
chrX:57138708	L1MB8:LINE:L1	UpEdge	.	2	0	Inf	0.248062	0.821477	0	1	1	587230, 587304
chrX:73218733	AluSp:SINE:Alu	UpEdge	.	2	2	1	0.690441	1	1	0.690441	1	587230, 587316, 587347, 587353
chrX:86983475	MER61A:LTR:ERV1	Up	.	1	0	Inf	0.5	0.821477	0	1	1	587230
chr1:25943363	MER52A:LTR:ERV1	UpEdge	MAN1C1	0	5	0	1	1	Inf	0.0288561	0.619647	587231, 587257, 587295, 587303, 587359
chr11:13983822	MIR:SINE:MIR	UpEdge	SPON1	0	9	0	1	1	Inf	0.00145194	0.0522697	587231, 587265, 587279, 587293, 587319, 587353, 587361, 587393, 587401
chr11:287740	L2a:LINE:L2	UpEdge	.	1	2	0.494786	0.877907	1	2.02108	0.5	1	587231, 587277, 587316
chr12:32111398	LTR24B:LTR:ERV1	UpEdge	KIAA1551	1	10	0.0872011	0.999692	1	11.4677	0.00431181	0.135325	587231, 587247, 587254, 587265, 587277, 587301, 587333, 587341, 587349, 587365, 587401
chr14:94941802	L2c:LINE:L2	Up	SERPINA9	1	12	0.0700977	0.999937	1	14.2658	0.00106359	0.0433943	587231, 587243, 587247, 587277, 587301, 587303, 587351, 587357, 587381, 587385, 587387, 587394, 587401
chr15:39900921	L1MA7:LINE:L1	Up	FSIP1	1	14	0.0578719	0.999988	1	17.2795	0.000246763	0.0120815	587231, 587235, 587247, 587263, 587279, 587305, 587339, 587341, 587345, 587357, 587363, 587368, 587369, 587387, 587399
chr17:38679591	L2c:LINE:L2	UpEdge	.	0	2	0	1	1	Inf	0.248062	1	587231, 587303
chr18:6947364	MIR3:SINE:MIR	Up	LAMA1	0	29	0	1	1	Inf	3.23167e-11	6.59261e-09	587231, 587233, 587235, 587247, 587265, 587277, 587279, 587293, 587299, 587307, 587319, 587333, 587339, 587341, 587345, 587347, 587349, 587353, 587355, 587357, 587361, 587363, 587369, 587375, 587379, 587387, 587389, 587399, 587401
chr19:42041265	L1PB:LINE:L1	UpEdge	.	0	2	0	1	1	Inf	0.248062	1	587231, 587301
chr19:53488987	HERVK3-int:LTR:ERVK	EInside	ZNF816; ZNF816-ZNF321P	6	14	0.373242	0.986589	1	2.67923	0.0435131	0.873116	587231, 587242, 587255, 587277, 587283, 587307, 587316, 587331, 587333, 587346, 587347, 587349, 587357, 587361, 587363, 587364, 587380, 587384, 587389, 587399
chr2:208527001	MLT1A1:LTR:ERVL-MaLR	EInside	.	2	8	0.22852	0.991528	1	4.37599	0.0478804	0.945252	587231, 587247, 587277, 587298, 587301, 587351, 587353, 587385, 587387, 587394
chr2:47596423	LTR41B:LTR:ERVL	Up	EPCAM	20	19	1.07541	0.5	0.821477	0.929881	0.648912	1	587231, 587232, 587233, 587234, 587235, 587236, 587237, 587246, 587247, 587248, 587254, 587260, 587261, 587264, 587265, 587276, 587278, 587279, 587284, 587293, 587294, 587298, 587299, 587301, 587305, 587316, 587340, 587347, 587355, 587359, 587368, 587384, 587385, 587392, 587393, 587394, 587395, 587400, 587401
chr3:186739599	MER21A:LTR:ERVL	EInside	ST6GAL1	0	6	0	1	1	Inf	0.0138509	0.353199	587231, 587277, 587351, 587381, 587385, 587387
chr4:146978910	L2:LINE:L2	EInside	.	0	1	0	1	1	Inf	0.5	1	587231
chr4:42315427	LTR10F:LTR:ERV1	UpEdge	.	0	5	0	1	1	Inf	0.0288561	0.619647	587231, 587243, 587345, 587375, 587379
chr6:109060285	Charlie13a:DNA:hAT-Charlie	EInside	.	0	8	0	1	1	Inf	0.00310765	0.1023	587231, 587319, 587339, 587347, 587349, 587355, 587363, 587379
chr7:77617194	L1PBa1:LINE:L1	EInside	.	9	40	0.102559	1	1	9.75052	1.25452e-08	1.53553e-06	587231, 587233, 587235, 587236, 587237, 587243, 587247, 587263, 587265, 587277, 587278, 587279, 587283, 587293, 587299, 587301, 587317, 587319, 587331, 587333, 587336, 587339, 587341, 587343, 587345, 587346, 587347, 587348, 587349, 587351, 587352, 587353, 587354, 587355, 587357, 587359, 587361, 587363, 587364, 587368, 587369, 587375, 587377, 587379, 587387, 587389, 587393, 587399, 587401
chr8:119294341	MIRc:SINE:MIR	Up	SAMD12	1	4	0.240636	0.971144	1	4.15566	0.182598	1	587231, 587303, 587351, 587394, 587401
chr8:130983125	MIR:SINE:MIR	Up	FAM49B	3	3	1	0.659971	1	1	0.659971	1	587231, 587262, 587301, 587318, 587348, 587351
chr8:23101064	LTR21A:LTR:ERV1	UpEdge	CHMP7	0	5	0	1	1	Inf	0.0288561	0.619647	587231, 587277, 587351, 587381, 587385
chr1:161718260	MER83:LTR:ERV1	UpEdge	DUSP12	3	0	Inf	0.122093	0.821477	0	1	1	587232, 587322, 587352
chr1:231658159	MLT1H2:LTR:ERVL-MaLR	Up	TSNAX	13	3	5.10724	0.007063	0.22167	0.195801	0.99884	1	587232, 587236, 587263, 587268, 587284, 587294, 587300, 587338, 587339, 587346, 587347, 587348, 587364, 587378, 587380, 587384
chr13:46948725	L2a:LINE:L2	Up	KIAA0226L	23	8	3.86089	0.00176332	0.0863321	0.259008	0.999597	1	587232, 587235, 587244, 587247, 587248, 587260, 587264, 587292, 587317, 587318, 587322, 587330, 587340, 587343, 587349, 587352, 587354, 587356, 587357, 587360, 587362, 587368, 587370, 587375, 587378, 587380, 587381, 587384, 587386, 587398, 587400
chr17:26558040	HERVE-int:LTR:ERV1	UpEdge	.	2	0	Inf	0.248062	0.821477	0	1	1	587232, 587236
chr19:51346348	L1PBa:LINE:L1	EInside	.	1	0	Inf	0.5	0.821477	0	1	1	587232
chr19:58410337	HERVK14-int:LTR:ERVK	EInside	ZNF814	1	1	1	0.751938	1	1	0.751938	1	587232, 587255
chr4:46932765	L1MEc:LINE:L1	Up	GABRA4	3	0	Inf	0.122093	0.821477	0	1	1	587232, 587262, 587394
chr5:27472180	MER61C:LTR:ERV1	UpEdge	.	4	0	Inf	0.0596045	0.821477	0	1	1	587232, 587292, 587302, 587360
chr7:108168464	L2c:LINE:L2	EInside	PNPLA8	17	0	Inf	2.29227e-06	0.000311748	0	1	1	587232, 587244, 587248, 587260, 587278, 587292, 587298, 587318, 587322, 587336, 587354, 587356, 587370, 587374, 587380, 587386, 587392
chr8:92080192	L1ME3:LINE:L1	UpEdge	OTUD6B	1	0	Inf	0.5	0.821477	0	1	1	587232
chr10:28623786	MLT1F:LTR:ERVL-MaLR	EInside	MPP7	0	2	0	1	1	Inf	0.248062	1	587233, 587269
chr12:109491694	MIR:SINE:MIR	Up	USP30	3	4	0.739624	0.779949	1	1.35204	0.5	1	587233, 587264, 587347, 587348, 587375, 587381, 587384
chr15:42188174	FLAM_C:SINE:Alu	UpEdge	EHD4	1	1	1	0.751938	1	1	0.751938	1	587233, 587334
chr15:57592489	AluSg:SINE:Alu	UpEdge	.	1	13	0.0635147	0.999972	1	15.7444	0.000516133	0.023398	587233, 587243, 587298, 587301, 587303, 587347, 587351, 587353, 587355, 587357, 587381, 587393, 587395, 587401
chr15:90617750	MIR:SINE:MIR	EInside	IDH2; ZNF710	0	2	0	1	1	Inf	0.248062	1	587233, 587369
chr17:43471021	MER115:DNA:hAT-Tip100	UpEdge	ARHGAP27	1	2	0.494786	0.877907	1	2.02108	0.5	1	587233, 587293, 587376
chr17:78174365	MER1A:DNA:hAT-Charlie	UpEdge	CARD14	6	2	3.17685	0.136749	0.821477	0.314777	0.969031	1	587233, 587292, 587300, 587301, 587330, 587350, 587356, 587392
chr19:21987816	L1MA2:LINE:L1	UpEdge	ZNF43	0	2	0	1	1	Inf	0.248062	1	587233, 587235
chr19:35606744	L3:LINE:CR1	Up	FXYD3	0	3	0	1	1	Inf	0.122093	1	587233, 587317, 587339
chr5:130561074	ERVL-E-int:LTR:ERVL	EInside	.	0	7	0	1	1	Inf	0.00659037	0.192062	587233, 587299, 587333, 587339, 587357, 587363, 587375
chr1:2482338	L1ME2:LINE:L1	Up	.	5	6	0.8207	0.73476	1	1.21847	0.5	1	587234, 587285, 587301, 587304, 587330, 587331, 587332, 587336, 587375, 587387, 587399
chr12:45584352	MLT1J:LTR:ERVL-MaLR	Up	ANO6	20	1	27.8938	2.17055e-06	0.000311748	0.0358503	1	1	587234, 587260, 587264, 587278, 587292, 587298, 587302, 587304, 587316, 587318, 587330, 587340, 587344, 587346, 587352, 587354, 587356, 587360, 587361, 587362, 587388
chr12:69018286	AluSz:SINE:Alu	UpEdge	RAP1B	3	2	1.51931	0.5	0.821477	0.658194	0.817402	1	587234, 587298, 587333, 587339, 587348
chr14:32159252	Tigger2:DNA:TcMar-Tigger	EInside	NUBPL	1	0	Inf	0.5	0.821477	0	1	1	587234
chr16:21172058	L1MC:LINE:L1	Up	TMEM159; DNAH3	2	1	2.02108	0.5	0.821477	0.494786	0.877907	1	587234, 587333, 587374
chr18:33759909	MLT1J:LTR:ERVL-MaLR	Up	MOCOS	9	0	Inf	0.00145194	0.0740488	0	1	1	587234, 587244, 587284, 587336, 587342, 587350, 587352, 587358, 587384
chr2:10339166	PABL_A-int:LTR:ERV1	UpEdge	C2orf48	1	0	Inf	0.5	0.821477	0	1	1	587234
chr6:28047634	LTR10A:LTR:ERV1	UpEdge	ZNF165	4	5	0.788335	0.754002	1	1.2685	0.5	1	587234, 587244, 587264, 587333, 587354, 587359, 587365, 587375, 587395
chr1:120531878	L1MB8:LINE:L1	Up	NOTCH2NL; NBPF20; NBPF10; NBPF9	2	3	0.658194	0.817402	1	1.51931	0.5	1	587235, 587263, 587268, 587372, 587373
chr1:17839760	MARNA:DNA:TcMar-Mariner	EInside	ARHGEF10L	3	4	0.739624	0.779949	1	1.35204	0.5	1	587235, 587244, 587277, 587370, 587376, 587381, 587389
chr11:64117858	AluSc8:SINE:Alu	UpEdge	CCDC88B	2	1	2.02108	0.5	0.821477	0.494786	0.877907	1	587235, 587236, 587294
chr11:66013875	L2a:LINE:L2	EInside	PACS1	0	1	0	1	1	Inf	0.5	1	587235
chr15:41128180	MLT1F2:LTR:ERVL-MaLR	Up	SPINT1	14	10	1.50502	0.249146	0.821477	0.664445	0.870933	1	587235, 587236, 587243, 587249, 587254, 587257, 587265, 587277, 587282, 587293, 587319, 587338, 587340, 587342, 587354, 587356, 587361, 587362, 587363, 587364, 587368, 587370, 587384, 587386
chr19:45160262	L2a:LINE:L2	UpEdge	PVR	2	1	2.02108	0.5	0.821477	0.494786	0.877907	1	587235, 587380, 587398
chrY:2870477	LTR4:LTR:ERV1	UpEdge	.	2	5	0.383641	0.942586	1	2.6066	0.220051	1	587235, 587236, 587331, 587347, 587355, 587379, 587386
chr1:211539707	L2c:LINE:L2	UpEdge	TRAF5	1	0	Inf	0.5	0.821477	0	1	1	587236
chr1:32131839	L2a:LINE:L2	EInside	COL16A1	7	0	Inf	0.00659037	0.212279	0	1	1	587236, 587246, 587298, 587302, 587316, 587350, 587378
chr1:93727406	THE1D:LTR:ERVL-MaLR	UpEdge	CCDC18	4	2	2.05443	0.340029	0.821477	0.486752	0.896118	1	587236, 587244, 587279, 587346, 587352, 587365
chr11:15789640	MLT1N2:LTR:ERVL-MaLR	Up	LOC102724957	1	24	0.0272796	1	1	36.6575	6.8686e-08	7.64288e-06	587236, 587243, 587247, 587265, 587279, 587293, 587299, 587305, 587317, 587319, 587339, 587341, 587345, 587347, 587349, 587353, 587357, 587361, 587363, 587369, 587375, 587379, 587387, 587389, 587399
chr12:10705570	MER51A:LTR:ERV1	Up	.	3	3	1	0.659971	1	1	0.659971	1	587236, 587256, 587257, 587345, 587347, 587348
chr12:4844314	L1M4b:LINE:L1	EInside	GALNT8	3	0	Inf	0.122093	0.821477	0	1	1	587236, 587364, 587370
chr14:38036110	AmnSINE2:SINE:Deu	Up	.	1	2	0.494786	0.877907	1	2.02108	0.5	1	587236, 587249, 587257
chr15:58820714	AluJb:SINE:Alu	UpEdge	LIPC	1	3	0.325502	0.940396	1	3.07218	0.309559	1	587236, 587341, 587355, 587389
chr15:59848144	AluJr:SINE:Alu	UpEdge	GCNT3; GTF2A2	4	12	0.292258	0.992937	1	3.42163	0.0295045	0.622647	587236, 587243, 587279, 587284, 587299, 587317, 587331, 587333, 587339, 587341, 587348, 587349, 587363, 587364, 587365, 587379
chr18:43195244	THE1D:LTR:ERVL-MaLR	Up	SLC14A2	1	3	0.325502	0.940396	1	3.07218	0.309559	1	587236, 587261, 587299, 587365
chr2:184389653	MLT1F2:LTR:ERVL-MaLR	EInside	.	1	0	Inf	0.5	0.821477	0	1	1	587236
chr1:45247551	AluSz:SINE:Alu	Up	RPS8	0	2	0	1	1	Inf	0.248062	1	587237, 587247
chr12:66737348	L1MB7:LINE:L1	UpEdge	GRIP1; HELB	0	2	0	1	1	Inf	0.248062	1	587237, 587399
chr14:74034038	LTR12_:LTR:ERV1	UpEdge	ACOT2	2	14	0.117319	0.999884	1	8.52379	0.00116028	0.0458123	587237, 587246, 587249, 587255, 587261, 587265, 587283, 587293, 587307, 587323, 587353, 587354, 587365, 587371, 587377, 587385
chr19:53756074	Tigger2a:DNA:TcMar-Tigger	Up	ZNF677	0	1	0	1	1	Inf	0.5	1	587237
chr22:29946788	MER113:DNA:hAT-Charlie	Up	THOC5	1	1	1	0.751938	1	1	0.751938	1	587237, 587284
chr7:100607201	AluJb:SINE:Alu	Up	MUC3A	0	1	0	1	1	Inf	0.5	1	587237
chr7:66204878	MIRb:SINE:MIR	UpEdge	RABGEF1	0	4	0	1	1	Inf	0.0596045	0.98589	587237, 587301, 587365, 587371
chr14:95805240	AluSq:SINE:Alu	UpEdge	.	1	0	Inf	0.5	0.821477	0	1	1	587242
chr18:12305611	AluJb:SINE:Alu	UpEdge	TUBB6	2	6	0.314777	0.969031	1	3.17685	0.136749	1	587242, 587255, 587285, 587295, 587307, 587335, 587365, 587388
chr2:48705547	L1MB8:LINE:L1	UpEdge	PPP1R21	1	1	1	0.751938	1	1	0.751938	1	587242, 587245
chr22:21310901	AluJb:SINE:Alu	UpEdge	.	1	0	Inf	0.5	0.821477	0	1	1	587242
chr10:29715639	LTR5A:LTR:ERVK	Up	.	0	1	0	1	1	Inf	0.5	1	587243
chr12:34181139	L1MA7:LINE:L1	Up	ALG10B	0	1	0	1	1	Inf	0.5	1	587243
chr12:6953966	L1MC4:LINE:L1	UpEdge	GNB3; CDCA3	3	4	0.739624	0.779949	1	1.35204	0.5	1	587243, 587246, 587364, 587369, 587389, 587392, 587399
chr14:96131073	MLT1H:LTR:ERVL-MaLR	UpEdge	.	0	3	0	1	1	Inf	0.122093	1	587243, 587381, 587401
chr22:25410374	AluJr:SINE:Alu	Up	KIAA1671	0	3	0	1	1	Inf	0.122093	1	587243, 587351, 587353
chr5:140601121	L2c:LINE:L2	UpEdge	PCDHB14; PCDHB15	0	1	0	1	1	Inf	0.5	1	587243
chr1:16926057	L1ME3:LINE:L1	Up	NBPF3	2	3	0.658194	0.817402	1	1.51931	0.5	1	587244, 587268, 587295, 587347, 587373
chr1:220920718	MER67B:LTR:ERV1	UpEdge	MARC2	8	7	1.16156	0.5	0.821477	0.860913	0.707845	1	587244, 587249, 587285, 587299, 587304, 587319, 587336, 587339, 587350, 587356, 587358, 587380, 587389, 587393, 587398
chr11:130317842	MER63D:DNA:hAT-Blackjack	UpEdge	ADAMTS15	1	0	Inf	0.5	0.821477	0	1	1	587244
chr11:134337111	LTR66:LTR:ERVL	EInside	.	7	3	2.47748	0.16203	0.821477	0.403635	0.95212	1	587244, 587277, 587293, 587354, 587356, 587357, 587370, 587378, 587388, 587398
chr12:117098347	LTR12C:LTR:ERV1	UpEdge	.	5	0	Inf	0.0288561	0.551874	0	1	1	587244, 587264, 587298, 587350, 587372
chr12:13036007	AluY:SINE:Alu	Up	.	5	0	Inf	0.0288561	0.551874	0	1	1	587244, 587322, 587364, 587370, 587392
chr20:3776423	MIR:SINE:MIR	UpEdge	CDC25B	1	1	1	0.751938	1	1	0.751938	1	587244, 587255
chr6:48078710	LTR33:LTR:ERVL	Up	PTCHD4	2	0	Inf	0.248062	0.821477	0	1	1	587244, 587260
chr9:20655631	L1HS:LINE:L1	UpEdge	FOCAD	2	1	2.02108	0.5	0.821477	0.494786	0.877907	1	587244, 587354, 587393
chrX:48448269	LTR75:LTR:ERVL	EInside	WDR13	1	0	Inf	0.5	0.821477	0	1	1	587244
chr15:74897667	MLT1C:LTR:ERVL-MaLR	UpEdge	CLK3	0	1	0	1	1	Inf	0.5	1	587245
chr19:52516564	L1MC4a:LINE:L1	UpEdge	ZNF614	4	3	1.35204	0.5	0.821477	0.739624	0.779949	1	587245, 587295, 587323, 587334, 587350, 587362, 587394
chr2:96901479	ERVL-E-int:LTR:ERVL	EInside	.	2	2	1	0.690441	1	1	0.690441	1	587245, 587276, 587295, 587306
chr3:37029355	L2b:LINE:L2	UpEdge	EPM2AIP1; MLH1	0	3	0	1	1	Inf	0.122093	1	587245, 587365, 587371
chr7:146318	MER57-int:LTR:ERV1	UpEdge	.	1	5	0.18958	0.986149	1	5.27483	0.103882	1	587245, 587261, 587283, 587303, 587332, 587343
chr8:100008858	Charlie1b:DNA:hAT-Charlie	Up	VPS13B	0	1	0	1	1	Inf	0.5	1	587245
chr1:42447191	MIRb:SINE:MIR	UpEdge	.	1	0	Inf	0.5	0.821477	0	1	1	587246
chr1:77997693	LTR12C:LTR:ERV1	UpEdge	AK5	1	0	Inf	0.5	0.821477	0	1	1	587246
chr10:33271446	AluSz6:SINE:Alu	Up	.	1	0	Inf	0.5	0.821477	0	1	1	587246
chr10:54214239	L2a:LINE:L2	Up	.	3	0	Inf	0.122093	0.821477	0	1	1	587246, 587332, 587392
chr11:127963860	ERVL-B4-int:LTR:ERVL	EInside	.	1	0	Inf	0.5	0.821477	0	1	1	587246
chr13:49066151	L2a:LINE:L2	EInside	RCBTB2	1	2	0.494786	0.877907	1	2.02108	0.5	1	587246, 587357, 587385
chr16:88188897	L1MB7:LINE:L1	Up	.	3	0	Inf	0.122093	0.821477	0	1	1	587246, 587300, 587362
chr16:63651595	MER52A:LTR:ERV1	EInside	.	3	0	Inf	0.122093	0.821477	0	1	1	587246, 587332, 587376
chr16:65304465	MIR3:SINE:MIR	UpEdge	.	2	0	Inf	0.248062	0.821477	0	1	1	587246, 587372
chr17:62702359	L2a:LINE:L2	EInside	.	1	0	Inf	0.5	0.821477	0	1	1	587246
chr2:10170395	MLT1A0:LTR:ERVL-MaLR	UpEdge	.	3	0	Inf	0.122093	0.821477	0	1	1	587246, 587282, 587322
chr2:65274978	MLT1F2:LTR:ERVL-MaLR	EInside	.	2	0	Inf	0.248062	0.821477	0	1	1	587246, 587300
chr2:74686486	L3:LINE:CR1	UpEdge	WBP1	1	0	Inf	0.5	0.821477	0	1	1	587246
chr21:32097786	MLT2D:LTR:ERVL	Up	.	1	0	Inf	0.5	0.821477	0	1	1	587246
chr4:177301656	MER76:LTR:ERVL	EInside	.	1	0	Inf	0.5	0.821477	0	1	1	587246
chr4:9540107	AluSx:SINE:Alu	Up	.	2	1	2.02108	0.5	0.821477	0.494786	0.877907	1	587246, 587282, 587363
chr5:115367901	Tigger7:DNA:TcMar-Tigger	UpEdge	ARL14EPL	1	0	Inf	0.5	0.821477	0	1	1	587246
chr5:115410890	THE1B:LTR:ERVL-MaLR	UpEdge	COMMD10	1	0	Inf	0.5	0.821477	0	1	1	587246
chr5:33049132	L1M2a:LINE:L1	Up	.	1	0	Inf	0.5	0.821477	0	1	1	587246
chr5:55146952	MER82:DNA:TcMar-Tigger	EInside	IL31RA	1	0	Inf	0.5	0.821477	0	1	1	587246
chr6:37391383	LTR9:LTR:ERV1	Up	CMTR1	1	0	Inf	0.5	0.821477	0	1	1	587246
chr7:107383205	MIRb:SINE:MIR	UpEdge	CBLL1	3	0	Inf	0.122093	0.821477	0	1	1	587246, 587298, 587322
chr8:123573224	Tigger1:DNA:TcMar-Tigger	UpEdge	.	1	0	Inf	0.5	0.821477	0	1	1	587246
chr11:63713677	AluJb:SINE:Alu	UpEdge	NAA40	0	1	0	1	1	Inf	0.5	1	587247
chr11:67400784	L2a:LINE:L2	Up	TBX10	0	15	0	1	1	Inf	1.2266e-05	0.00088315	587247, 587263, 587265, 587293, 587305, 587319, 587333, 587345, 587347, 587349, 587355, 587359, 587363, 587379, 587385
chr12:110411245	L1MEf:LINE:L1	UpEdge	GIT2	0	8	0	1	1	Inf	0.00310765	0.1023	587247, 587333, 587343, 587347, 587353, 587355, 587357, 587363
chr14:92526615	AluSz:SINE:Alu	UpEdge	ATXN3	0	1	0	1	1	Inf	0.5	1	587247
chr16:53081254	MLT1B:LTR:ERVL-MaLR	Up	.	0	9	0	1	1	Inf	0.00145194	0.0522697	587247, 587283, 587317, 587345, 587347, 587351, 587363, 587369, 587375
chr16:85969294	MLT1D:LTR:ERVL-MaLR	UpEdge	.	0	2	0	1	1	Inf	0.248062	1	587247, 587381
chr16:9201981	MIRb:SINE:MIR	Up	C16orf72	0	1	0	1	1	Inf	0.5	1	587247
chr2:228224645	Tigger4:DNA:TcMar-Tigger	UpEdge	TM4SF20	0	1	0	1	1	Inf	0.5	1	587247
chr7:30429329	L2a:LINE:L2	UpEdge	.	0	1	0	1	1	Inf	0.5	1	587247
chr8:146283696	HERVK13-int:LTR:ERVK	UpEdge	.	0	1	0	1	1	Inf	0.5	1	587247
chr1:1549545	MER65D:LTR:ERV1	UpEdge	MIB2	1	0	Inf	0.5	0.821477	0	1	1	587248
chr1:174977210	L2a:LINE:L2	UpEdge	CACYBP	1	0	Inf	0.5	0.821477	0	1	1	587248
chr1:44682692	MER5C:DNA:hAT-Charlie	UpEdge	DMAP1	1	0	Inf	0.5	0.821477	0	1	1	587248
chr1:9639165	MER21A:LTR:ERVL	UpEdge	SLC25A33	1	0	Inf	0.5	0.821477	0	1	1	587248
chr12:130616291	LTR33A:LTR:ERVL	UpEdge	.	1	0	Inf	0.5	0.821477	0	1	1	587248
chr13:24912860	LTR12D:LTR:ERV1	EInside	.	1	0	Inf	0.5	0.821477	0	1	1	587248
chr19:13871911	AluY:SINE:Alu	UpEdge	CCDC130	2	2	1	0.690441	1	1	0.690441	1	587248, 587301, 587305, 587316
chr2:109626606	HAL1:LINE:L1	UpEdge	.	1	0	Inf	0.5	0.821477	0	1	1	587248
chr2:154449198	L1PBa1:LINE:L1	Up	RPRM	2	0	Inf	0.248062	0.821477	0	1	1	587248, 587304
chr2:241522097	MER51B:LTR:ERV1	UpEdge	CAPN10	1	0	Inf	0.5	0.821477	0	1	1	587248
chr2:25650544	MIRc:SINE:MIR	Up	DTNB	1	1	1	0.751938	1	1	0.751938	1	587248, 587303
chr3:52401888	MER31A:LTR:ERV1	UpEdge	DNAH1	1	0	Inf	0.5	0.821477	0	1	1	587248
chr4:76052015	L1PA2:LINE:L1	Up	.	11	0	Inf	0.000307986	0.022175	0	1	1	587248, 587264, 587268, 587276, 587294, 587316, 587318, 587364, 587370, 587378, 587384
chr6:169582702	THE1A:LTR:ERVL-MaLR	Up	.	1	0	Inf	0.5	0.821477	0	1	1	587248
chr8:141519200	L2a:LINE:L2	UpEdge	CHRAC1	1	0	Inf	0.5	0.821477	0	1	1	587248
chr17:79002839	L1MC3:LINE:L1	UpEdge	.	4	3	1.35204	0.5	0.821477	0.739624	0.779949	1	587249, 587254, 587279, 587301, 587358, 587362, 587368
chr19:12056187	HERVE-int:LTR:ERV1	UpEdge	ZNF700	0	1	0	1	1	Inf	0.5	1	587249
chr2:85538747	Tigger3b:DNA:TcMar-Tigger	UpEdge	TGOLN2	5	4	1.2685	0.5	0.821477	0.788335	0.754002	1	587249, 587278, 587279, 587301, 587340, 587368, 587388, 587389, 587392
chr22:20050372	AluSq2:SINE:Alu	UpEdge	TANGO2	0	1	0	1	1	Inf	0.5	1	587249
chr6:123108276	MER4B:LTR:ERV1	UpEdge	SMPDL3A	1	4	0.240636	0.971144	1	4.15566	0.182598	1	587249, 587285, 587307, 587370, 587381
chr11:880838	L1MEc:LINE:L1	UpEdge	CHID1	2	3	0.658194	0.817402	1	1.51931	0.5	1	587254, 587293, 587306, 587307, 587341
chr12:104319102	MLT1F:LTR:ERVL-MaLR	EInside	.	3	0	Inf	0.122093	0.821477	0	1	1	587254, 587330, 587352
chr12:55223982	MER31-int:LTR:ERV1	Up	MUCL1	3	0	Inf	0.122093	0.821477	0	1	1	587254, 587334, 587380
chr12:56117272	MER58D:DNA:hAT-Charlie	UpEdge	RDH5	1	0	Inf	0.5	0.821477	0	1	1	587254
chr14:93754535	HAL1:LINE:L1	UpEdge	BTBD7	1	0	Inf	0.5	0.821477	0	1	1	587254
chr15:48454743	Tigger1:DNA:TcMar-Tigger	UpEdge	MYEF2	1	1	1	0.751938	1	1	0.751938	1	587254, 587381
chr16:10536142	HERVI-int:LTR:ERV1	EInside	ATF7IP2	1	0	Inf	0.5	0.821477	0	1	1	587254
chr16:69355848	THE1A:LTR:ERVL-MaLR	UpEdge	PDF; VPS4A; COG8	1	0	Inf	0.5	0.821477	0	1	1	587254
chr16:75630642	L1MB7:LINE:L1	UpEdge	ADAT1	1	0	Inf	0.5	0.821477	0	1	1	587254
chr17:10043496	AluJb:SINE:Alu	Up	ANKFY1	1	0	Inf	0.5	0.821477	0	1	1	587254
chr17:4513698	AluJb:SINE:Alu	UpEdge	.	1	0	Inf	0.5	0.821477	0	1	1	587254
chr17:73095516	AluSx1:SINE:Alu	UpEdge	SLC16A5	1	0	Inf	0.5	0.821477	0	1	1	587254
chr19:57903466	L1PB4:LINE:L1	UpEdge	ZNF548	3	0	Inf	0.122093	0.821477	0	1	1	587254, 587276, 587292
chr2:70630077	L1PB1:LINE:L1	Up	.	1	2	0.494786	0.877907	1	2.02108	0.5	1	587254, 587299, 587375
chr2:71622486	LTR22A:LTR:ERVK	Up	ZNF638	2	1	2.02108	0.5	0.821477	0.494786	0.877907	1	587254, 587292, 587301
chr21:38571886	L1ME4a:LINE:L1	UpEdge	TTC3	1	0	Inf	0.5	0.821477	0	1	1	587254
chr3:80771430	THE1C:LTR:ERVL-MaLR	Up	.	1	0	Inf	0.5	0.821477	0	1	1	587254
chr4:78557997	LTR18A:LTR:ERVL	Up	.	5	0	Inf	0.0288561	0.551874	0	1	1	587254, 587264, 587292, 587346, 587356
chr6:153306542	AluSz:SINE:Alu	UpEdge	MTRF1L	1	0	Inf	0.5	0.821477	0	1	1	587254
chr6:154664814	LTR9B:LTR:ERV1	Up	IPCEF1	1	0	Inf	0.5	0.821477	0	1	1	587254
chr6:31719593	AluSx:SINE:Alu	UpEdge	SAPCD1; VWA7; MSH5	1	0	Inf	0.5	0.821477	0	1	1	587254
chr6:8652327	MLT1A:LTR:ERVL-MaLR	EInside	.	6	1	6.43104	0.0574144	0.821477	0.155496	0.99341	1	587254, 587260, 587264, 587344, 587345, 587362, 587370
chr7:92192709	L2a:LINE:L2	EInside	FAM133B	1	0	Inf	0.5	0.821477	0	1	1	587254
chr8:142384252	L3b:LINE:CR1	Up	.	1	0	Inf	0.5	0.821477	0	1	1	587254
chr8:52885976	L1M4c:LINE:L1	Up	.	2	0	Inf	0.248062	0.821477	0	1	1	587254, 587334
chr8:87345700	HSMAR2:DNA:TcMar-Mariner	UpEdge	.	2	1	2.02108	0.5	0.821477	0.494786	0.877907	1	587254, 587265, 587316
chr9:102657034	L1M1:LINE:L1	Up	.	3	0	Inf	0.122093	0.821477	0	1	1	587254, 587264, 587354
chr9:66456674	LTR2:LTR:ERV1	UpEdge	.	1	0	Inf	0.5	0.821477	0	1	1	587254
chrX:73223420	L1MA7:LINE:L1	Up	.	3	0	Inf	0.122093	0.821477	0	1	1	587254, 587282, 587384
chr10:88972544	AluSq2:SINE:Alu	Up	SYT15	0	2	0	1	1	Inf	0.248062	1	587255, 587361
chr12:38721191	MIRb:SINE:MIR	Up	.	0	1	0	1	1	Inf	0.5	1	587255
chr12:8821036	MLT1F2:LTR:ERVL-MaLR	EInside	RIMKLB	0	4	0	1	1	Inf	0.0596045	0.98589	587255, 587323, 587357, 587371
chr19:58024739	HERVK3-int:LTR:ERVK	EInside	ZNF773	0	1	0	1	1	Inf	0.5	1	587255
chr20:48788909	LTR33A_:LTR:ERVL	UpEdge	.	0	1	0	1	1	Inf	0.5	1	587255
chr1:11455107	L2c:LINE:L2	EInside	.	2	0	Inf	0.248062	0.821477	0	1	1	587256, 587338
chr1:41155411	MamRep38:DNA:hAT	UpEdge	NFYC	1	0	Inf	0.5	0.821477	0	1	1	587256
chr10:115842538	MLT1H2:LTR:ERVL-MaLR	Up	.	5	0	Inf	0.0288561	0.551874	0	1	1	587256, 587300, 587342, 587364, 587374
chr16:810973	MER54B:LTR:ERVL	Up	MSLN	1	0	Inf	0.5	0.821477	0	1	1	587256
chr2:71615776	HERVK22-int:LTR:ERVK	EInside	ZNF638	1	0	Inf	0.5	0.821477	0	1	1	587256
chr3:52288436	L1ME4a:LINE:L1	UpEdge	WDR82	1	0	Inf	0.5	0.821477	0	1	1	587256
chr3:72798174	L1ME2:LINE:L1	UpEdge	SHQ1	1	0	Inf	0.5	0.821477	0	1	1	587256
chr6:83860513	L1ME3A:LINE:L1	UpEdge	DOPEY1; PGM3	1	0	Inf	0.5	0.821477	0	1	1	587256
chr7:73242906	AluSg:SINE:Alu	UpEdge	CLDN4	1	0	Inf	0.5	0.821477	0	1	1	587256
chrX:128687021	L2a:LINE:L2	EInside	OCRL	1	0	Inf	0.5	0.821477	0	1	1	587256
chrX:68014874	MLT1I:LTR:ERVL-MaLR	UpEdge	.	1	0	Inf	0.5	0.821477	0	1	1	587256
chr1:28473551	MER113:DNA:hAT-Charlie	UpEdge	PTAFR	0	1	0	1	1	Inf	0.5	1	587257
chr1:89738135	LTR12C:LTR:ERV1	EInside	GBP5	1	1	1	0.751938	1	1	0.751938	1	587257, 587306
chr10:61338277	L1MDa:LINE:L1	EInside	.	0	2	0	1	1	Inf	0.248062	1	587257, 587299
chr17:26721688	LTR24:LTR:ERV1	UpEdge	SLC46A1; SARM1	0	2	0	1	1	Inf	0.248062	1	587257, 587345
chr19:23540551	L1MA3:LINE:L1	UpEdge	ZNF91	1	2	0.494786	0.877907	1	2.02108	0.5	1	587257, 587371, 587376
chr4:185303333	LTR67B:LTR:ERVL	Up	.	1	6	0.155496	0.99341	1	6.43104	0.0574144	0.98589	587257, 587301, 587304, 587333, 587343, 587347, 587349
chr5:68575632	THE1D:LTR:ERVL-MaLR	UpEdge	CCDC125	1	1	1	0.751938	1	1	0.751938	1	587257, 587276
chr9:13408163	MLT1I:LTR:ERVL-MaLR	UpEdge	.	2	1	2.02108	0.5	0.821477	0.494786	0.877907	1	587257, 587372, 587386
chr1:207100674	L4:LINE:RTE	UpEdge	PIGR	1	0	Inf	0.5	0.821477	0	1	1	587260
chr1:226028205	LTR37A:LTR:ERV1	UpEdge	EPHX1	3	0	Inf	0.122093	0.821477	0	1	1	587260, 587294, 587374
chr13:43628886	LTR19C:LTR:ERV1	Up	DNAJC15	9	0	Inf	0.00145194	0.0740488	0	1	1	587260, 587282, 587292, 587334, 587358, 587374, 587380, 587388, 587394
chr13:44448998	LTR84b:LTR:ERVL	Up	LACC1; CCDC122	4	0	Inf	0.0596045	0.821477	0	1	1	587260, 587276, 587318, 587356
chr14:24081234	MIR:SINE:MIR	UpEdge	.	2	0	Inf	0.248062	0.821477	0	1	1	587260, 587298
chr14:50454368	AluSz:SINE:Alu	UpEdge	.	1	0	Inf	0.5	0.821477	0	1	1	587260
chr16:72150228	L1M3:LINE:L1	UpEdge	PMFBP1	4	1	4.15566	0.182598	0.821477	0.240636	0.971144	1	587260, 587264, 587322, 587398, 587399
chr19:1507701	MIRb:SINE:MIR	Up	ADAMTSL5	1	0	Inf	0.5	0.821477	0	1	1	587260
chr19:28923172	HERVH-int:LTR:ERV1	EInside	.	2	0	Inf	0.248062	0.821477	0	1	1	587260, 587346
chr19:28935668	MER51A:LTR:ERV1	UpEdge	.	4	0	Inf	0.0596045	0.821477	0	1	1	587260, 587262, 587346, 587386
chr2:238677649	MIR:SINE:MIR	UpEdge	LRRFIP1	4	0	Inf	0.0596045	0.821477	0	1	1	587260, 587336, 587346, 587392
chr2:61295893	MIR:SINE:MIR	Up	KIAA1841	3	0	Inf	0.122093	0.821477	0	1	1	587260, 587304, 587360
chr20:387482	L2a:LINE:L2	UpEdge	RBCK1	4	0	Inf	0.0596045	0.821477	0	1	1	587260, 587284, 587318, 587362
chr20:62557837	MLT2B1:LTR:ERVL	EInside	DNAJC5	1	0	Inf	0.5	0.821477	0	1	1	587260
chr22:50769182	MLT1D:LTR:ERVL-MaLR	EInside	SBF1; PPP6R2	1	0	Inf	0.5	0.821477	0	1	1	587260
chr4:143439653	MLT1F:LTR:ERVL-MaLR	Up	INPP4B	1	0	Inf	0.5	0.821477	0	1	1	587260
chr5:127417770	AluY:SINE:Alu	Up	.	2	0	Inf	0.248062	0.821477	0	1	1	587260, 587264
chr6:129504616	L2c:LINE:L2	Up	LAMA2	1	0	Inf	0.5	0.821477	0	1	1	587260
chr1:229699478	MLT1C:LTR:ERVL-MaLR	EInside	.	0	1	0	1	1	Inf	0.5	1	587261
chr10:45495165	L2a:LINE:L2	UpEdge	C10orf25; ZNF22	0	1	0	1	1	Inf	0.5	1	587261
chr12:75764780	MLT2A2:LTR:ERVL	EInside	GLIPR1L1; CAPS2	0	2	0	1	1	Inf	0.248062	1	587261, 587371
chr6:26257446	LTR22A:LTR:ERVK	UpEdge	.	2	1	2.02108	0.5	0.821477	0.494786	0.877907	1	587261, 587358, 587372
chr12:50035066	MIRb:SINE:MIR	UpEdge	PRPF40B; FMNL3	1	0	Inf	0.5	0.821477	0	1	1	587262
chr13:49840703	L1ME4a:LINE:L1	UpEdge	CDADC1	1	0	Inf	0.5	0.821477	0	1	1	587262
chr17:57697283	L1MDb:LINE:L1	Up	CLTC	1	0	Inf	0.5	0.821477	0	1	1	587262
chr2:165819190	MLT1J:LTR:ERVL-MaLR	Up	SLC38A11	1	0	Inf	0.5	0.821477	0	1	1	587262
chr2:233738825	L1MC4:LINE:L1	UpEdge	C2orf82; NGEF	2	1	2.02108	0.5	0.821477	0.494786	0.877907	1	587262, 587344, 587375
chr2:241625023	MER49:LTR:ERV1	Up	.	4	2	2.05443	0.340029	0.821477	0.486752	0.896118	1	587262, 587282, 587293, 587340, 587360, 587373
chr2:242489360	AluYk4:SINE:Alu	Up	.	3	0	Inf	0.122093	0.821477	0	1	1	587262, 587342, 587362
chr2:112010185	L1M4:LINE:L1	Up	.	1	0	Inf	0.5	0.821477	0	1	1	587262
chr20:415834	MER21A:LTR:ERVL	UpEdge	TBC1D20	5	2	2.6066	0.220051	0.821477	0.383641	0.942586	1	587262, 587282, 587300, 587301, 587306, 587323, 587330
chr20:54965682	AluJb:SINE:Alu	Up	AURKA	1	0	Inf	0.5	0.821477	0	1	1	587262
chr4:993019	L2a:LINE:L2	Up	IDUA	2	0	Inf	0.248062	0.821477	0	1	1	587262, 587400
chr7:150462290	MER34:LTR:ERV1	UpEdge	.	1	0	Inf	0.5	0.821477	0	1	1	587262
chr9:98177477	MLT1-int:LTR:ERVL-MaLR	UpEdge	.	10	2	5.66102	0.0150784	0.348226	0.176647	0.997842	1	587262, 587292, 587298, 587302, 587306, 587316, 587317, 587330, 587342, 587358, 587388, 587389
chr17:79890132	MLT2B4:LTR:ERVL	UpEdge	PYCR1	0	1	0	1	1	Inf	0.5	1	587263
chr19:19892362	Harlequin-int:LTR:ERV1	UpEdge	ZNF506	0	1	0	1	1	Inf	0.5	1	587263
chr2:170562178	L1MEg:LINE:L1	UpEdge	PHOSPHO2-KLHL23	0	1	0	1	1	Inf	0.5	1	587263
chr22:42904344	MER33:DNA:hAT-Charlie	UpEdge	RRP7A	0	1	0	1	1	Inf	0.5	1	587263
chr6:109735943	Tigger2:DNA:TcMar-Tigger	UpEdge	PPIL6	0	2	0	1	1	Inf	0.248062	1	587263, 587385
chr9:99706063	L1MB8:LINE:L1	UpEdge	.	0	1	0	1	1	Inf	0.5	1	587263
chr11:123667674	LTR76:LTR:ERV1	UpEdge	.	1	0	Inf	0.5	0.821477	0	1	1	587264
chr11:58875762	L1MEc:LINE:L1	Up	FAM111B	1	0	Inf	0.5	0.821477	0	1	1	587264
chr14:69670516	MIR:SINE:MIR	Up	EXD2	2	1	2.02108	0.5	0.821477	0.494786	0.877907	1	587264, 587353, 587384
chr14:89479522	MLT1K:LTR:ERVL-MaLR	EInside	.	9	0	Inf	0.00145194	0.0740488	0	1	1	587264, 587282, 587298, 587336, 587360, 587362, 587364, 587370, 587384
chr17:2878818	LTR79:LTR:ERVL	Up	RAP1GAP2	7	0	Inf	0.00659037	0.212279	0	1	1	587264, 587284, 587292, 587332, 587334, 587336, 587392
chr17:63510206	MER63A:DNA:hAT-Blackjack	Up	.	2	0	Inf	0.248062	0.821477	0	1	1	587264, 587362
chr19:8935756	L1MC4a:LINE:L1	Up	ZNF558	1	0	Inf	0.5	0.821477	0	1	1	587264
chr2:174562469	HAL1-2a_MD:LINE:L1	UpEdge	.	1	0	Inf	0.5	0.821477	0	1	1	587264
chr2:233877491	MIRc:SINE:MIR	Up	NGEF	1	0	Inf	0.5	0.821477	0	1	1	587264
chr22:17690569	HAL1:LINE:L1	UpEdge	CECR1	3	1	3.07218	0.309559	0.821477	0.325502	0.940396	1	587264, 587316, 587340, 587355
chr3:46465061	LTR18A:LTR:ERVL	Up	.	1	0	Inf	0.5	0.821477	0	1	1	587264
chr5:173881259	AluSx3:SINE:Alu	Up	.	3	0	Inf	0.122093	0.821477	0	1	1	587264, 587384, 587392
chr5:68256284	MSTA:LTR:ERVL-MaLR	Up	.	1	0	Inf	0.5	0.821477	0	1	1	587264
chr5:82162679	L1PA3:LINE:L1	UpEdge	.	1	0	Inf	0.5	0.821477	0	1	1	587264
chr9:75874022	MSTA:LTR:ERVL-MaLR	Up	.	2	0	Inf	0.248062	0.821477	0	1	1	587264, 587342
chr1:94249297	MLT1G1:LTR:ERVL-MaLR	UpEdge	BCAR3	0	2	0	1	1	Inf	0.248062	1	587265, 587283
chr10:91173599	L2b:LINE:L2	UpEdge	IFIT5	0	4	0	1	1	Inf	0.0596045	0.98589	587265, 587357, 587379, 587387
chr15:94610063	MLT1J:LTR:ERVL-MaLR	Up	.	0	2	0	1	1	Inf	0.248062	1	587265, 587365
chr2:47448048	MLT1G1:LTR:ERVL-MaLR	Up	.	0	2	0	1	1	Inf	0.248062	1	587265, 587349
chr22:17129394	AluSz:SINE:Alu	UpEdge	.	0	1	0	1	1	Inf	0.5	1	587265
chr3:129621255	HERVK9-int:LTR:ERVK	EInside	.	1	1	1	0.751938	1	1	0.751938	1	587265, 587388
chr3:46405040	Tigger1:DNA:TcMar-Tigger	EInside	CCR5	0	1	0	1	1	Inf	0.5	1	587265
chr5:149379355	L2c:LINE:L2	UpEdge	TIGD6; CSF1R; HMGXB3	2	4	0.486752	0.896118	1	2.05443	0.340029	1	587265, 587278, 587342, 587351, 587359, 587389
chr5:8445763	Tigger4:DNA:TcMar-Tigger	UpEdge	.	0	1	0	1	1	Inf	0.5	1	587265
chr7:130600662	MIRc:SINE:MIR	UpEdge	.	4	4	1	0.641112	1	1	0.641112	1	587265, 587298, 587319, 587340, 587351, 587354, 587379, 587400
chr10:45492806	MER21B:LTR:ERVL	UpEdge	C10orf25; ZNF22	1	1	1	0.751938	1	1	0.751938	1	587268, 587335
chr17:65729498	L1MB5:LINE:L1	UpEdge	NOL11	1	0	Inf	0.5	0.821477	0	1	1	587268
chr18:13730415	MER119:DNA:hAT-Charlie	Up	RNMT	2	0	Inf	0.248062	0.821477	0	1	1	587268, 587374
chr19:45172097	AluSz:SINE:Alu	UpEdge	CEACAM19	1	0	Inf	0.5	0.821477	0	1	1	587268
chr8:103941977	LTR50:LTR:ERVL	UpEdge	.	3	0	Inf	0.122093	0.821477	0	1	1	587268, 587318, 587392
chr8:13499014	L3:LINE:CR1	UpEdge	.	1	0	Inf	0.5	0.821477	0	1	1	587268
chr9:130404712	L3:LINE:CR1	UpEdge	STXBP1	1	0	Inf	0.5	0.821477	0	1	1	587268
chr1:1675653	MLT1F2:LTR:ERVL-MaLR	EInside	SLC35E2; SLC35E2B; CDK11A; CDK11B	0	1	0	1	1	Inf	0.5	1	587269
chr12:12509730	MIRb:SINE:MIR	UpEdge	.	0	4	0	1	1	Inf	0.0596045	0.98589	587269, 587323, 587333, 587365
chr12:54891090	AluJo:SINE:Alu	UpEdge	NCKAP1L	0	2	0	1	1	Inf	0.248062	1	587269, 587337
chr19:57949461	LTR3B_:LTR:ERVK	EInside	ZNF749	0	2	0	1	1	Inf	0.248062	1	587269, 587323
chr19:5823739	L2b:LINE:L2	UpEdge	NRTN	1	1	1	0.751938	1	1	0.751938	1	587269, 587276
chr2:10984349	L2a:LINE:L2	EInside	.	0	3	0	1	1	Inf	0.122093	1	587269, 587305, 587371
chr3:9920722	MER3:DNA:hAT-Charlie	Up	CIDEC	0	1	0	1	1	Inf	0.5	1	587269
chr6:2989820	LTR73:LTR:ERV1	EInside	.	0	1	0	1	1	Inf	0.5	1	587269
chr10:13676874	L1PA11:LINE:L1	UpEdge	.	2	0	Inf	0.248062	0.821477	0	1	1	587276, 587362
chr10:34694553	LTR40b:LTR:ERVL	Up	PARD3	2	0	Inf	0.248062	0.821477	0	1	1	587276, 587372
chr10:80226932	MLT1K:LTR:ERVL-MaLR	UpEdge	.	1	0	Inf	0.5	0.821477	0	1	1	587276
chr11:24953082	L1PB1:LINE:L1	Up	LUZP2	1	1	1	0.751938	1	1	0.751938	1	587276, 587347
chr11:36475120	L2b:LINE:L2	Up	PRR5L	3	0	Inf	0.122093	0.821477	0	1	1	587276, 587316, 587330
chr11:60810338	L1ME2:LINE:L1	EInside	.	2	0	Inf	0.248062	0.821477	0	1	1	587276, 587354
chr11:69181489	AluJr:SINE:Alu	UpEdge	.	1	0	Inf	0.5	0.821477	0	1	1	587276
chr12:123944054	AluSx:SINE:Alu	UpEdge	SNRNP35	3	2	1.51931	0.5	0.821477	0.658194	0.817402	1	587276, 587304, 587339, 587377, 587398
chr12:30868244	L1MB3:LINE:L1	UpEdge	CAPRIN2	1	0	Inf	0.5	0.821477	0	1	1	587276
chr12:89240768	L1PA3:LINE:L1	Up	.	1	0	Inf	0.5	0.821477	0	1	1	587276
chr16:1630285	MSTA:LTR:ERVL-MaLR	Up	IFT140	1	0	Inf	0.5	0.821477	0	1	1	587276
chr17:7246251	AluJb:SINE:Alu	UpEdge	ACAP1	1	0	Inf	0.5	0.821477	0	1	1	587276
chr2:167467676	LTR12C:LTR:ERV1	Up	.	1	0	Inf	0.5	0.821477	0	1	1	587276
chr2:191624819	LTR12C:LTR:ERV1	Up	.	1	0	Inf	0.5	0.821477	0	1	1	587276
chr2:196313109	THE1D:LTR:ERVL-MaLR	EInside	.	6	0	Inf	0.0138509	0.332423	0	1	1	587276, 587344, 587362, 587364, 587376, 587384
chr2:241461214	LTR12_:LTR:ERV1	UpEdge	ANKMY1	1	0	Inf	0.5	0.821477	0	1	1	587276
chr21:39493280	LTR9:LTR:ERV1	EInside	.	1	0	Inf	0.5	0.821477	0	1	1	587276
chr4:106159134	Tigger1:DNA:TcMar-Tigger	UpEdge	TET2	1	0	Inf	0.5	0.821477	0	1	1	587276
chr4:188666274	LTR50:LTR:ERVL	Up	.	1	0	Inf	0.5	0.821477	0	1	1	587276
chr4:76047098	L1M6:LINE:L1	Up	.	2	0	Inf	0.248062	0.821477	0	1	1	587276, 587358
chr5:150157847	MIRb:SINE:MIR	UpEdge	SMIM3	1	0	Inf	0.5	0.821477	0	1	1	587276
chr6:109566421	L1PA2:LINE:L1	Up	LOC100996634	2	0	Inf	0.248062	0.821477	0	1	1	587276, 587318
chr1:230741170	HERVH-int:LTR:ERV1	Up	.	3	3	1	0.659971	1	1	0.659971	1	587277, 587319, 587336, 587355, 587360, 587376
chr1:40721879	Charlie2a:DNA:hAT-Charlie	UpEdge	ZMPSTE24	1	6	0.155496	0.99341	1	6.43104	0.0574144	0.98589	587277, 587295, 587301, 587331, 587334, 587337, 587361
chr1:84738430	L1MC1:LINE:L1	UpEdge	.	0	1	0	1	1	Inf	0.5	1	587277
chr10:18808052	L2a:LINE:L2	EInside	CACNB2	0	1	0	1	1	Inf	0.5	1	587277
chr11:74586919	HUERS-P3-int:LTR:ERV1	EInside	XRRA1	0	1	0	1	1	Inf	0.5	1	587277
chr16:631760	AluSq2:SINE:Alu	UpEdge	PIGQ	0	1	0	1	1	Inf	0.5	1	587277
chr17:5110478	L2b:LINE:L2	UpEdge	SCIMP	0	1	0	1	1	Inf	0.5	1	587277
chr2:231269597	ERV3-16A3_I-int:LTR:ERVL	Up	.	0	3	0	1	1	Inf	0.122093	1	587277, 587301, 587303
chr20:25654804	MLT1A1:LTR:ERVL-MaLR	UpEdge	ZNF337	1	2	0.494786	0.877907	1	2.02108	0.5	1	587277, 587339, 587370
chr22:39462098	LTR7:LTR:ERV1	Up	.	1	4	0.240636	0.971144	1	4.15566	0.182598	1	587277, 587301, 587385, 587394, 587401
chr22:45530259	MLT1J:LTR:ERVL-MaLR	UpEdge	.	0	1	0	1	1	Inf	0.5	1	587277
chr4:121759861	MER52D:LTR:ERV1	UpEdge	PRDM5	0	3	0	1	1	Inf	0.122093	1	587277, 587359, 587393
chr11:13973656	MLT1F1:LTR:ERVL-MaLR	EInside	.	1	0	Inf	0.5	0.821477	0	1	1	587278
chr11:94383675	HERV4_I-int:LTR:ERV1	EInside	.	1	0	Inf	0.5	0.821477	0	1	1	587278
chr17:79858801	MLT2A2:LTR:ERVL	UpEdge	PCYT2; NPB	1	1	1	0.751938	1	1	0.751938	1	587278, 587395
chr2:43359513	MIRb:SINE:MIR	Up	.	1	0	Inf	0.5	0.821477	0	1	1	587278
chr5:24271617	MLT2A2:LTR:ERVL	EInside	.	5	0	Inf	0.0288561	0.551874	0	1	1	587278, 587332, 587338, 587348, 587376
chr9:121980482	AluSc:SINE:Alu	Up	BRINP1	1	0	Inf	0.5	0.821477	0	1	1	587278
chr1:95711704	MIR:SINE:MIR	UpEdge	RWDD3	0	1	0	1	1	Inf	0.5	1	587279
chr15:69606750	MIR3:SINE:MIR	UpEdge	PAQR5	0	2	0	1	1	Inf	0.248062	1	587279, 587305
chr16:86507869	L1MC2:LINE:L1	UpEdge	.	0	2	0	1	1	Inf	0.248062	1	587279, 587363
chr19:14603635	MIRb:SINE:MIR	Up	GIPC1	0	1	0	1	1	Inf	0.5	1	587279
chr21:41098399	ERVL-E-int:LTR:ERVL	UpEdge	IGSF5	1	1	1	0.751938	1	1	0.751938	1	587279, 587358
chr7:6943833	HERVH-int:LTR:ERV1	EInside	.	0	2	0	1	1	Inf	0.248062	1	587279, 587399
chr1:21783052	L1ME1:LINE:L1	Up	NBPF1	4	0	Inf	0.0596045	0.821477	0	1	1	587282, 587294, 587344, 587346
chr12:85736146	MLT1J2:LTR:ERVL-MaLR	EInside	.	3	0	Inf	0.122093	0.821477	0	1	1	587282, 587292, 587306
chr16:50511962	MER52C:LTR:ERV1	EInside	.	1	0	Inf	0.5	0.821477	0	1	1	587282
chr17:37626691	L1MC2:LINE:L1	UpEdge	CDK12	1	0	Inf	0.5	0.821477	0	1	1	587282
chr19:13918670	MSTA:LTR:ERVL-MaLR	UpEdge	ZSWIM4	4	2	2.05443	0.340029	0.821477	0.486752	0.896118	1	587282, 587294, 587299, 587330, 587349, 587356
chr2:233412615	Tigger1:DNA:TcMar-Tigger	UpEdge	TIGD1; EIF4E2	2	0	Inf	0.248062	0.821477	0	1	1	587282, 587304
chr20:25043537	LTR75_1:LTR:ERV1	EInside	.	1	0	Inf	0.5	0.821477	0	1	1	587282
chr20:56181018	Tigger1:DNA:TcMar-Tigger	EInside	ZBP1	1	0	Inf	0.5	0.821477	0	1	1	587282
chr21:35297926	L1PA2:LINE:L1	UpEdge	.	2	1	2.02108	0.5	0.821477	0.494786	0.877907	1	587282, 587340, 587393
chr21:40360477	MER49:LTR:ERV1	EInside	.	2	0	Inf	0.248062	0.821477	0	1	1	587282, 587356
chr21:44303544	MLT1C:LTR:ERVL-MaLR	Up	WDR4	1	0	Inf	0.5	0.821477	0	1	1	587282
chr3:178577254	FAM:SINE:Alu	Up	KCNMB2	1	0	Inf	0.5	0.821477	0	1	1	587282
chr3:9877712	AluJb:SINE:Alu	UpEdge	TTLL3; ARPC4-TTLL3	1	0	Inf	0.5	0.821477	0	1	1	587282
chr4:10826050	L1PA2:LINE:L1	UpEdge	.	4	0	Inf	0.0596045	0.821477	0	1	1	587282, 587330, 587336, 587358
chr4:6672271	MLT1H-int:LTR:ERVL-MaLR	Up	.	2	1	2.02108	0.5	0.821477	0.494786	0.877907	1	587282, 587389, 587394
chr5:132386743	Arthur1C:DNA:hAT-Tip100	UpEdge	HSPA4	1	0	Inf	0.5	0.821477	0	1	1	587282
chr5:138882527	LTR12:LTR:ERV1	UpEdge	.	4	0	Inf	0.0596045	0.821477	0	1	1	587282, 587302, 587384, 587386
chr6:96968520	MER4A1:LTR:ERV1	UpEdge	UFL1	1	0	Inf	0.5	0.821477	0	1	1	587282
chrX:64715926	L1ME4a:LINE:L1	UpEdge	ZC3H12B	1	0	Inf	0.5	0.821477	0	1	1	587282
chr11:767068	L1MB5:LINE:L1	UpEdge	PDDC1	0	2	0	1	1	Inf	0.248062	1	587283, 587341
chr15:45025904	MER49:LTR:ERV1	UpEdge	.	0	1	0	1	1	Inf	0.5	1	587283
chr2:58271012	L1MC:LINE:L1	UpEdge	VRK2; FANCL	0	1	0	1	1	Inf	0.5	1	587283
chr2:71680129	L1ME4a:LINE:L1	UpEdge	DYSF	0	3	0	1	1	Inf	0.122093	1	587283, 587323, 587365
chr3:179042799	AluSp:SINE:Alu	UpEdge	ZNF639	1	2	0.494786	0.877907	1	2.02108	0.5	1	587283, 587306, 587361
chr9:90488937	LTR76:LTR:ERV1	Up	.	0	3	0	1	1	Inf	0.122093	1	587283, 587305, 587331
chr1:52626273	AluY:SINE:Alu	Up	ZFYVE9	1	0	Inf	0.5	0.821477	0	1	1	587284
chr1:70832130	MER41B:LTR:ERV1	Up	HHLA3	1	0	Inf	0.5	0.821477	0	1	1	587284
chr12:71509446	MLT1A:LTR:ERVL-MaLR	Up	.	4	0	Inf	0.0596045	0.821477	0	1	1	587284, 587330, 587342, 587358
chr16:637803	AluSx:SINE:Alu	UpEdge	RAB40C	2	0	Inf	0.248062	0.821477	0	1	1	587284, 587322
chr17:48832995	L1ME3D:LINE:L1	EInside	LUC7L3	1	0	Inf	0.5	0.821477	0	1	1	587284
chr18:13165134	L1PB1:LINE:L1	EInside	.	2	0	Inf	0.248062	0.821477	0	1	1	587284, 587336
chr18:31847679	Tigger4:DNA:TcMar-Tigger	EInside	.	1	1	1	0.751938	1	1	0.751938	1	587284, 587319
chr18:77905726	MER66B:LTR:ERV1	UpEdge	.	2	0	Inf	0.248062	0.821477	0	1	1	587284, 587316
chr2:242912831	LTR71B:LTR:ERV1	UpEdge	.	1	0	Inf	0.5	0.821477	0	1	1	587284
chr2:70275775	MLT1C:LTR:ERVL-MaLR	UpEdge	.	1	0	Inf	0.5	0.821477	0	1	1	587284
chr6:150382404	L1PA16:LINE:L1	Up	ULBP1	3	0	Inf	0.122093	0.821477	0	1	1	587284, 587306, 587346
chr7:104652322	AluSq:SINE:Alu	UpEdge	KMT2E; SRPK2	1	0	Inf	0.5	0.821477	0	1	1	587284
chr7:91630155	L1M4c:LINE:L1	UpEdge	AKAP9	1	0	Inf	0.5	0.821477	0	1	1	587284
chr8:74270987	MLT1A1:LTR:ERVL-MaLR	EInside	.	1	0	Inf	0.5	0.821477	0	1	1	587284
chr1:113153030	MLT1A0:LTR:ERVL-MaLR	UpEdge	ST7L	3	2	1.51931	0.5	0.821477	0.658194	0.817402	1	587285, 587292, 587300, 587368, 587373
chr19:38316453	Tigger1:DNA:TcMar-Tigger	EInside	.	0	1	0	1	1	Inf	0.5	1	587285
chr7:97580630	HERVE-int:LTR:ERV1	EInside	.	2	2	1	0.690441	1	1	0.690441	1	587285, 587355, 587376, 587378
chr1:113009487	L2c:LINE:L2	UpEdge	WNT2B	1	0	Inf	0.5	0.821477	0	1	1	587292
chr10:17356506	L1ME1:LINE:L1	UpEdge	ST8SIA6	1	0	Inf	0.5	0.821477	0	1	1	587292
chr12:34180588	MLT1C:LTR:ERVL-MaLR	Up	ALG10B	1	0	Inf	0.5	0.821477	0	1	1	587292
chr12:76377282	L2a:LINE:L2	EInside	.	2	0	Inf	0.248062	0.821477	0	1	1	587292, 587392
chr15:25294514	L1M3:LINE:L1	UpEdge	.	1	0	Inf	0.5	0.821477	0	1	1	587292
chr15:74466906	MIR3:SINE:MIR	EInside	ISLR	1	0	Inf	0.5	0.821477	0	1	1	587292
chr2:75763643	L1MDa:LINE:L1	UpEdge	EVA1A	1	0	Inf	0.5	0.821477	0	1	1	587292
chr2:78215538	L1M1:LINE:L1	UpEdge	.	1	0	Inf	0.5	0.821477	0	1	1	587292
chr7:99942380	LTR13:LTR:ERVK	Up	GATS	2	1	2.02108	0.5	0.821477	0.494786	0.877907	1	587292, 587373, 587376
chr12:121414063	L1MB7:LINE:L1	UpEdge	C12orf43; HNF1A	0	1	0	1	1	Inf	0.5	1	587293
chr2:224815591	L2a:LINE:L2	EInside	MRPL44	0	5	0	1	1	Inf	0.0288561	0.619647	587293, 587339, 587341, 587347, 587363
chr22:41746000	L2a:LINE:L2	UpEdge	ZC3H7B	0	1	0	1	1	Inf	0.5	1	587293
chr3:193541864	L1ME2:LINE:L1	Up	.	0	1	0	1	1	Inf	0.5	1	587293
chr8:146281504	HERVK13-int:LTR:ERVK	UpEdge	.	0	1	0	1	1	Inf	0.5	1	587293
chr12:4809608	L2c:LINE:L2	EInside	.	1	0	Inf	0.5	0.821477	0	1	1	587294
chr22:47157780	Charlie5:DNA:hAT-Charlie	UpEdge	TBC1D22A	1	0	Inf	0.5	0.821477	0	1	1	587294
chr5:135880656	LTR7Y:LTR:ERV1	Up	.	1	0	Inf	0.5	0.821477	0	1	1	587294
chr7:6990535	HERVE-int:LTR:ERV1	UpEdge	.	6	0	Inf	0.0138509	0.332423	0	1	1	587294, 587374, 587380, 587384, 587386, 587392
chr12:95761802	L1MB8:LINE:L1	UpEdge	.	0	1	0	1	1	Inf	0.5	1	587295
chr1:178009375	LTR7B:LTR:ERV1	UpEdge	.	3	0	Inf	0.122093	0.821477	0	1	1	587298, 587378, 587388
chr1:231464018	L1M5:LINE:L1	UpEdge	SPRTN; EXOC8	1	1	1	0.751938	1	1	0.751938	1	587298, 587349
chr11:64947337	L1M4:LINE:L1	UpEdge	CAPN1	1	0	Inf	0.5	0.821477	0	1	1	587298
chr2:234600277	MIRc:SINE:MIR	UpEdge	UGT1A1; UGT1A4; UGT1A5; UGT1A3; DNAJB3; UGT1A7; UGT1A8; UGT1A10; UGT1A6; UGT1A9	4	0	Inf	0.0596045	0.821477	0	1	1	587298, 587348, 587362, 587368
chrX:149113575	HERV16-int:LTR:ERVL	Up	.	1	0	Inf	0.5	0.821477	0	1	1	587298
chr10:70992275	MIRb:SINE:MIR	UpEdge	HKDC1	0	6	0	1	1	Inf	0.0138509	0.353199	587299, 587351, 587359, 587363, 587365, 587399
chr16:85080280	L1MD2:LINE:L1	EInside	KIAA0513	1	2	0.494786	0.877907	1	2.02108	0.5	1	587299, 587341, 587346
chr17:38497087	MIRb:SINE:MIR	UpEdge	RARA	0	1	0	1	1	Inf	0.5	1	587299
chr20:32376249	L2a:LINE:L2	UpEdge	ZNF341	0	1	0	1	1	Inf	0.5	1	587299
chr7:100698400	L1MEe:LINE:L1	UpEdge	MUC17	0	1	0	1	1	Inf	0.5	1	587299
chr7:150258706	HERVK14C-int:LTR:ERVK	EInside	.	0	2	0	1	1	Inf	0.248062	1	587299, 587401
chr7:99216153	L2c:LINE:L2	Up	ZSCAN25	1	2	0.494786	0.877907	1	2.02108	0.5	1	587299, 587374, 587387
chrX:44084948	MIR3:SINE:MIR	Up	EFHC2	0	1	0	1	1	Inf	0.5	1	587299
chr1:101541983	MLT1K:LTR:ERVL-MaLR	UpEdge	.	1	0	Inf	0.5	0.821477	0	1	1	587300
chr1:149653415	MER66-int:LTR:ERV1	Up	.	1	0	Inf	0.5	0.821477	0	1	1	587300
chr1:213995497	L2a:LINE:L2	UpEdge	.	1	0	Inf	0.5	0.821477	0	1	1	587300
chr1:228484340	MLT1B-int:LTR:ERVL-MaLR	UpEdge	OBSCN	1	0	Inf	0.5	0.821477	0	1	1	587300
chr11:3495255	HERVE-int:LTR:ERV1	Up	.	1	0	Inf	0.5	0.821477	0	1	1	587300
chr12:31804692	LTR9:LTR:ERV1	Up	METTL20	1	0	Inf	0.5	0.821477	0	1	1	587300
chr13:41944311	Tigger2:DNA:TcMar-Tigger	UpEdge	NAA16	1	0	Inf	0.5	0.821477	0	1	1	587300
chr15:40325252	MIR:SINE:MIR	UpEdge	SRP14; EIF2AK4	1	3	0.325502	0.940396	1	3.07218	0.309559	1	587300, 587305, 587335, 587365
chr17:38344466	L2c:LINE:L2	UpEdge	RAPGEFL1	1	0	Inf	0.5	0.821477	0	1	1	587300
chr19:19896605	LTR2:LTR:ERV1	UpEdge	ZNF506	3	2	1.51931	0.5	0.821477	0.658194	0.817402	1	587300, 587307, 587318, 587340, 587393
chr22:18559857	L2a:LINE:L2	UpEdge	PEX26	1	0	Inf	0.5	0.821477	0	1	1	587300
chr9:93718623	HSMAR1:DNA:TcMar-Mariner	EInside	.	1	0	Inf	0.5	0.821477	0	1	1	587300
chr12:117255614	L2a:LINE:L2	UpEdge	RNFT2	0	1	0	1	1	Inf	0.5	1	587301
chr12:47599576	LTR8:LTR:ERV1	Up	PCED1B	0	2	0	1	1	Inf	0.248062	1	587301, 587385
chr15:45741806	L2c:LINE:L2	UpEdge	.	1	1	1	0.751938	1	1	0.751938	1	587301, 587350
chr21:38454464	L1ME3F:LINE:L1	UpEdge	TTC3	1	1	1	0.751938	1	1	0.751938	1	587301, 587398
chr3:122444424	L1MEg:LINE:L1	UpEdge	PARP14	0	1	0	1	1	Inf	0.5	1	587301
chr6:25775967	L1MC4a:LINE:L1	UpEdge	SLC17A4; SLC17A1	0	1	0	1	1	Inf	0.5	1	587301
chr6:35283945	FLAM_C:SINE:Alu	UpEdge	DEF6	0	1	0	1	1	Inf	0.5	1	587301
chr8:27834475	MLT1A0:LTR:ERVL-MaLR	Up	SCARA5	0	1	0	1	1	Inf	0.5	1	587301
chr14:24777998	LTR42:LTR:ERVL	UpEdge	LTB4R2; CIDEB; NOP9	3	0	Inf	0.122093	0.821477	0	1	1	587302, 587372, 587386
chr17:9588992	L1MA5:LINE:L1	UpEdge	USP43	1	0	Inf	0.5	0.821477	0	1	1	587302
chr18:45986371	THE1B:LTR:ERVL-MaLR	EInside	.	4	0	Inf	0.0596045	0.821477	0	1	1	587302, 587364, 587376, 587398
chr2:231825328	L1MC4a:LINE:L1	EInside	GPR55	2	0	Inf	0.248062	0.821477	0	1	1	587302, 587352
chr11:17354554	MLT1J-int:LTR:ERVL-MaLR	UpEdge	.	0	1	0	1	1	Inf	0.5	1	587303
chr15:85873383	MER5A1:DNA:hAT-Charlie	Up	.	0	2	0	1	1	Inf	0.248062	1	587303, 587381
chr17:5391150	MER67C:LTR:ERV1	UpEdge	MIS12	0	1	0	1	1	Inf	0.5	1	587303
chr19:58817036	LTR3:LTR:ERVK	Up	.	2	2	1	0.690441	1	1	0.690441	1	587303, 587316, 587351, 587380
chr4:156842684	MLT2A2:LTR:ERVL	UpEdge	CTSO	0	2	0	1	1	Inf	0.248062	1	587303, 587393
chr4:39628550	MLT1A0:LTR:ERVL-MaLR	Up	SMIM14	1	1	1	0.751938	1	1	0.751938	1	587303, 587394
chrX:23874496	L1PA15:LINE:L1	Up	APOO	0	1	0	1	1	Inf	0.5	1	587303
chr1:149676695	MER49:LTR:ERV1	Up	.	2	1	2.02108	0.5	0.821477	0.494786	0.877907	1	587304, 587330, 587355
chr1:93804557	L2b:LINE:L2	UpEdge	.	1	0	Inf	0.5	0.821477	0	1	1	587304
chr11:64096208	AluJb:SINE:Alu	UpEdge	CCDC88B	1	0	Inf	0.5	0.821477	0	1	1	587304
chr20:35925550	MARNA:DNA:TcMar-Mariner	EInside	MANBAL	1	0	Inf	0.5	0.821477	0	1	1	587304
chr20:42983833	MIR:SINE:MIR	Up	R3HDML	10	1	11.4677	0.00431181	0.164927	0.0872011	0.999692	1	587304, 587330, 587334, 587344, 587347, 587352, 587356, 587378, 587380, 587392, 587398
chr20:61198998	L1MEf:LINE:L1	UpEdge	.	1	0	Inf	0.5	0.821477	0	1	1	587304
chr4:103339850	MLT1J:LTR:ERVL-MaLR	UpEdge	.	1	0	Inf	0.5	0.821477	0	1	1	587304
chr8:68085739	L1ME4a:LINE:L1	UpEdge	CSPP1	1	0	Inf	0.5	0.821477	0	1	1	587304
chr8:96063318	L2:LINE:L2	UpEdge	NDUFAF6	1	0	Inf	0.5	0.821477	0	1	1	587304
chr10:91173801	L1MC:LINE:L1	UpEdge	IFIT5	0	1	0	1	1	Inf	0.5	1	587305
chr12:111146683	L1MEd:LINE:L1	UpEdge	.	0	1	0	1	1	Inf	0.5	1	587305
chr12:53567595	L1MB7:LINE:L1	Up	CSAD	0	1	0	1	1	Inf	0.5	1	587305
chr14:104179197	MER31A:LTR:ERV1	EInside	XRCC3	0	1	0	1	1	Inf	0.5	1	587305
chr15:85321405	LTR9B:LTR:ERV1	Up	ZNF592	0	1	0	1	1	Inf	0.5	1	587305
chr6:42981126	LTR50:LTR:ERVL	Up	MEA1; PPP2R5D	1	2	0.494786	0.877907	1	2.02108	0.5	1	587305, 587343, 587384
chr7:99498104	L1MEc:LINE:L1	EInside	TRIM4	0	1	0	1	1	Inf	0.5	1	587305
chr1:222237942	THE1B:LTR:ERVL-MaLR	Up	.	1	0	Inf	0.5	0.821477	0	1	1	587306
chr10:106111106	L1M5:LINE:L1	UpEdge	.	1	0	Inf	0.5	0.821477	0	1	1	587306
chr12:72648973	MER70B:LTR:ERVL	UpEdge	TRHDE	1	0	Inf	0.5	0.821477	0	1	1	587306
chr14:24782783	AluSz:SINE:Alu	UpEdge	LTB4R	1	0	Inf	0.5	0.821477	0	1	1	587306
chr16:48572636	L2b:LINE:L2	UpEdge	N4BP1	1	0	Inf	0.5	0.821477	0	1	1	587306
chr21:30565340	MER50B:LTR:ERV1	UpEdge	.	1	0	Inf	0.5	0.821477	0	1	1	587306
chr3:5734002	HERVIP10F-int:LTR:ERV1	UpEdge	.	2	0	Inf	0.248062	0.821477	0	1	1	587306, 587332
chr4:53610039	MER34-int:LTR:ERV1	UpEdge	ERVMER34-1	3	0	Inf	0.122093	0.821477	0	1	1	587306, 587360, 587398
chr6:28393382	Tigger1:DNA:TcMar-Tigger	UpEdge	.	2	2	1	0.690441	1	1	0.690441	1	587306, 587345, 587353, 587368
chr9:139956564	L1MEd:LINE:L1	Up	SAPCD2	1	0	Inf	0.5	0.821477	0	1	1	587306
chr13:100147601	HERV4_I-int:LTR:ERV1	UpEdge	.	0	1	0	1	1	Inf	0.5	1	587307
chr13:32872577	L2a:LINE:L2	EInside	.	0	1	0	1	1	Inf	0.5	1	587307
chr19:567307	HERV3-int:LTR:ERV1	UpEdge	BSG	0	1	0	1	1	Inf	0.5	1	587307
chr1:10232862	Tigger3a:DNA:TcMar-Tigger	EInside	UBE4B	1	0	Inf	0.5	0.821477	0	1	1	587316
chr1:21810795	L1MC4:LINE:L1	Up	NBPF1	1	0	Inf	0.5	0.821477	0	1	1	587316
chr1:28127627	AluSx1:SINE:Alu	UpEdge	STX12	1	0	Inf	0.5	0.821477	0	1	1	587316
chr1:28906528	AluSx1:SINE:Alu	Up	.	1	0	Inf	0.5	0.821477	0	1	1	587316
chr1:40089106	L2a:LINE:L2	UpEdge	HEYL	1	0	Inf	0.5	0.821477	0	1	1	587316
chr1:41625516	MIRc:SINE:MIR	Up	SCMH1	1	0	Inf	0.5	0.821477	0	1	1	587316
chr10:72330053	L1MA8:LINE:L1	Up	.	1	0	Inf	0.5	0.821477	0	1	1	587316
chr11:129709427	AluJb:SINE:Alu	EInside	TMEM45B	1	0	Inf	0.5	0.821477	0	1	1	587316
chr11:539384	AluY:SINE:Alu	Up	LRRC56	1	0	Inf	0.5	0.821477	0	1	1	587316
chr11:63519674	MER20B:DNA:hAT-Charlie	UpEdge	RTN3	1	0	Inf	0.5	0.821477	0	1	1	587316
chr11:64597723	MIRc:SINE:MIR	Up	CDC42BPG	1	0	Inf	0.5	0.821477	0	1	1	587316
chr11:71162310	MER49:LTR:ERV1	Up	.	1	0	Inf	0.5	0.821477	0	1	1	587316
chr11:76056078	MIR3:SINE:MIR	Up	.	1	0	Inf	0.5	0.821477	0	1	1	587316
chr11:881720	AluJo:SINE:Alu	Up	CHID1	1	0	Inf	0.5	0.821477	0	1	1	587316
chr12:113646275	LTR33A_:LTR:ERVL	UpEdge	IQCD	1	0	Inf	0.5	0.821477	0	1	1	587316
chr12:132400195	AluSx:SINE:Alu	UpEdge	ULK1	1	0	Inf	0.5	0.821477	0	1	1	587316
chr12:38715754	MLT1C:LTR:ERVL-MaLR	Up	ALG10	1	1	1	0.751938	1	1	0.751938	1	587316, 587343
chr12:58151155	AluSg:SINE:Alu	UpEdge	MARCH9	1	0	Inf	0.5	0.821477	0	1	1	587316
chr12:64857637	AluSc:SINE:Alu	UpEdge	TBK1	1	0	Inf	0.5	0.821477	0	1	1	587316
chr12:6548496	MLT1D:LTR:ERVL-MaLR	UpEdge	.	1	0	Inf	0.5	0.821477	0	1	1	587316
chr14:58753286	AluSp:SINE:Alu	Up	.	1	0	Inf	0.5	0.821477	0	1	1	587316
chr15:101115512	L1PA5:LINE:L1	Up	LINS	1	0	Inf	0.5	0.821477	0	1	1	587316
chr15:44134053	AluSg:SINE:Alu	Up	WDR76	1	0	Inf	0.5	0.821477	0	1	1	587316
chr15:75639178	L2b:LINE:L2	UpEdge	NEIL1	2	0	Inf	0.248062	0.821477	0	1	1	587316, 587356
chr15:91499801	MIRc:SINE:MIR	UpEdge	RCCD1	1	0	Inf	0.5	0.821477	0	1	1	587316
chr16:28831069	MER50:LTR:ERV1	UpEdge	.	2	1	2.02108	0.5	0.821477	0.494786	0.877907	1	587316, 587319, 587392
chr16:89612243	AluJr:SINE:Alu	Up	SPG7	1	0	Inf	0.5	0.821477	0	1	1	587316
chr17:2224155	L2a:LINE:L2	Up	SRR; TSR1	1	0	Inf	0.5	0.821477	0	1	1	587316
chr17:30379638	MER2:DNA:TcMar-Tigger	Up	.	1	0	Inf	0.5	0.821477	0	1	1	587316
chr17:4152456	MER58B:DNA:hAT-Charlie	Up	ANKFY1	1	0	Inf	0.5	0.821477	0	1	1	587316
chr17:46052233	MIRb:SINE:MIR	UpEdge	CDK5RAP3	1	1	1	0.751938	1	1	0.751938	1	587316, 587359
chr17:53479152	AluY:SINE:Alu	Up	MMD	1	0	Inf	0.5	0.821477	0	1	1	587316
chr18:43416849	MIRb:SINE:MIR	Up	SIGLEC15	1	0	Inf	0.5	0.821477	0	1	1	587316
chr18:9959015	MIRb:SINE:MIR	Up	VAPA	1	0	Inf	0.5	0.821477	0	1	1	587316
chr19:36249561	AluSz6:SINE:Alu	UpEdge	PROSER3	1	0	Inf	0.5	0.821477	0	1	1	587316
chr19:5913421	AluSg:SINE:Alu	UpEdge	CAPS	1	1	1	0.751938	1	1	0.751938	1	587316, 587343
chr19:7958431	AluSg:SINE:Alu	Up	LRRC8E	1	0	Inf	0.5	0.821477	0	1	1	587316
chr2:101604290	L2b:LINE:L2	UpEdge	NPAS2	1	0	Inf	0.5	0.821477	0	1	1	587316
chr2:108856843	HUERS-P3b-int:LTR:ERV1	EInside	SULT1C3; SULT1C2	2	0	Inf	0.248062	0.821477	0	1	1	587316, 587356
chr2:113402584	MIR:SINE:MIR	UpEdge	SLC20A1	1	0	Inf	0.5	0.821477	0	1	1	587316
chr2:204102964	AluJb:SINE:Alu	UpEdge	CYP20A1	1	1	1	0.751938	1	1	0.751938	1	587316, 587355
chr2:208476811	AluSq2:SINE:Alu	Up	METTL21A	1	0	Inf	0.5	0.821477	0	1	1	587316
chr2:54176414	L1MB1:LINE:L1	Up	PSME4	1	0	Inf	0.5	0.821477	0	1	1	587316
chr2:96070958	L2c:LINE:L2	Up	FAHD2A	1	0	Inf	0.5	0.821477	0	1	1	587316
chr2:9983096	MIRb:SINE:MIR	UpEdge	TAF1B	1	0	Inf	0.5	0.821477	0	1	1	587316
chr22:24029120	MIRb:SINE:MIR	EInside	.	1	0	Inf	0.5	0.821477	0	1	1	587316
chr22:28336077	L1MC5:LINE:L1	Up	TTC28	1	0	Inf	0.5	0.821477	0	1	1	587316
chr22:42841350	AluSz:SINE:Alu	Up	.	1	0	Inf	0.5	0.821477	0	1	1	587316
chr3:125655481	L1PA2:LINE:L1	Up	ALG1L	1	0	Inf	0.5	0.821477	0	1	1	587316
chr3:15475701	Charlie22a:DNA:hAT-Charlie	Up	EAF1	1	0	Inf	0.5	0.821477	0	1	1	587316
chr3:183169847	AluSz6:SINE:Alu	UpEdge	.	1	0	Inf	0.5	0.821477	0	1	1	587316
chr3:37876195	MER44B:DNA:TcMar-Tigger	Up	ITGA9	2	0	Inf	0.248062	0.821477	0	1	1	587316, 587358
chr3:49155439	AluJr:SINE:Alu	Up	USP19	1	0	Inf	0.5	0.821477	0	1	1	587316
chr3:57110793	L2a:LINE:L2	Up	SPATA12; ARHGEF3	1	0	Inf	0.5	0.821477	0	1	1	587316
chr5:139865638	AluSx3:SINE:Alu	UpEdge	ANKHD1; ANKHD1-EIF4EBP3	1	0	Inf	0.5	0.821477	0	1	1	587316
chr5:153417864	MIR:SINE:MIR	Up	FAM114A2	1	0	Inf	0.5	0.821477	0	1	1	587316
chr5:156563587	AluSz6:SINE:Alu	Up	.	1	0	Inf	0.5	0.821477	0	1	1	587316
chr5:60094392	L1M3:LINE:L1	Up	ELOVL7	1	0	Inf	0.5	0.821477	0	1	1	587316
chr6:18051604	AluSz6:SINE:Alu	Up	.	1	0	Inf	0.5	0.821477	0	1	1	587316
chr6:18023801	AluSz:SINE:Alu	Up	.	1	0	Inf	0.5	0.821477	0	1	1	587316
chr6:31725442	AluSx:SINE:Alu	UpEdge	MSH5	1	0	Inf	0.5	0.821477	0	1	1	587316
chr6:83777055	MIR3:SINE:MIR	UpEdge	DOPEY1	1	0	Inf	0.5	0.821477	0	1	1	587316
chr7:130999546	AluJo:SINE:Alu	Up	MKLN1	1	0	Inf	0.5	0.821477	0	1	1	587316
chr7:2282273	LTR1:LTR:ERV1	EInside	NUDT1	1	0	Inf	0.5	0.821477	0	1	1	587316
chr7:30603270	MLT1C:LTR:ERVL-MaLR	Up	.	1	0	Inf	0.5	0.821477	0	1	1	587316
chr7:30616447	LOR1-int:LTR:ERV1	EInside	.	1	0	Inf	0.5	0.821477	0	1	1	587316
chr8:145215714	MLT1E2:LTR:ERVL-MaLR	Up	MROH1	1	1	1	0.751938	1	1	0.751938	1	587316, 587381
chr8:23087434	AluSx1:SINE:Alu	UpEdge	.	1	0	Inf	0.5	0.821477	0	1	1	587316
chr8:99162205	L1ME3C:LINE:L1	UpEdge	POP1	1	0	Inf	0.5	0.821477	0	1	1	587316
chrX:15814139	AluSx:SINE:Alu	Up	ZRSR2	1	0	Inf	0.5	0.821477	0	1	1	587316
chrX:30738456	L2:LINE:L2	UpEdge	GK	1	0	Inf	0.5	0.821477	0	1	1	587316
chrX:43594747	LTR16A:LTR:ERVL	UpEdge	MAOA	1	0	Inf	0.5	0.821477	0	1	1	587316
chr1:100502293	MLT1F1:LTR:ERVL-MaLR	UpEdge	HIAT1	0	1	0	1	1	Inf	0.5	1	587317
chr1:85458274	Tigger1:DNA:TcMar-Tigger	EInside	MCOLN2	0	1	0	1	1	Inf	0.5	1	587317
chr10:29717175	MLT2B3:LTR:ERVL	EInside	.	0	1	0	1	1	Inf	0.5	1	587317
chr12:72825946	LTR22A:LTR:ERVK	EInside	TRHDE	0	5	0	1	1	Inf	0.0288561	0.619647	587317, 587319, 587355, 587375, 587387
chr19:42167111	THE1B:LTR:ERVL-MaLR	Up	.	0	2	0	1	1	Inf	0.248062	1	587317, 587375
chr3:171781786	AluJr:SINE:Alu	UpEdge	FNDC3B	3	2	1.51931	0.5	0.821477	0.658194	0.817402	1	587317, 587322, 587336, 587339, 587362
chr3:73112493	AluSz6:SINE:Alu	UpEdge	PPP4R2	0	1	0	1	1	Inf	0.5	1	587317
chr7:107514396	MLT1K:LTR:ERVL-MaLR	Up	.	0	2	0	1	1	Inf	0.248062	1	587317, 587347
chr8:6490971	Tigger4:DNA:TcMar-Tigger	EInside	MCPH1	0	1	0	1	1	Inf	0.5	1	587317
chr9:77462788	MER44C:DNA:TcMar-Tigger	EInside	TRPM6	0	2	0	1	1	Inf	0.248062	1	587317, 587343
chr2:130930187	L3:LINE:CR1	Up	.	1	0	Inf	0.5	0.821477	0	1	1	587318
chr2:54935676	MER52D:LTR:ERV1	UpEdge	.	4	0	Inf	0.0596045	0.821477	0	1	1	587318, 587322, 587334, 587398
chr22:51223638	L2:LINE:L2	Up	.	1	0	Inf	0.5	0.821477	0	1	1	587318
chr7:73213525	MER31A:LTR:ERV1	UpEdge	.	2	0	Inf	0.248062	0.821477	0	1	1	587318, 587356
chr10:88970603	L1MEg:LINE:L1	Up	SYT15	0	1	0	1	1	Inf	0.5	1	587319
chr11:68638263	HERV3-int:LTR:ERV1	EInside	.	0	1	0	1	1	Inf	0.5	1	587319
chr16:28966904	AluJo:SINE:Alu	UpEdge	NFATC2IP	0	1	0	1	1	Inf	0.5	1	587319
chr16:29748061	THE1C:LTR:ERVL-MaLR	Up	.	0	1	0	1	1	Inf	0.5	1	587319
chr3:195686220	L1MC4a:LINE:L1	Up	.	0	1	0	1	1	Inf	0.5	1	587319
chr11:102475706	MLT1A:LTR:ERVL-MaLR	EInside	MMP20	3	0	Inf	0.122093	0.821477	0	1	1	587322, 587376, 587388
chr19:28281390	L1M4c:LINE:L1	UpEdge	.	1	0	Inf	0.5	0.821477	0	1	1	587322
chr19:58914222	L1MC2:LINE:L1	UpEdge	ZNF584	2	0	Inf	0.248062	0.821477	0	1	1	587322, 587348
chr21:38418827	L1PB1:LINE:L1	EInside	.	1	0	Inf	0.5	0.821477	0	1	1	587322
chr21:45834412	LTR45C:LTR:ERV1	UpEdge	TRPM2	3	0	Inf	0.122093	0.821477	0	1	1	587322, 587350, 587356
chr4:77860996	L1ME1:LINE:L1	UpEdge	SEPT11	2	0	Inf	0.248062	0.821477	0	1	1	587322, 587352
chrX:14466886	LTR18B:LTR:ERVL	UpEdge	GLRA2	1	2	0.494786	0.877907	1	2.02108	0.5	1	587322, 587379, 587389
chrY:23613655	LTR14C:LTR:ERVK	Up	.	1	0	Inf	0.5	0.821477	0	1	1	587322
chr10:75898407	AluJo:SINE:Alu	Up	VCL; AP3M1	0	1	0	1	1	Inf	0.5	1	587323
chr19:9738585	HERVI-int:LTR:ERV1	Up	.	0	1	0	1	1	Inf	0.5	1	587323
chr4:113947865	L2:LINE:L2	UpEdge	ANK2	0	1	0	1	1	Inf	0.5	1	587323
chr16:53418077	MER11B:LTR:ERVK	EInside	.	1	1	1	0.751938	1	1	0.751938	1	587330, 587385
chr4:170890190	MLT1G:LTR:ERVL-MaLR	UpEdge	.	1	0	Inf	0.5	0.821477	0	1	1	587330
chr1:32037418	L2a:LINE:L2	UpEdge	.	0	2	0	1	1	Inf	0.248062	1	587331, 587333
chr11:12295845	L2a:LINE:L2	UpEdge	MICALCL	0	1	0	1	1	Inf	0.5	1	587331
chr11:22835303	MLT1D:LTR:ERVL-MaLR	UpEdge	SVIP	0	1	0	1	1	Inf	0.5	1	587331
chr22:22662540	AluSx:SINE:Alu	UpEdge	.	0	1	0	1	1	Inf	0.5	1	587331
chr5:180685110	AluSx:SINE:Alu	UpEdge	TRIM52	0	1	0	1	1	Inf	0.5	1	587331
chr12:132332972	L1MB3:LINE:L1	EInside	MMP17	1	0	Inf	0.5	0.821477	0	1	1	587332
chr19:55568159	L1MB7:LINE:L1	Up	RDH13	2	0	Inf	0.248062	0.821477	0	1	1	587332, 587362
chr22:32008420	AluJb:SINE:Alu	UpEdge	SFI1	1	2	0.494786	0.877907	1	2.02108	0.5	1	587332, 587339, 587355
chr3:153989303	L1ME1:LINE:L1	UpEdge	DHX36	1	1	1	0.751938	1	1	0.751938	1	587332, 587373
chr4:104480197	LTR7Y:LTR:ERV1	Up	.	2	0	Inf	0.248062	0.821477	0	1	1	587332, 587336
chr5:92899526	AluY:SINE:Alu	Up	.	1	0	Inf	0.5	0.821477	0	1	1	587332
chr6:145244310	LTR7Y:LTR:ERV1	UpEdge	.	1	0	Inf	0.5	0.821477	0	1	1	587332
chr12:133719014	L1MB4:LINE:L1	UpEdge	ZNF10	1	1	1	0.751938	1	1	0.751938	1	587333, 587376
chr2:112973901	L1MC4:LINE:L1	UpEdge	ZC3H8	0	1	0	1	1	Inf	0.5	1	587333
chr4:71544360	MamRep1161:DNA:TcMar	Up	.	0	1	0	1	1	Inf	0.5	1	587333
chrX:100759996	MSTB2:LTR:ERVL-MaLR	EInside	.	0	1	0	1	1	Inf	0.5	1	587333
chr1:184537338	L1MB3:LINE:L1	UpEdge	C1orf21	5	0	Inf	0.0288561	0.551874	0	1	1	587334, 587340, 587346, 587352, 587394
chr10:74885438	AluJr:SINE:Alu	UpEdge	NUDT13	1	0	Inf	0.5	0.821477	0	1	1	587334
chr13:114518387	THE1A:LTR:ERVL-MaLR	UpEdge	.	2	0	Inf	0.248062	0.821477	0	1	1	587334, 587380
chr13:45952211	HERVE-int:LTR:ERV1	Up	.	1	0	Inf	0.5	0.821477	0	1	1	587334
chr13:80616523	MLT1J:LTR:ERVL-MaLR	UpEdge	.	2	0	Inf	0.248062	0.821477	0	1	1	587334, 587356
chr15:97969957	AluJr4:SINE:Alu	UpEdge	.	1	0	Inf	0.5	0.821477	0	1	1	587334
chr17:50795559	L2:LINE:L2	Up	.	1	0	Inf	0.5	0.821477	0	1	1	587334
chr17:5390847	AluSx1:SINE:Alu	UpEdge	MIS12	1	0	Inf	0.5	0.821477	0	1	1	587334
chr17:63284154	MLT1C:LTR:ERVL-MaLR	UpEdge	.	2	0	Inf	0.248062	0.821477	0	1	1	587334, 587338
chr19:49208206	MER91A:DNA:hAT-Tip100	Up	FUT2	2	0	Inf	0.248062	0.821477	0	1	1	587334, 587356
chr2:97500595	L1MD1:LINE:L1	Up	CNNM3	1	0	Inf	0.5	0.821477	0	1	1	587334
chr6:167379523	L1PA16:LINE:L1	UpEdge	.	1	0	Inf	0.5	0.821477	0	1	1	587334
chr6:31382903	MIR:SINE:MIR	Up	MICA	2	0	Inf	0.248062	0.821477	0	1	1	587334, 587376
chr7:92079016	L1PA8:LINE:L1	UpEdge	GATAD1	1	0	Inf	0.5	0.821477	0	1	1	587334
chr8:73256610	MLT1C:LTR:ERVL-MaLR	EInside	.	4	0	Inf	0.0596045	0.821477	0	1	1	587334, 587352, 587394, 587398
chr12:94129395	AluJr:SINE:Alu	Up	CRADD	0	1	0	1	1	Inf	0.5	1	587335
chr1:214996417	L1PA17:LINE:L1	EInside	.	1	0	Inf	0.5	0.821477	0	1	1	587336
chr14:66723142	HSMAR1:DNA:TcMar-Mariner	EInside	.	1	0	Inf	0.5	0.821477	0	1	1	587336
chr18:56447256	MSTA:LTR:ERVL-MaLR	Up	MALT1	2	0	Inf	0.248062	0.821477	0	1	1	587336, 587342
chr19:10762508	LTR61:LTR:ERV1	UpEdge	ILF3	5	1	5.27483	0.103882	0.821477	0.18958	0.986149	1	587336, 587358, 587359, 587362, 587376, 587394
chr19:53300247	L1M3:LINE:L1	Up	ZNF320	2	1	2.02108	0.5	0.821477	0.494786	0.877907	1	587336, 587371, 587376
chr2:238500612	AluSz:SINE:Alu	Up	RAB17	1	0	Inf	0.5	0.821477	0	1	1	587336
chr2:84698504	HERVK14-int:LTR:ERVK	UpEdge	.	2	0	Inf	0.248062	0.821477	0	1	1	587336, 587358
chr4:178366101	LTR1:LTR:ERV1	EInside	.	2	0	Inf	0.248062	0.821477	0	1	1	587336, 587374
chr5:85858317	MLT1B:LTR:ERVL-MaLR	EInside	.	1	0	Inf	0.5	0.821477	0	1	1	587336
chr12:113355853	L1PA17:LINE:L1	Up	OAS1	0	1	0	1	1	Inf	0.5	1	587337
chr12:31902002	LTR8:LTR:ERV1	UpEdge	.	0	1	0	1	1	Inf	0.5	1	587337
chr7:43689929	L4:LINE:RTE	EInside	COA1	4	1	4.15566	0.182598	0.821477	0.240636	0.971144	1	587338, 587356, 587364, 587379, 587392
chr8:48907813	HERVFH21-int:LTR:ERV1	EInside	UBE2V2	1	0	Inf	0.5	0.821477	0	1	1	587338
chr1:195707202	MER50-int:LTR:ERV1	UpEdge	.	0	1	0	1	1	Inf	0.5	1	587339
chr11:121183649	L1ME2:LINE:L1	EInside	SC5D	0	1	0	1	1	Inf	0.5	1	587339
chr17:41949364	LTR3B_:LTR:ERVK	UpEdge	MPP2	0	2	0	1	1	Inf	0.248062	1	587339, 587349
chr6:111596960	L1MB3:LINE:L1	UpEdge	.	0	1	0	1	1	Inf	0.5	1	587339
chr6:31163057	LTR12C:LTR:ERV1	UpEdge	.	0	2	0	1	1	Inf	0.248062	1	587339, 587393
chr7:76219561	L1PA15:LINE:L1	EInside	.	0	3	0	1	1	Inf	0.122093	1	587339, 587353, 587401
chr9:104464594	L2a:LINE:L2	EInside	GRIN3A	0	1	0	1	1	Inf	0.5	1	587339
chr10:111713425	MLT1J2:LTR:ERVL-MaLR	Up	.	2	0	Inf	0.248062	0.821477	0	1	1	587340, 587356
chr12:93398347	AluJb:SINE:Alu	Up	.	1	0	Inf	0.5	0.821477	0	1	1	587340
chr13:24922205	ERVL-B4-int:LTR:ERVL	Up	.	1	0	Inf	0.5	0.821477	0	1	1	587340
chr13:30215843	L1HS:LINE:L1	Up	.	1	0	Inf	0.5	0.821477	0	1	1	587340
chr13:96186083	L2a:LINE:L2	Up	CLDN10	1	0	Inf	0.5	0.821477	0	1	1	587340
chr14:105498789	MER41A:LTR:ERV1	UpEdge	GPR132	1	0	Inf	0.5	0.821477	0	1	1	587340
chr15:60694865	L2c:LINE:L2	Up	ANXA2	1	0	Inf	0.5	0.821477	0	1	1	587340
chr19:38815760	AluSx4:SINE:Alu	UpEdge	KCNK6	1	0	Inf	0.5	0.821477	0	1	1	587340
chr19:40575011	MSTB1:LTR:ERVL-MaLR	UpEdge	ZNF780A	1	0	Inf	0.5	0.821477	0	1	1	587340
chr2:20792722	L2a:LINE:L2	EInside	.	1	0	Inf	0.5	0.821477	0	1	1	587340
chr3:156389745	MLT1J:LTR:ERVL-MaLR	Up	TIPARP	1	0	Inf	0.5	0.821477	0	1	1	587340
chr3:40082522	L1MC4:LINE:L1	EInside	MYRIP	1	0	Inf	0.5	0.821477	0	1	1	587340
chr4:3789484	L2c:LINE:L2	Up	.	1	0	Inf	0.5	0.821477	0	1	1	587340
chr7:117315737	MSTD:LTR:ERVL-MaLR	UpEdge	CTTNBP2	1	0	Inf	0.5	0.821477	0	1	1	587340
chr8:146253209	LTR5A:LTR:ERVK	Up	.	1	0	Inf	0.5	0.821477	0	1	1	587340
chr8:22416112	L2a:LINE:L2	EInside	SORBS3	2	0	Inf	0.248062	0.821477	0	1	1	587340, 587352
chr1:145121819	MSTB2:LTR:ERVL-MaLR	Up	.	0	1	0	1	1	Inf	0.5	1	587341
chr1:22312584	AluSx1:SINE:Alu	UpEdge	CELA3B	0	4	0	1	1	Inf	0.0596045	0.98589	587341, 587347, 587355, 587375
chr12:38721463	L3:LINE:CR1	Up	.	0	1	0	1	1	Inf	0.5	1	587341
chr17:10617376	Charlie5:DNA:hAT-Charlie	UpEdge	TMEM220	0	1	0	1	1	Inf	0.5	1	587341
chr17:41416779	HERVK13-int:LTR:ERVK	EInside	.	0	1	0	1	1	Inf	0.5	1	587341
chr19:44084976	AluSq2:SINE:Alu	UpEdge	PINLYP	0	1	0	1	1	Inf	0.5	1	587341
chr19:55127872	MER4B-int:LTR:ERV1	EInside	LILRB1	0	1	0	1	1	Inf	0.5	1	587341
chr2:231575067	AluJr:SINE:Alu	UpEdge	CAB39	0	1	0	1	1	Inf	0.5	1	587341
chr5:8486195	Tigger2:DNA:TcMar-Tigger	EInside	.	0	1	0	1	1	Inf	0.5	1	587341
chr1:146989265	LTR12_:LTR:ERV1	EInside	.	1	0	Inf	0.5	0.821477	0	1	1	587342
chr1:178059956	L1PA8:LINE:L1	UpEdge	RASAL2	1	0	Inf	0.5	0.821477	0	1	1	587342
chr10:121643203	LTR12:LTR:ERV1	UpEdge	.	1	0	Inf	0.5	0.821477	0	1	1	587342
chr13:85937089	LTR12D:LTR:ERV1	UpEdge	.	1	0	Inf	0.5	0.821477	0	1	1	587342
chr17:5522570	THE1C:LTR:ERVL-MaLR	Up	LOC728392; NLRP1	1	0	Inf	0.5	0.821477	0	1	1	587342
chr18:70931542	AluY:SINE:Alu	Up	.	3	0	Inf	0.122093	0.821477	0	1	1	587342, 587360, 587376
chr19:33190630	LTR12:LTR:ERV1	Up	NUDT19	1	0	Inf	0.5	0.821477	0	1	1	587342
chr2:85063414	L1M4:LINE:L1	Up	TRABD2A	2	0	Inf	0.248062	0.821477	0	1	1	587342, 587352
chr3:12924206	LTR12C:LTR:ERV1	UpEdge	.	1	0	Inf	0.5	0.821477	0	1	1	587342
chr3:149001624	LTR12C:LTR:ERV1	UpEdge	.	1	0	Inf	0.5	0.821477	0	1	1	587342
chr3:149756458	MER51A:LTR:ERV1	Up	.	1	0	Inf	0.5	0.821477	0	1	1	587342
chr3:51883818	LTR12:LTR:ERV1	UpEdge	.	1	0	Inf	0.5	0.821477	0	1	1	587342
chr4:124087241	MLT2A1:LTR:ERVL	EInside	SPATA5	1	0	Inf	0.5	0.821477	0	1	1	587342
chr4:69916577	LTR2B:LTR:ERV1	UpEdge	UGT2B7	1	0	Inf	0.5	0.821477	0	1	1	587342
chr4:70690280	LTR12_:LTR:ERV1	UpEdge	SULT1E1	1	0	Inf	0.5	0.821477	0	1	1	587342
chr6:115319218	LTR12F:LTR:ERV1	UpEdge	.	1	0	Inf	0.5	0.821477	0	1	1	587342
chr7:122851212	THE1D:LTR:ERVL-MaLR	Up	IQUB	1	0	Inf	0.5	0.821477	0	1	1	587342
chr9:125223662	L1PB1:LINE:L1	UpEdge	.	1	0	Inf	0.5	0.821477	0	1	1	587342
chr1:211540308	AluJb:SINE:Alu	UpEdge	TRAF5	0	1	0	1	1	Inf	0.5	1	587343
chr10:81960981	L2:LINE:L2	EInside	ANXA11	0	1	0	1	1	Inf	0.5	1	587343
chr4:57082191	MIR3:SINE:MIR	UpEdge	KIAA1211	1	3	0.325502	0.940396	1	3.07218	0.309559	1	587343, 587348, 587353, 587377
chr9:77437167	AluJb:SINE:Alu	Up	TRPM6	0	2	0	1	1	Inf	0.248062	1	587343, 587347
chr4:90650421	L1M5:LINE:L1	Up	SNCA	1	0	Inf	0.5	0.821477	0	1	1	587344
chr5:160359483	HERVL18-int:LTR:ERVL	EInside	.	1	0	Inf	0.5	0.821477	0	1	1	587344
chr7:102440476	L1PB1:LINE:L1	Up	.	1	0	Inf	0.5	0.821477	0	1	1	587344
chr1:84740628	MSTD:LTR:ERVL-MaLR	Up	.	1	2	0.494786	0.877907	1	2.02108	0.5	1	587345, 587358, 587379
chr11:10592797	L1MA5A:LINE:L1	UpEdge	MRVI1	0	1	0	1	1	Inf	0.5	1	587345
chr2:242711463	LTR13A:LTR:ERVK	UpEdge	GAL3ST2	0	1	0	1	1	Inf	0.5	1	587345
chr8:48902028	HERVFH21-int:LTR:ERV1	UpEdge	.	0	1	0	1	1	Inf	0.5	1	587345
chr10:81441550	L1M5:LINE:L1	Up	.	1	0	Inf	0.5	0.821477	0	1	1	587346
chr13:41454961	LTR2:LTR:ERV1	UpEdge	.	1	0	Inf	0.5	0.821477	0	1	1	587346
chr20:25216005	AluY:SINE:Alu	UpEdge	PYGB; ABHD12	1	0	Inf	0.5	0.821477	0	1	1	587346
chr21:40367854	LTR33:LTR:ERVL	Up	.	1	0	Inf	0.5	0.821477	0	1	1	587346
chr4:156862486	Tigger9b:DNA:TcMar-Tigger	Up	CTSO	1	0	Inf	0.5	0.821477	0	1	1	587346
chr5:173926720	THE1A:LTR:ERVL-MaLR	Up	.	1	0	Inf	0.5	0.821477	0	1	1	587346
chr8:11745532	L2:LINE:L2	EInside	.	1	0	Inf	0.5	0.821477	0	1	1	587346
chr1:222788514	L2a:LINE:L2	Up	MIA3	0	1	0	1	1	Inf	0.5	1	587347
chr19:42061693	LTR49-int:LTR:ERV1	EInside	CEACAM21	1	2	0.494786	0.877907	1	2.02108	0.5	1	587347, 587348, 587399
chr20:52461950	AluSz6:SINE:Alu	Up	.	0	1	0	1	1	Inf	0.5	1	587347
chr8:30013362	AluJr:SINE:Alu	UpEdge	DCTN6	0	1	0	1	1	Inf	0.5	1	587347
chr8:87381005	L2c:LINE:L2	Up	WWP1	0	1	0	1	1	Inf	0.5	1	587347
chr1:161401720	HERVL-int:LTR:ERVL	UpEdge	.	1	0	Inf	0.5	0.821477	0	1	1	587348
chr10:46994811	MamRep1527:LTR:LTR	Up	GPRIN2	1	0	Inf	0.5	0.821477	0	1	1	587348
chr15:59835351	MER5A1:DNA:hAT-Charlie	UpEdge	GCNT3; GTF2A2	2	0	Inf	0.248062	0.821477	0	1	1	587348, 587398
chr3:53384450	LTR75_1:LTR:ERV1	EInside	.	1	0	Inf	0.5	0.821477	0	1	1	587348
chr7:117329466	L2a:LINE:L2	EInside	CTTNBP2	2	0	Inf	0.248062	0.821477	0	1	1	587348, 587394
chr1:230736961	LTR7:LTR:ERV1	UpEdge	.	0	1	0	1	1	Inf	0.5	1	587349
chr1:31932217	HERVIP10F-int:LTR:ERV1	UpEdge	.	0	1	0	1	1	Inf	0.5	1	587349
chr11:71452160	HERVE-int:LTR:ERV1	Up	.	3	3	1	0.659971	1	1	0.659971	1	587349, 587354, 587370, 587377, 587380, 587393
chr2:199353576	L1MC3:LINE:L1	UpEdge	.	0	1	0	1	1	Inf	0.5	1	587349
chr8:76136455	L3:LINE:CR1	UpEdge	.	2	1	2.02108	0.5	0.821477	0.494786	0.877907	1	587349, 587364, 587372
chr8:95649517	L1MC4:LINE:L1	UpEdge	ESRP1	0	1	0	1	1	Inf	0.5	1	587349
chrX:112963301	MER11A:LTR:ERVK	EInside	.	0	1	0	1	1	Inf	0.5	1	587349
chr1:12472137	L1ME3A:LINE:L1	Up	VPS13D	1	0	Inf	0.5	0.821477	0	1	1	587350
chr14:102700506	HERVFH21-int:LTR:ERV1	Up	MOK	1	0	Inf	0.5	0.821477	0	1	1	587350
chr18:14847633	L1MEc:LINE:L1	EInside	ANKRD30B	2	0	Inf	0.248062	0.821477	0	1	1	587350, 587388
chr4:39545568	LTR3B:LTR:ERVK	Up	.	1	0	Inf	0.5	0.821477	0	1	1	587350
chr1:149662893	MER49:LTR:ERV1	Up	.	0	1	0	1	1	Inf	0.5	1	587351
chr10:107403916	MLT2B3:LTR:ERVL	EInside	.	0	1	0	1	1	Inf	0.5	1	587351
chr15:42829473	L1MA4A:LINE:L1	UpEdge	LRRC57	0	1	0	1	1	Inf	0.5	1	587351
chr16:27352054	L2a:LINE:L2	EInside	IL4R	0	1	0	1	1	Inf	0.5	1	587351
chr4:22693310	HAL1:LINE:L1	UpEdge	GBA3	0	1	0	1	1	Inf	0.5	1	587351
chr8:86099204	L1M1:LINE:L1	EInside	C8orf59; E2F5	0	3	0	1	1	Inf	0.122093	1	587351, 587381, 587401
chr10:89508000	L1PA8A:LINE:L1	UpEdge	ATAD1	2	1	2.02108	0.5	0.821477	0.494786	0.877907	1	587352, 587368, 587371
chr13:103453595	AluSx:SINE:Alu	UpEdge	BIVM; BIVM-ERCC5	1	0	Inf	0.5	0.821477	0	1	1	587352
chr15:91899367	L2c:LINE:L2	Up	.	1	0	Inf	0.5	0.821477	0	1	1	587352
chr16:2833910	MLT1E3:LTR:ERVL-MaLR	UpEdge	PRSS41; PRSS33	1	0	Inf	0.5	0.821477	0	1	1	587352
chr16:30927411	AluSx1:SINE:Alu	UpEdge	FBXL19	1	0	Inf	0.5	0.821477	0	1	1	587352
chr17:48751840	L2a:LINE:L2	UpEdge	ABCC3	1	0	Inf	0.5	0.821477	0	1	1	587352
chr2:133096059	MER34:LTR:ERV1	Up	.	1	0	Inf	0.5	0.821477	0	1	1	587352
chr4:157229572	MER54A:LTR:ERVL	UpEdge	.	1	0	Inf	0.5	0.821477	0	1	1	587352
chr4:69766762	HERV3-int:LTR:ERV1	UpEdge	.	1	0	Inf	0.5	0.821477	0	1	1	587352
chr5:151088593	LTR9:LTR:ERV1	UpEdge	.	1	0	Inf	0.5	0.821477	0	1	1	587352
chr7:128299507	AluJb:SINE:Alu	Up	.	1	0	Inf	0.5	0.821477	0	1	1	587352
chr1:151582932	Tigger3b:DNA:TcMar-Tigger	UpEdge	SNX27	0	2	0	1	1	Inf	0.248062	1	587353, 587357
chr1:193228941	L2a:LINE:L2	UpEdge	.	0	1	0	1	1	Inf	0.5	1	587353
chr13:41449179	HERVE-int:LTR:ERV1	UpEdge	.	1	1	1	0.751938	1	1	0.751938	1	587353, 587360
chr16:2882604	L2c:LINE:L2	UpEdge	.	0	1	0	1	1	Inf	0.5	1	587353
chr17:40697564	AluJb:SINE:Alu	UpEdge	HSD17B1	0	1	0	1	1	Inf	0.5	1	587353
chr3:11187275	L1ME3:LINE:L1	EInside	HRH1	0	1	0	1	1	Inf	0.5	1	587353
chr5:175693121	L1MEf:LINE:L1	EInside	SIMC1	0	1	0	1	1	Inf	0.5	1	587353
chr5:177071584	L1MEf:LINE:L1	EInside	.	1	1	1	0.751938	1	1	0.751938	1	587353, 587376
chr6:26226608	AluSp:SINE:Alu	UpEdge	.	1	1	1	0.751938	1	1	0.751938	1	587353, 587358
chr6:26673832	L1MEf:LINE:L1	EInside	.	0	1	0	1	1	Inf	0.5	1	587353
chr10:20656418	L1PB1:LINE:L1	EInside	.	2	0	Inf	0.248062	0.821477	0	1	1	587354, 587356
chr10:86047903	MLT2F:LTR:ERVL	EInside	.	1	0	Inf	0.5	0.821477	0	1	1	587354
chr11:66288208	AluSz6:SINE:Alu	UpEdge	BBS1	1	0	Inf	0.5	0.821477	0	1	1	587354
chr13:114769678	L1PB4:LINE:L1	Up	RASA3	2	0	Inf	0.248062	0.821477	0	1	1	587354, 587374
chr6:28539377	Charlie10:DNA:hAT-Charlie	EInside	ZBED9	1	0	Inf	0.5	0.821477	0	1	1	587354
chr1:151583545	Tigger3b:DNA:TcMar-Tigger	UpEdge	SNX27	0	1	0	1	1	Inf	0.5	1	587355
chr1:173428923	L1PA11:LINE:L1	UpEdge	.	0	2	0	1	1	Inf	0.248062	1	587355, 587399
chr13:25500000	LTR22A:LTR:ERVK	UpEdge	.	0	1	0	1	1	Inf	0.5	1	587355
chr14:76038206	L2c:LINE:L2	UpEdge	FLVCR2	0	1	0	1	1	Inf	0.5	1	587355
chr21:30448708	LTR12C:LTR:ERV1	UpEdge	MAP3K7CL	0	1	0	1	1	Inf	0.5	1	587355
chr5:159820521	Charlie11:DNA:hAT-Charlie	UpEdge	ZBED8	0	2	0	1	1	Inf	0.248062	1	587355, 587399
chr7:142326368	MIR3:SINE:MIR	UpEdge	.	0	2	0	1	1	Inf	0.248062	1	587355, 587369
chrX:54200226	MLT1F2:LTR:ERVL-MaLR	UpEdge	FAM120C	0	1	0	1	1	Inf	0.5	1	587355
chr1:54661856	AluJr:SINE:Alu	Up	CYB5RL	1	0	Inf	0.5	0.821477	0	1	1	587356
chr11:58695129	HERVK22-int:LTR:ERVK	EInside	GLYATL1	1	0	Inf	0.5	0.821477	0	1	1	587356
chr12:75758125	MER4B-int:LTR:ERV1	EInside	GLIPR1L1; CAPS2	1	0	Inf	0.5	0.821477	0	1	1	587356
chr13:110352016	MER119:DNA:hAT-Charlie	EInside	.	1	0	Inf	0.5	0.821477	0	1	1	587356
chr13:53225395	L1M5:LINE:L1	UpEdge	SUGT1	1	0	Inf	0.5	0.821477	0	1	1	587356
chr16:57766671	THE1B:LTR:ERVL-MaLR	UpEdge	KATNB1	1	0	Inf	0.5	0.821477	0	1	1	587356
chr19:58768586	MER51A:LTR:ERV1	UpEdge	ZNF544	1	0	Inf	0.5	0.821477	0	1	1	587356
chr2:49670422	MLT1A0:LTR:ERVL-MaLR	Up	.	1	0	Inf	0.5	0.821477	0	1	1	587356
chr2:49398104	THE1B:LTR:ERVL-MaLR	Up	.	1	0	Inf	0.5	0.821477	0	1	1	587356
chr6:36507977	L1ME5:LINE:L1	Up	STK38	1	0	Inf	0.5	0.821477	0	1	1	587356
chr7:138721508	MER33:DNA:hAT-Charlie	Up	ZC3HAV1L	1	0	Inf	0.5	0.821477	0	1	1	587356
chr12:123744555	LTR10C:LTR:ERV1	EInside	C12orf65	0	1	0	1	1	Inf	0.5	1	587357
chr18:60062558	MLT2A1:LTR:ERVL	EInside	.	0	2	0	1	1	Inf	0.248062	1	587357, 587375
chr19:7083826	MLT1F:LTR:ERVL-MaLR	UpEdge	ZNF557	0	1	0	1	1	Inf	0.5	1	587357
chr4:76007433	MIR:SINE:MIR	UpEdge	.	0	2	0	1	1	Inf	0.248062	1	587357, 587385
chr1:12768147	HERVIP10F-int:LTR:ERV1	Up	.	1	0	Inf	0.5	0.821477	0	1	1	587358
chr10:132011560	MER48:LTR:ERV1	UpEdge	.	1	0	Inf	0.5	0.821477	0	1	1	587358
chr10:26621044	PABL_A:LTR:ERV1	UpEdge	.	1	0	Inf	0.5	0.821477	0	1	1	587358
chr10:57731271	LTR7:LTR:ERV1	UpEdge	.	1	0	Inf	0.5	0.821477	0	1	1	587358
chr11:106047597	LTR1:LTR:ERV1	EInside	.	1	0	Inf	0.5	0.821477	0	1	1	587358
chr16:11892597	AluSx:SINE:Alu	UpEdge	.	1	0	Inf	0.5	0.821477	0	1	1	587358
chr18:47926820	LTR6A:LTR:ERV1	UpEdge	.	1	0	Inf	0.5	0.821477	0	1	1	587358
chr19:18219662	L2b:LINE:L2	UpEdge	MAST3	1	0	Inf	0.5	0.821477	0	1	1	587358
chr19:35496040	L2b:LINE:L2	UpEdge	GRAMD1A	1	0	Inf	0.5	0.821477	0	1	1	587358
chr19:49091860	L2a:LINE:L2	Up	SULT2B1	1	0	Inf	0.5	0.821477	0	1	1	587358
chr19:959157	MLT1D:LTR:ERVL-MaLR	UpEdge	ARID3A	1	0	Inf	0.5	0.821477	0	1	1	587358
chr2:114461445	LTR12C:LTR:ERV1	Up	.	1	0	Inf	0.5	0.821477	0	1	1	587358
chr2:88989552	L2a:LINE:L2	UpEdge	RPIA	1	0	Inf	0.5	0.821477	0	1	1	587358
chr3:197341323	MER4-int:LTR:ERV1	EInside	.	2	0	Inf	0.248062	0.821477	0	1	1	587358, 587376
chr3:4343783	MER4B:LTR:ERV1	UpEdge	SETMAR	1	0	Inf	0.5	0.821477	0	1	1	587358
chr3:63130191	HAL1:LINE:L1	EInside	.	1	0	Inf	0.5	0.821477	0	1	1	587358
chr5:35421363	L1MA9:LINE:L1	EInside	.	1	0	Inf	0.5	0.821477	0	1	1	587358
chr6:2990891	LTR6A:LTR:ERV1	EInside	.	1	0	Inf	0.5	0.821477	0	1	1	587358
chr7:39761554	LTR9:LTR:ERV1	Up	RALA	1	0	Inf	0.5	0.821477	0	1	1	587358
chr7:92074732	MER34A:LTR:ERV1	UpEdge	GATAD1	1	0	Inf	0.5	0.821477	0	1	1	587358
chr8:124869258	LTR78B:LTR:ERV1	UpEdge	FER1L6	1	0	Inf	0.5	0.821477	0	1	1	587358
chr8:128432984	MLT1J1:LTR:ERVL-MaLR	Up	POU5F1B	1	0	Inf	0.5	0.821477	0	1	1	587358
chr8:144120441	LTR75_1:LTR:ERV1	UpEdge	C8orf31	1	0	Inf	0.5	0.821477	0	1	1	587358
chr8:144765272	LTR13A:LTR:ERVK	UpEdge	ZNF707	1	0	Inf	0.5	0.821477	0	1	1	587358
chr8:144770803	AluJb:SINE:Alu	UpEdge	ZNF707	1	0	Inf	0.5	0.821477	0	1	1	587358
chrX:50722037	MER61A:LTR:ERV1	UpEdge	.	1	0	Inf	0.5	0.821477	0	1	1	587358
chr1:54355021	MIRb:SINE:MIR	Up	YIPF1	1	1	1	0.751938	1	1	0.751938	1	587359, 587398
chr15:65526848	MLT1F1:LTR:ERVL-MaLR	EInside	.	0	1	0	1	1	Inf	0.5	1	587359
chr5:139629795	L2a:LINE:L2	EInside	PFDN1	1	1	1	0.751938	1	1	0.751938	1	587359, 587364
chr6:29694948	L1MC5:LINE:L1	Up	HLA-F	0	1	0	1	1	Inf	0.5	1	587359
chr14:103567541	AluJb:SINE:Alu	UpEdge	EXOC3L4	1	0	Inf	0.5	0.821477	0	1	1	587360
chr4:128607392	L2a:LINE:L2	UpEdge	INTU	1	0	Inf	0.5	0.821477	0	1	1	587360
chr5:87575683	MLT1F1-int:LTR:ERVL-MaLR	UpEdge	.	1	0	Inf	0.5	0.821477	0	1	1	587360
chr1:19635140	MIR:SINE:MIR	Up	AKR7A2	0	1	0	1	1	Inf	0.5	1	587361
chr11:117537479	MIRb:SINE:MIR	Up	DSCAML1	0	1	0	1	1	Inf	0.5	1	587361
chr15:65333047	L1ME3A:LINE:L1	UpEdge	SLC51B	0	1	0	1	1	Inf	0.5	1	587361
chr16:3703878	AluJr4:SINE:Alu	UpEdge	DNASE1	1	0	Inf	0.5	0.821477	0	1	1	587362
chr20:397361	AluJr:SINE:Alu	UpEdge	RBCK1	1	0	Inf	0.5	0.821477	0	1	1	587362
chr21:45158328	LTR14:LTR:ERVK	Up	.	1	0	Inf	0.5	0.821477	0	1	1	587362
chr6:130374966	L2a:LINE:L2	UpEdge	L3MBTL3	1	0	Inf	0.5	0.821477	0	1	1	587362
chr6:167407890	Tigger2:DNA:TcMar-Tigger	UpEdge	.	1	0	Inf	0.5	0.821477	0	1	1	587362
chrX:34224749	L1MEf:LINE:L1	UpEdge	.	1	0	Inf	0.5	0.821477	0	1	1	587362
chr10:14574897	L2:LINE:L2	Up	FAM107B	0	1	0	1	1	Inf	0.5	1	587363
chr4:978046	L1MC4:LINE:L1	UpEdge	SLC26A1; IDUA	0	1	0	1	1	Inf	0.5	1	587363
chr6:113970740	MIRc:SINE:MIR	Up	.	0	1	0	1	1	Inf	0.5	1	587363
chr6:8157957	LTR49:LTR:ERV1	Up	.	0	1	0	1	1	Inf	0.5	1	587363
chr1:62644876	HERVK14-int:LTR:ERVK	UpEdge	.	1	0	Inf	0.5	0.821477	0	1	1	587364
chr13:86323480	MLT2A2:LTR:ERVL	Up	.	1	0	Inf	0.5	0.821477	0	1	1	587364
chr18:14951822	L1M4:LINE:L1	EInside	.	1	0	Inf	0.5	0.821477	0	1	1	587364
chr4:133183866	MSTA:LTR:ERVL-MaLR	Up	.	1	0	Inf	0.5	0.821477	0	1	1	587364
chr5:68786388	L1MB7:LINE:L1	UpEdge	OCLN	1	0	Inf	0.5	0.821477	0	1	1	587364
chr6:26474323	MER57C2:LTR:ERV1	Up	BTN2A1	1	0	Inf	0.5	0.821477	0	1	1	587364
chr1:27174521	AluSx:SINE:Alu	UpEdge	ZDHHC18	0	1	0	1	1	Inf	0.5	1	587365
chr10:92662526	Tigger13a:DNA:TcMar-Tigger	UpEdge	RPP30	0	1	0	1	1	Inf	0.5	1	587365
chr1:151816485	MLT1J1:LTR:ERVL-MaLR	EInside	THEM5	1	0	Inf	0.5	0.821477	0	1	1	587368
chr2:127690359	MLT1B:LTR:ERVL-MaLR	Up	.	1	0	Inf	0.5	0.821477	0	1	1	587368
chrX:148605361	ERV3-16A3_I-int:LTR:ERVL	UpEdge	.	1	0	Inf	0.5	0.821477	0	1	1	587368
chr1:195524839	Tigger4:DNA:TcMar-Tigger	EInside	.	1	0	Inf	0.5	0.821477	0	1	1	587370
chr11:64092489	LTR23:LTR:ERV1	Up	CCDC88B	1	0	Inf	0.5	0.821477	0	1	1	587370
chr14:107272458	L1P1:LINE:L1	Up	.	1	0	Inf	0.5	0.821477	0	1	1	587370
chr15:45733781	LTR66:LTR:ERVL	Up	.	1	0	Inf	0.5	0.821477	0	1	1	587370
chr9:104577507	L1PA7:LINE:L1	UpEdge	.	1	0	Inf	0.5	0.821477	0	1	1	587370
chr2:178700225	LTR12C:LTR:ERV1	UpEdge	PDE11A	0	1	0	1	1	Inf	0.5	1	587371
chr10:105506367	L2b:LINE:L2	UpEdge	SH3PXD2A	1	1	1	0.751938	1	1	0.751938	1	587372, 587375
chr12:67883683	L1PA13:LINE:L1	EInside	.	1	0	Inf	0.5	0.821477	0	1	1	587372
chr13:44412728	LTR35B:LTR:ERV1	EInside	LACC1; CCDC122	1	0	Inf	0.5	0.821477	0	1	1	587372
chr20:48892045	MIRb:SINE:MIR	Up	LINC01272	1	0	Inf	0.5	0.821477	0	1	1	587372
chr3:9433241	Tigger1:DNA:TcMar-Tigger	Up	.	1	0	Inf	0.5	0.821477	0	1	1	587372
chr8:128302006	MLT1G1:LTR:ERVL-MaLR	UpEdge	.	1	0	Inf	0.5	0.821477	0	1	1	587372
chr1:148557687	L1ME3A:LINE:L1	Up	NBPF20	0	1	0	1	1	Inf	0.5	1	587373
chr11:63330908	AluY:SINE:Alu	Up	HRASLS2	0	1	0	1	1	Inf	0.5	1	587373
chr17:40341074	LTR16C:LTR:ERVL	UpEdge	GHDC	0	1	0	1	1	Inf	0.5	1	587373
chr4:177238332	L1MD:LINE:L1	UpEdge	SPCS3	0	1	0	1	1	Inf	0.5	1	587373
chr9:17013824	MLT2B1:LTR:ERVL	EInside	.	0	1	0	1	1	Inf	0.5	1	587373
chrX:74266936	L1MB8:LINE:L1	UpEdge	ABCB7	0	1	0	1	1	Inf	0.5	1	587373
chr17:43315391	L2a:LINE:L2	UpEdge	FMNL1	1	0	Inf	0.5	0.821477	0	1	1	587374
chr19:46743466	THE1B:LTR:ERVL-MaLR	Up	.	1	0	Inf	0.5	0.821477	0	1	1	587374
chr4:39275893	L1M5:LINE:L1	UpEdge	WDR19	1	0	Inf	0.5	0.821477	0	1	1	587374
chr6:167684523	MER5A:DNA:hAT-Charlie	UpEdge	UNC93A	1	0	Inf	0.5	0.821477	0	1	1	587374
chr9:34656327	L2a:LINE:L2	UpEdge	IL11RA	1	0	Inf	0.5	0.821477	0	1	1	587374
chrX:57246895	HERVH48-int:LTR:ERV1	UpEdge	.	1	1	1	0.751938	1	1	0.751938	1	587374, 587389
chr1:65222943	MLT1B:LTR:ERVL-MaLR	EInside	RAVER2	0	1	0	1	1	Inf	0.5	1	587375
chr12:94954066	L2c:LINE:L2	Up	.	0	1	0	1	1	Inf	0.5	1	587375
chr20:43069585	AluSz:SINE:Alu	UpEdge	C20orf62	0	1	0	1	1	Inf	0.5	1	587375
chr20:49714424	AluJr:SINE:Alu	UpEdge	.	0	1	0	1	1	Inf	0.5	1	587375
chr22:44729587	MIRb:SINE:MIR	UpEdge	.	0	1	0	1	1	Inf	0.5	1	587375
chr1:100433893	THE1A:LTR:ERVL-MaLR	UpEdge	SLC35A3	1	0	Inf	0.5	0.821477	0	1	1	587376
chr1:154643043	LTR12C:LTR:ERV1	UpEdge	.	1	0	Inf	0.5	0.821477	0	1	1	587376
[truncated: 92 more rows]
