# Supplementary material for: A novel isoform of IL-33 revealed by screening for transposable element promoted genes in human colorectal cancer
Source: PLoS One. 2017 Jul 17;12(7):e0180659. doi: 10.1371/journal.pone.0180659 (PMC5513427; doi:10.1371/journal.pone.0180659)
Supplement: S3 Table — (XLSX) [file pone.0180659.s003.xlsx]

## Sheet: relaxed
Table S3- Cancer enriched chimeric transcripts
chim_TEs	repeatName	ER_interaction	refID	cancer_occ	normal_occ	odds_ratio_cancer	p_values_cancer	adjusted_p_cancer	odds_ratio_normal	p_values_normal	adjusted_p_normal	sample
chr1:32131839	L2a:LINE:L2	Up	COL16A1	20	0	Inf	1.69333e-07	4.90009e-05	0	1	1	587220, 587222, 587224, 587228, 587236, 587242, 587246, 587264, 587268, 587298, 587302, 587316, 587340, 587350, 587354, 587362, 587372, 587378, 587380, 587394
chr1:51763297	L2a:LINE:L2	Up	TTC39A	18	0	Inf	9.73707e-07	0.000237277	0	1	1	587220, 587228, 587246, 587248, 587284, 587298, 587316, 587322, 587332, 587340, 587346, 587356, 587372, 587376, 587378, 587384, 587386, 587392
chr12:10515931	LTR15:LTR:ERV1	UpEdge	KLRK1; KLRC4-KLRK1	26	0	Inf	6.43944e-10	4.25923e-07	0	1	1	587220, 587222, 587226, 587228, 587232, 587234, 587244, 587264, 587268, 587282, 587284, 587292, 587294, 587302, 587318, 587338, 587344, 587348, 587356, 587364, 587368, 587370, 587372, 587374, 587376, 587378
chr12:122502048	MLT1K:LTR:ERVL-MaLR	UpEdge	.	29	9	4.94809	9.86302e-05	0.0120173	0.202098	0.999982	1	587220, 587222, 587225, 587230, 587236, 587244, 587246, 587255, 587256, 587268, 587269, 587276, 587278, 587283, 587284, 587294, 587300, 587302, 587303, 587332, 587338, 587340, 587342, 587344, 587348, 587351, 587352, 587356, 587359, 587360, 587362, 587368, 587376, 587384, 587385, 587386, 587393, 587398
chr12:20975120	LTR7:LTR:ERV1	UpEdge	SLCO1B7; SLCO1B3	30	0	Inf	1.15188e-11	1.3333e-08	0	1	1	587220, 587222, 587226, 587232, 587244, 587246, 587260, 587264, 587268, 587278, 587292, 587294, 587298, 587302, 587316, 587322, 587332, 587342, 587346, 587354, 587360, 587362, 587370, 587376, 587378, 587384, 587386, 587394, 587398, 587400
chr14:24104835	LTR12D:LTR:ERV1	UpEdge	DHRS2	22	2	15.8216	2.94502e-06	0.000619793	0.0632049	1	1	587220, 587221, 587222, 587224, 587236, 587246, 587256, 587268, 587282, 587284, 587298, 587330, 587332, 587336, 587340, 587342, 587344, 587352, 587360, 587362, 587376, 587385, 587392, 587394
chr15:97833400	L1PA3:LINE:L1	UpEdge	.	16	0	Inf	5.33303e-06	0.000987677	0	1	1	587220, 587222, 587228, 587230, 587254, 587276, 587284, 587302, 587318, 587334, 587354, 587356, 587358, 587364, 587372, 587394
chr2:234600277	MIRc:SINE:MIR	Up	UGT1A1; UGT1A4; UGT1A5; UGT1A3; DNAJB3; UGT1A7; UGT1A8; UGT1A10; UGT1A6; UGT1A9	16	0	Inf	5.33303e-06	0.000987677	0	1	1	587220, 587228, 587262, 587294, 587298, 587302, 587304, 587306, 587334, 587340, 587346, 587348, 587354, 587360, 587362, 587368
chr2:78768382	L1PBa1:LINE:L1	Up	.	36	0	Inf	1.56846e-14	7.26198e-11	0	1	1	587220, 587222, 587224, 587228, 587230, 587232, 587236, 587248, 587254, 587262, 587264, 587276, 587278, 587282, 587284, 587292, 587294, 587302, 587304, 587306, 587318, 587330, 587332, 587334, 587336, 587340, 587342, 587344, 587352, 587354, 587362, 587370, 587372, 587376, 587380, 587386
chr4:78557997	LTR18A:LTR:ERVL	Up	.	13	0	Inf	6.27729e-05	0.0078551	0	1	1	587220, 587254, 587264, 587292, 587298, 587344, 587346, 587354, 587356, 587360, 587362, 587370, 587372
chr7:102792791	LTR2:LTR:ERV1	UpEdge	DNAJC2; PMPCB	25	4	9.37227	6.29112e-06	0.0011203	0.106698	0.999999	1	587220, 587221, 587227, 587234, 587248, 587261, 587264, 587268, 587282, 587292, 587294, 587302, 587304, 587330, 587336, 587338, 587340, 587344, 587346, 587352, 587354, 587356, 587360, 587362, 587368, 587373, 587378, 587386, 587398
chr8:130983125	MIR:SINE:MIR	Up	FAM49B	55	36	4.37809	0.000240976	0.0264092	0.22841	0.99995	1	587220, 587222, 587226, 587227, 587228, 587229, 587231, 587232, 587233, 587234, 587235, 587236, 587243, 587244, 587246, 587247, 587248, 587256, 587257, 587260, 587262, 587263, 587264, 587265, 587268, 587276, 587277, 587278, 587284, 587292, 587294, 587298, 587301, 587302, 587303, 587304, 587305, 587306, 587317, 587318, 587322, 587330, 587331, 587332, 587333, 587334, 587336, 587338, 587340, 587341,…
chr9:6248331	MSTD:LTR:ERVL-MaLR	Up	IL33	34	4	16.3451	2.45153e-09	1.13506e-06	0.0611805	1	1	587220, 587230, 587234, 587244, 587246, 587247, 587254, 587260, 587264, 587292, 587294, 587298, 587302, 587316, 587318, 587322, 587330, 587334, 587340, 587344, 587346, 587348, 587352, 587354, 587356, 587359, 587360, 587362, 587370, 587374, 587378, 587384, 587386, 587392, 587393, 587394, 587395, 587400
chr1:21783052	L1ME1:LINE:L1	Up	NBPF1	34	14	3.95041	0.000245269	0.0264092	0.253138	0.999944	1	587222, 587225, 587228, 587244, 587249, 587254, 587256, 587260, 587262, 587265, 587268, 587269, 587282, 587284, 587285, 587292, 587294, 587295, 587298, 587301, 587302, 587303, 587304, 587306, 587307, 587318, 587323, 587332, 587335, 587337, 587338, 587342, 587344, 587346, 587348, 587350, 587352, 587354, 587362, 587364, 587368, 587372, 587374, 587378, 587379, 587380, 587384, 587399
chr1:184537338	L1MB3:LINE:L1	Up	C1orf21	25	0	Inf	1.69035e-09	8.69592e-07	0	1	1	587222, 587230, 587254, 587260, 587262, 587282, 587292, 587294, 587298, 587302, 587304, 587334, 587338, 587340, 587342, 587346, 587352, 587356, 587358, 587360, 587364, 587368, 587376, 587380, 587394
chr11:36475120	L2b:LINE:L2	Up	PRR5L	11	0	Inf	0.000307986	0.0316884	0	1	1	587222, 587230, 587248, 587276, 587294, 587316, 587330, 587346, 587356, 587372, 587400
chr13:43628886	LTR19C:LTR:ERV1	Up	DNAJC15	13	0	Inf	6.27729e-05	0.0078551	0	1	1	587222, 587254, 587260, 587282, 587292, 587334, 587352, 587356, 587358, 587374, 587380, 587388, 587394
chr15:74466906	MIR3:SINE:MIR	Up	ISLR	38	4	20.898	4.13325e-11	3.18949e-08	0.0478514	1	1	587222, 587224, 587226, 587228, 587232, 587233, 587234, 587236, 587242, 587244, 587246, 587248, 587256, 587265, 587268, 587278, 587284, 587292, 587300, 587306, 587316, 587318, 587322, 587334, 587336, 587338, 587340, 587344, 587346, 587350, 587352, 587356, 587360, 587368, 587374, 587376, 587378, 587385, 587386, 587388, 587393, 587398
chr17:2878818	LTR79:LTR:ERVL	EInside	RAP1GAP2	23	2	16.9249	1.29375e-06	0.000299503	0.0590844	1	1	587222, 587226, 587228, 587234, 587255, 587264, 587284, 587292, 587302, 587304, 587318, 587330, 587332, 587334, 587336, 587337, 587342, 587344, 587346, 587356, 587360, 587374, 587386, 587392, 587400
chr17:72580504	LTR3B:LTR:ERVK	UpEdge	C17orf77; CD300LD	20	0	Inf	1.69333e-07	4.90009e-05	0	1	1	587222, 587224, 587248, 587256, 587264, 587278, 587282, 587302, 587340, 587352, 587354, 587356, 587360, 587362, 587368, 587370, 587378, 587380, 587386, 587398
chr2:102614908	MLT1H1:LTR:ERVL-MaLR	UpEdge	IL1R2	26	8	4.69229	0.000283137	0.0297937	0.213116	0.999946	1	587222, 587224, 587232, 587242, 587246, 587256, 587257, 587264, 587284, 587298, 587299, 587300, 587302, 587306, 587319, 587322, 587332, 587341, 587344, 587347, 587354, 587359, 587364, 587368, 587372, 587374, 587376, 587378, 587384, 587385, 587386, 587388, 587392, 587399
chr4:143394323	L1PA14:LINE:L1	Up	INPP4B	17	0	Inf	2.29227e-06	0.000505391	0	1	1	587222, 587226, 587232, 587234, 587244, 587246, 587268, 587292, 587318, 587322, 587334, 587342, 587352, 587360, 587374, 587376, 587392
chr9:98177477	MLT1-int:LTR:ERVL-MaLR	UpEdge	.	19	3	8.40947	0.000138422	0.0157825	0.118914	0.999985	1	587222, 587232, 587234, 587249, 587256, 587260, 587262, 587268, 587292, 587298, 587302, 587306, 587316, 587317, 587330, 587342, 587350, 587358, 587370, 587376, 587388, 587389
chr12:45584352	MLT1J:LTR:ERVL-MaLR	Up	.	28	3	15.331	1.08301e-07	4.1786e-05	0.0652275	1	1	587223, 587234, 587256, 587260, 587264, 587277, 587278, 587292, 587298, 587302, 587304, 587316, 587318, 587330, 587336, 587340, 587344, 587346, 587348, 587352, 587354, 587356, 587360, 587361, 587362, 587364, 587368, 587372, 587388, 587394, 587400
chr12:13080611	MER50:LTR:ERV1	Up	GPRC5D; HEBP1	29	0	Inf	3.23167e-11	2.99253e-08	0	1	1	587224, 587248, 587260, 587262, 587264, 587268, 587294, 587298, 587300, 587302, 587304, 587316, 587322, 587330, 587334, 587338, 587346, 587352, 587356, 587358, 587364, 587368, 587374, 587376, 587378, 587380, 587384, 587386, 587392
chr13:101090701	LTR47B:LTR:ERVL	EInside	GGACT; PCCA	47	6	24.816	4.10097e-14	9.49375e-11	0.0402966	1	1	587224, 587228, 587229, 587230, 587232, 587234, 587236, 587244, 587246, 587247, 587248, 587254, 587255, 587264, 587268, 587278, 587282, 587284, 587292, 587298, 587299, 587300, 587301, 587302, 587306, 587316, 587318, 587322, 587330, 587334, 587336, 587338, 587340, 587342, 587346, 587350, 587352, 587354, 587360, 587362, 587364, 587368, 587370, 587372, 587374, 587375, 587376, 587378, 587380, 587386,…
chr2:10341304	PABL_A-int:LTR:ERV1	Up	C2orf48	20	2	13.7591	1.45083e-05	0.00239905	0.0726789	0.999999	1	587224, 587228, 587230, 587236, 587244, 587246, 587254, 587277, 587282, 587298, 587302, 587340, 587354, 587358, 587359, 587360, 587364, 587368, 587370, 587372, 587378, 587380
chr7:152539651	L1ME1:LINE:L1	Up	ACTR3C	12	0	Inf	0.000139759	0.0157825	0	1	1	587224, 587232, 587234, 587292, 587306, 587332, 587352, 587370, 587374, 587384, 587386, 587398
chr7:50517311	MIR:SINE:MIR	Up	FIGNL1	19	2	12.7939	3.14057e-05	0.00454401	0.078162	0.999998	1	587224, 587234, 587246, 587254, 587264, 587268, 587278, 587298, 587304, 587316, 587332, 587336, 587338, 587352, 587362, 587369, 587374, 587380, 587381, 587386, 587392
chr1:161718260	MER83:LTR:ERV1	UpEdge	DUSP12	20	2	13.7591	1.45083e-05	0.00239905	0.0726789	0.999999	1	587226, 587228, 587230, 587232, 587234, 587244, 587284, 587300, 587322, 587330, 587332, 587338, 587347, 587349, 587352, 587356, 587364, 587374, 587376, 587384, 587386, 587398
chr11:27238930	MIR3:SINE:MIR	UpEdge	.	20	0	Inf	1.69333e-07	4.90009e-05	0	1	1	587226, 587232, 587242, 587254, 587262, 587300, 587304, 587316, 587318, 587342, 587344, 587348, 587350, 587352, 587354, 587358, 587374, 587386, 587392, 587398
chr4:90602411	MER61C:LTR:ERV1	UpEdge	.	14	0	Inf	2.78991e-05	0.00416686	0	1	1	587226, 587230, 587232, 587234, 587244, 587246, 587260, 587264, 587292, 587360, 587370, 587376, 587378, 587386
chr16:810734	MIRc:SINE:MIR	UpEdge	MSLN	24	0	Inf	4.37018e-09	1.83945e-06	0	1	1	587228, 587234, 587246, 587260, 587262, 587278, 587294, 587298, 587300, 587302, 587306, 587322, 587334, 587340, 587342, 587346, 587354, 587358, 587364, 587374, 587378, 587388, 587392, 587398
chr7:138721508	MER33:DNA:hAT-Charlie	Up	ZC3HAV1L	12	0	Inf	0.000139759	0.0157825	0	1	1	587228, 587246, 587264, 587268, 587284, 587340, 587346, 587352, 587356, 587370, 587374, 587392
chr15:60694865	L2c:LINE:L2	Up	ANXA2	19	0	Inf	4.08609e-07	0.000105103	0	1	1	587230, 587268, 587300, 587302, 587318, 587340, 587344, 587348, 587354, 587356, 587364, 587368, 587372, 587378, 587380, 587384, 587392, 587398, 587400
chr5:173881259	AluSx3:SINE:Alu	Up	.	32	0	Inf	1.38459e-12	2.13688e-09	0	1	1	587230, 587232, 587234, 587244, 587254, 587260, 587264, 587300, 587302, 587306, 587322, 587330, 587334, 587338, 587340, 587344, 587346, 587352, 587354, 587356, 587360, 587364, 587370, 587374, 587378, 587384, 587386, 587388, 587392, 587394, 587398, 587400
chr8:128256642	LTR66:LTR:ERVL	EInside	.	25	0	Inf	1.69035e-09	8.69592e-07	0	1	1	587230, 587232, 587248, 587254, 587264, 587268, 587282, 587292, 587294, 587298, 587318, 587322, 587330, 587336, 587344, 587348, 587352, 587356, 587360, 587362, 587376, 587380, 587384, 587388, 587398
chr9:125027703	MIRc:SINE:MIR	Up	MRRF	16	0	Inf	5.33303e-06	0.000987677	0	1	1	587230, 587232, 587268, 587284, 587302, 587330, 587344, 587350, 587352, 587354, 587356, 587360, 587370, 587380, 587384, 587392
chr7:108168464	L2c:LINE:L2	Up	PNPLA8	20	0	Inf	1.69333e-07	4.90009e-05	0	1	1	587232, 587244, 587248, 587260, 587264, 587278, 587292, 587298, 587318, 587322, 587336, 587340, 587354, 587356, 587370, 587374, 587380, 587386, 587392, 587398
chr8:52885976	L1M4c:LINE:L1	Up	.	13	0	Inf	6.27729e-05	0.0078551	0	1	1	587242, 587254, 587262, 587292, 587294, 587330, 587334, 587352, 587358, 587370, 587380, 587392, 587394
chr2:10170395	MLT1A0:LTR:ERVL-MaLR	UpEdge	.	13	0	Inf	6.27729e-05	0.0078551	0	1	1	587246, 587254, 587282, 587298, 587322, 587346, 587352, 587354, 587356, 587358, 587364, 587374, 587386
chr4:76052015	L1PA2:LINE:L1	Up	.	27	3	14.4036	2.58432e-07	7.03847e-05	0.0694273	1	1	587248, 587264, 587268, 587276, 587284, 587292, 587294, 587298, 587299, 587304, 587316, 587318, 587319, 587322, 587334, 587346, 587347, 587352, 587354, 587356, 587358, 587364, 587368, 587370, 587372, 587374, 587378, 587380, 587384, 587400
chr5:127417770	AluY:SINE:Alu	Up	.	22	3	10.4001	1.50543e-05	0.0024035	0.0961533	0.999999	1	587248, 587257, 587260, 587262, 587264, 587298, 587302, 587316, 587338, 587344, 587346, 587348, 587354, 587355, 587360, 587364, 587374, 587376, 587377, 587378, 587380, 587384, 587392, 587394, 587398
chr14:89479522	MLT1K:LTR:ERVL-MaLR	EInside	.	16	1	20.5342	5.39853e-05	0.00757429	0.0486992	0.999998	1	587264, 587282, 587292, 587298, 587302, 587317, 587336, 587338, 587344, 587360, 587362, 587364, 587368, 587370, 587376, 587384, 587398
chr4:10826050	L1PA2:LINE:L1	UpEdge	.	14	0	Inf	2.78991e-05	0.00416686	0	1	1	587282, 587292, 587318, 587322, 587330, 587336, 587346, 587350, 587354, 587358, 587376, 587378, 587384, 587398

## Sheet: stringent
chim_TEs	repeatName	ER_interaction	refID	cancer_occ	normal_occ	odds_ratio_cancer	p_values_cancer	adjusted_p_cancer	odds_ratio_normal	p_values_normal	adjusted_p_normal	sample
chr10:104209398	AluJb:SINE:Alu	UpEdge	C10orf95	38	16	4.25767	8.03437e-05	0.00655605	0.23487	0.999983	1	587220, 587228, 587230, 587232, 587234, 587235, 587244, 587248, 587254, 587256, 587263, 587264, 587278, 587284, 587293, 587298, 587299, 587301, 587302, 587316, 587317, 587318, 587319, 587330, 587332, 587334, 587336, 587338, 587340, 587341, 587342, 587345, 587346, 587347, 587348, 587350, 587352, 587354, 587355, 587358, 587362, 587363, 587364, 587368, 587370, 587374, 587378, 587379, 587380, 587386,…
chr10:54789703	LTR30:LTR:ERV1	Up	.	15	0	Inf	1.2266e-05	0.00115489	0	1	1	587220, 587230, 587244, 587262, 587268, 587298, 587316, 587336, 587338, 587348, 587358, 587374, 587384, 587392, 587400
chr12:10515931	LTR15:LTR:ERV1	UpEdge	KLRK1; KLRC4-KLRK1	15	0	Inf	1.2266e-05	0.00115489	0	1	1	587220, 587226, 587234, 587244, 587264, 587268, 587282, 587292, 587294, 587318, 587344, 587348, 587368, 587370, 587378
chr12:20975120	LTR7:LTR:ERV1	UpEdge	SLCO1B7; SLCO1B3	25	0	Inf	1.69035e-09	6.89664e-07	0	1	1	587220, 587222, 587226, 587232, 587244, 587246, 587260, 587264, 587278, 587292, 587294, 587298, 587322, 587332, 587342, 587354, 587360, 587362, 587370, 587376, 587378, 587384, 587386, 587394, 587400
chr14:24104835	LTR12D:LTR:ERV1	UpEdge	DHRS2	18	0	Inf	9.73707e-07	0.000198636	0	1	1	587220, 587222, 587224, 587236, 587246, 587256, 587268, 587282, 587284, 587298, 587336, 587342, 587344, 587352, 587360, 587362, 587376, 587394
chr2:78768382	L1PBa1:LINE:L1	EInside	.	33	0	Inf	4.66238e-13	5.70675e-10	0	1	1	587220, 587222, 587224, 587228, 587230, 587232, 587236, 587248, 587254, 587262, 587264, 587276, 587282, 587284, 587292, 587294, 587304, 587306, 587330, 587332, 587334, 587336, 587340, 587342, 587344, 587352, 587354, 587362, 587370, 587372, 587376, 587380, 587386
chr7:102792791	LTR2:LTR:ERV1	UpEdge	DNAJC2; PMPCB	17	3	7.21833	0.000554372	0.0376973	0.138536	0.999933	1	587220, 587227, 587234, 587248, 587261, 587264, 587294, 587302, 587304, 587330, 587336, 587338, 587344, 587352, 587354, 587356, 587360, 587373, 587386, 587398
chr9:6248331	MSTD:LTR:ERVL-MaLR	Up	IL33	21	0	Inf	6.92728e-08	1.6958e-05	0	1	1	587220, 587230, 587234, 587246, 587260, 587264, 587294, 587298, 587302, 587318, 587322, 587330, 587346, 587352, 587356, 587360, 587362, 587374, 587386, 587392, 587400
chr19:53961081	L1M3:LINE:L1	Up	ZNF765	33	13	4.07761	0.000214812	0.0164331	0.245241	0.999952	1	587221, 587224, 587227, 587230, 587244, 587254, 587260, 587265, 587268, 587284, 587292, 587294, 587298, 587300, 587301, 587302, 587303, 587304, 587318, 587330, 587332, 587333, 587334, 587340, 587342, 587343, 587344, 587347, 587354, 587358, 587360, 587362, 587363, 587364, 587368, 587369, 587370, 587373, 587374, 587378, 587381, 587384, 587388, 587389, 587392, 587394
chr17:72580504	LTR3B:LTR:ERVK	UpEdge	C17orf77; CD300LD	15	0	Inf	1.2266e-05	0.00115489	0	1	1	587222, 587224, 587248, 587256, 587264, 587282, 587340, 587352, 587354, 587356, 587368, 587370, 587380, 587386, 587398
chr12:13080611	MER50:LTR:ERV1	Up	GPRC5D; HEBP1	17	0	Inf	2.29227e-06	0.000311748	0	1	1	587224, 587248, 587264, 587268, 587302, 587316, 587322, 587334, 587338, 587352, 587358, 587364, 587374, 587378, 587380, 587384, 587386
chr13:101090701	LTR47B:LTR:ERVL	EInside	GGACT; PCCA	37	4	19.6408	1.19214e-10	7.29592e-08	0.0509145	1	1	587224, 587228, 587229, 587232, 587234, 587236, 587244, 587246, 587248, 587254, 587255, 587268, 587278, 587282, 587284, 587292, 587299, 587300, 587302, 587306, 587316, 587318, 587322, 587330, 587334, 587338, 587340, 587342, 587350, 587352, 587354, 587360, 587364, 587368, 587370, 587375, 587376, 587378, 587386, 587388, 587400
chr3:33837182	L2a:LINE:L2	UpEdge	PDCD6IP	24	3	11.8793	3.13134e-06	0.000383277	0.0841802	1	1	587224, 587228, 587254, 587257, 587268, 587278, 587294, 587298, 587300, 587304, 587322, 587336, 587338, 587340, 587342, 587344, 587348, 587350, 587356, 587360, 587363, 587370, 587374, 587377, 587380, 587392, 587394
chr4:90602411	MER61C:LTR:ERV1	UpEdge	.	14	0	Inf	2.78991e-05	0.00243918	0	1	1	587226, 587230, 587232, 587234, 587244, 587246, 587260, 587264, 587292, 587360, 587370, 587376, 587378, 587386
chr8:128256642	LTR66:LTR:ERVL	EInside	.	23	0	Inf	1.11335e-08	3.40687e-06	0	1	1	587230, 587232, 587248, 587254, 587264, 587282, 587292, 587294, 587298, 587318, 587322, 587330, 587344, 587348, 587352, 587356, 587360, 587362, 587376, 587380, 587384, 587388, 587398
chr7:108168464	L2c:LINE:L2	EInside	PNPLA8	17	0	Inf	2.29227e-06	0.000311748	0	1	1	587232, 587244, 587248, 587260, 587278, 587292, 587298, 587318, 587322, 587336, 587354, 587356, 587370, 587374, 587380, 587386, 587392
chr12:45584352	MLT1J:LTR:ERVL-MaLR	Up	ANO6	20	1	27.8938	2.17055e-06	0.000311748	0.0358503	1	1	587234, 587260, 587264, 587278, 587292, 587298, 587302, 587304, 587316, 587318, 587330, 587340, 587344, 587346, 587352, 587354, 587356, 587360, 587361, 587362, 587388
chr4:76052015	L1PA2:LINE:L1	Up	.	11	0	Inf	0.000307986	0.022175	0	1	1	587248, 587264, 587268, 587276, 587294, 587316, 587318, 587364, 587370, 587378, 587384
