# Supplementary material for: A novel isoform of IL-33 revealed by screening for transposable element promoted genes in human colorectal cancer
Source: PLoS One. 2017 Jul 17;12(7):e0180659. doi: 10.1371/journal.pone.0180659 (PMC5513427; doi:10.1371/journal.pone.0180659)
Supplement: S4 Table — (XLSX) [file pone.0180659.s004.xlsx]

## Sheet: relaxed
Table S4- Normal enriched transcripts
chim_TEs	repeatName	ER_interaction	refID	cancer_occ	normal_occ	odds_ratio_cancer	p_values_cancer	adjusted_p_cancer	odds_ratio_normal	p_values_normal	adjusted_p_normal	sample
chr1:112169969	L1ME4a:LINE:L1	EInside	RAP1A	41	60	0.144479	0.999994	1	6.92142	4.85911e-05	0.00576864	587220, 587221, 587222, 587223, 587224, 587225, 587227, 587228, 587229, 587231, 587232, 587233, 587234, 587235, 587236, 587237, 587242, 587243, 587245, 587246, 587249, 587255, 587256, 587257, 587260, 587261, 587263, 587264, 587265, 587268, 587269, 587276, 587277, 587279, 587282, 587283, 587285, 587292, 587293, 587294, 587295, 587299, 587302, 587303, 587305, 587306, 587307, 587317, 587318, 587319,…
chr12:111126376	MIRc:SINE:MIR	Up	TCTN1; HVCN1	19	57	0.0596484	1	1	16.7649	4.42999e-12	2.05109e-09	587220, 587221, 587222, 587223, 587224, 587225, 587227, 587228, 587229, 587231, 587232, 587233, 587234, 587235, 587236, 587237, 587242, 587243, 587244, 587245, 587247, 587255, 587257, 587261, 587263, 587265, 587269, 587276, 587277, 587279, 587283, 587285, 587295, 587298, 587301, 587303, 587305, 587307, 587317, 587323, 587331, 587333, 587335, 587336, 587337, 587341, 587343, 587345, 587347, 587348,…
chr19:11561005	AluSx1:SINE:Alu	Up	PRKCSH; CCDC151	29	49	0.265937	0.999927	1	3.76029	0.00030232	0.0250171	587220, 587221, 587222, 587223, 587225, 587227, 587229, 587230, 587231, 587233, 587235, 587236, 587237, 587243, 587244, 587245, 587247, 587249, 587255, 587256, 587257, 587261, 587265, 587268, 587269, 587278, 587279, 587292, 587293, 587295, 587298, 587301, 587302, 587303, 587304, 587306, 587307, 587316, 587317, 587319, 587330, 587331, 587332, 587333, 587335, 587337, 587338, 587339, 587341, 587344,…
chr7:134212335	AluSx1:SINE:Alu	UpEdge	AKR1B15; AKR1B10	43	59	0.201228	0.999901	1	4.96949	0.000553342	0.0412921	587220, 587221, 587222, 587224, 587226, 587227, 587229, 587230, 587231, 587232, 587233, 587235, 587236, 587237, 587242, 587243, 587244, 587246, 587247, 587249, 587257, 587260, 587261, 587262, 587263, 587264, 587265, 587269, 587277, 587278, 587279, 587283, 587285, 587293, 587294, 587295, 587298, 587299, 587301, 587302, 587304, 587305, 587307, 587317, 587319, 587322, 587331, 587332, 587333, 587334,…
chr1:222910499	L2a:LINE:L2	EInside	FAM177B	24	46	0.244653	0.999978	1	4.08742	9.7105e-05	0.0102181	587221, 587226, 587227, 587231, 587233, 587235, 587236, 587237, 587243, 587244, 587246, 587247, 587249, 587261, 587263, 587265, 587276, 587277, 587278, 587283, 587284, 587293, 587298, 587299, 587300, 587302, 587306, 587317, 587318, 587319, 587331, 587332, 587333, 587336, 587337, 587338, 587339, 587341, 587343, 587345, 587347, 587348, 587349, 587351, 587353, 587354, 587355, 587357, 587359, 587361,…
chr1:43990198	L2c:LINE:L2	EInside	PTPRF	3	30	0.0576654	1	1	17.3414	1.79203e-08	4.60949e-06	587221, 587227, 587229, 587233, 587235, 587236, 587237, 587242, 587243, 587247, 587261, 587285, 587293, 587317, 587319, 587333, 587339, 587340, 587341, 587343, 587345, 587347, 587351, 587353, 587355, 587357, 587363, 587365, 587369, 587373, 587375, 587387, 587399
chr10:96443062	AluSq2:SINE:Alu	UpEdge	CYP2C18	0	21	0	1	1	Inf	6.92728e-08	1.60367e-05	587221, 587229, 587231, 587235, 587237, 587243, 587257, 587261, 587265, 587285, 587299, 587317, 587319, 587333, 587355, 587357, 587365, 587373, 587375, 587387, 587399
chr11:13983822	MIR:SINE:MIR	UpEdge	SPON1	0	15	0	1	1	Inf	1.2266e-05	0.00177473	587221, 587231, 587265, 587279, 587293, 587319, 587331, 587347, 587351, 587353, 587357, 587361, 587375, 587393, 587401
chr11:67400784	L2a:LINE:L2	Up	TBX10	0	37	0	1	1	Inf	4.83887e-15	3.20057e-12	587221, 587227, 587231, 587247, 587249, 587261, 587263, 587265, 587277, 587279, 587283, 587293, 587305, 587317, 587319, 587331, 587333, 587339, 587341, 587345, 587347, 587349, 587351, 587353, 587355, 587357, 587359, 587361, 587363, 587369, 587373, 587375, 587379, 587385, 587389, 587395, 587399
chr14:74034038	LTR12_:LTR:ERV1	UpEdge	ACOT2	16	35	0.282799	0.999857	1	3.53608	0.000561858	0.0412921	587221, 587223, 587224, 587227, 587228, 587237, 587245, 587246, 587249, 587254, 587255, 587261, 587263, 587264, 587265, 587269, 587278, 587283, 587285, 587292, 587293, 587295, 587299, 587300, 587302, 587303, 587306, 587307, 587316, 587317, 587323, 587331, 587333, 587337, 587341, 587345, 587353, 587354, 587357, 587364, 587365, 587371, 587377, 587378, 587380, 587385, 587387, 587388, 587389, 587395,…
chr15:76868821	L1MA3:LINE:L1	Up	SCAPER	0	11	0	1	1	Inf	0.000307986	0.0250171	587221, 587227, 587261, 587317, 587343, 587363, 587369, 587373, 587375, 587379, 587399
chr15:98559494	L2a:LINE:L2	Up	.	2	45	0.0147004	1	1	68.0256	9.4283e-17	1.09133e-13	587221, 587223, 587225, 587227, 587229, 587231, 587233, 587235, 587237, 587242, 587243, 587245, 587255, 587261, 587265, 587269, 587279, 587283, 587285, 587295, 587303, 587305, 587307, 587323, 587331, 587333, 587335, 587337, 587343, 587345, 587351, 587353, 587355, 587357, 587359, 587361, 587365, 587369, 587371, 587373, 587377, 587379, 587387, 587388, 587393, 587395, 587401
chr16:27344489	L3:LINE:CR1	UpEdge	IL4R	1	44	0.00778334	1	1	128.48	2.07171e-17	4.79601e-14	587221, 587223, 587225, 587227, 587229, 587233, 587237, 587245, 587255, 587261, 587265, 587269, 587279, 587283, 587285, 587295, 587303, 587305, 587307, 587323, 587331, 587333, 587335, 587337, 587341, 587343, 587345, 587351, 587353, 587355, 587357, 587359, 587361, 587365, 587369, 587371, 587373, 587377, 587379, 587385, 587387, 587388, 587393, 587395, 587401
chr17:47723643	AluSz:SINE:Alu	Up	SPOP	0	25	0	1	1	Inf	1.69035e-09	4.89146e-07	587221, 587223, 587225, 587227, 587229, 587237, 587245, 587261, 587265, 587279, 587303, 587305, 587307, 587323, 587331, 587333, 587335, 587337, 587345, 587355, 587361, 587365, 587369, 587377, 587393
chr18:6947364	MIR3:SINE:MIR	Up	LAMA1	3	47	0.019351	1	1	51.6768	7.45562e-17	1.09133e-13	587221, 587229, 587231, 587233, 587235, 587236, 587243, 587247, 587249, 587261, 587263, 587265, 587277, 587279, 587283, 587293, 587299, 587305, 587307, 587317, 587319, 587333, 587337, 587339, 587341, 587343, 587345, 587347, 587348, 587349, 587351, 587353, 587355, 587357, 587359, 587361, 587363, 587369, 587371, 587373, 587375, 587379, 587385, 587387, 587389, 587393, 587394, 587395, 587399, 587401
chr20:30153831	MIR3:SINE:MIR	Up	HM13	5	37	0.0645946	1	1	15.4812	6.95539e-10	2.30025e-07	587221, 587229, 587231, 587233, 587235, 587236, 587237, 587243, 587247, 587293, 587299, 587302, 587305, 587317, 587331, 587333, 587339, 587341, 587343, 587345, 587347, 587348, 587349, 587351, 587353, 587355, 587357, 587359, 587361, 587363, 587365, 587371, 587375, 587379, 587384, 587385, 587386, 587387, 587389, 587395, 587399, 587401
chr20:44043228	L1ME2z:LINE:L1	UpEdge	PIGT	2	17	0.0910783	0.999989	1	10.9796	0.000139988	0.0132274	587221, 587224, 587225, 587229, 587231, 587242, 587261, 587265, 587283, 587295, 587305, 587307, 587331, 587337, 587345, 587349, 587351, 587365, 587385
chr22:36622173	LTR57:LTR:ERVL	Up	APOL1	6	30	0.120691	1	1	8.28563	1.74648e-06	0.000278835	587221, 587223, 587225, 587242, 587245, 587248, 587249, 587254, 587255, 587263, 587269, 587279, 587293, 587295, 587299, 587301, 587305, 587307, 587319, 587323, 587335, 587337, 587341, 587342, 587347, 587353, 587358, 587361, 587369, 587379, 587387, 587389, 587393, 587395, 587398, 587401
chr3:38029341	L2b:LINE:L2	EInside	VILL	29	56	0.131739	1	1	7.59077	4.7512e-07	8.14743e-05	587221, 587222, 587226, 587227, 587229, 587231, 587232, 587233, 587235, 587236, 587237, 587243, 587244, 587247, 587249, 587254, 587257, 587261, 587263, 587265, 587277, 587279, 587283, 587285, 587293, 587294, 587299, 587301, 587305, 587307, 587317, 587319, 587330, 587331, 587333, 587336, 587337, 587338, 587339, 587340, 587341, 587343, 587344, 587345, 587346, 587347, 587348, 587349, 587351, 587352,…
chr4:156842684	MLT2A2:LTR:ERVL	UpEdge	CTSO	9	37	0.12385	1	1	8.07429	1.99922e-07	3.70256e-05	587221, 587222, 587225, 587227, 587229, 587233, 587235, 587237, 587242, 587243, 587244, 587245, 587257, 587261, 587263, 587265, 587269, 587276, 587277, 587283, 587285, 587295, 587299, 587303, 587306, 587307, 587323, 587331, 587333, 587337, 587345, 587349, 587351, 587352, 587354, 587355, 587359, 587363, 587365, 587373, 587377, 587378, 587385, 587388, 587393, 587401
chr4:57082191	MIR3:SINE:MIR	UpEdge	KIAA1211	5	20	0.189855	0.999878	1	5.26719	0.000728862	0.0489077	587221, 587226, 587227, 587247, 587261, 587293, 587319, 587339, 587341, 587343, 587348, 587353, 587354, 587355, 587357, 587363, 587369, 587372, 587373, 587375, 587376, 587377, 587379, 587389, 587399
chr5:96269789	L2a:LINE:L2	UpEdge	LNPEP	5	21	0.176896	0.99994	1	5.65302	0.000381912	0.0304871	587221, 587225, 587231, 587235, 587242, 587245, 587247, 587255, 587261, 587265, 587277, 587279, 587322, 587323, 587333, 587339, 587349, 587351, 587353, 587359, 587364, 587369, 587376, 587378, 587393, 587399
chr6:31554715	MIRb:SINE:MIR	Up	NCR3; LST1	23	43	0.28315	0.999898	1	3.5317	0.000396217	0.031093	587221, 587222, 587223, 587224, 587225, 587227, 587229, 587231, 587233, 587234, 587237, 587242, 587244, 587245, 587247, 587256, 587257, 587261, 587264, 587265, 587269, 587276, 587278, 587283, 587294, 587295, 587300, 587301, 587303, 587304, 587306, 587307, 587317, 587318, 587323, 587331, 587333, 587335, 587337, 587340, 587343, 587344, 587347, 587348, 587349, 587350, 587351, 587353, 587355, 587357,…
chr7:154720107	LTR23-int:LTR:ERV1	UpEdge	PAXIP1	5	29	0.105308	1	1	9.49595	1.03702e-06	0.000171479	587221, 587223, 587225, 587229, 587237, 587242, 587245, 587255, 587261, 587265, 587277, 587279, 587283, 587292, 587295, 587303, 587305, 587306, 587323, 587331, 587335, 587337, 587343, 587349, 587353, 587356, 587357, 587368, 587369, 587371, 587373, 587377, 587379, 587387
chr7:77617194	L1PBa1:LINE:L1	EInside	.	17	46	0.148818	1	1	6.71961	2.98249e-07	5.31113e-05	587221, 587230, 587231, 587233, 587235, 587236, 587237, 587243, 587247, 587257, 587263, 587265, 587268, 587277, 587278, 587279, 587283, 587293, 587294, 587299, 587301, 587317, 587319, 587331, 587333, 587336, 587339, 587341, 587343, 587345, 587346, 587347, 587348, 587349, 587351, 587352, 587353, 587354, 587355, 587357, 587359, 587361, 587363, 587364, 587365, 587368, 587369, 587370, 587371, 587375,…
chr8:8544938	MLT1H2:LTR:ERVL-MaLR	EInside	.	1	23	0.0291431	1	1	34.3135	1.66691e-07	3.21575e-05	587221, 587231, 587233, 587235, 587236, 587237, 587243, 587247, 587265, 587299, 587317, 587339, 587341, 587345, 587347, 587349, 587351, 587355, 587357, 587363, 587369, 587373, 587375, 587387
chr9:101703160	Charlie8:DNA:hAT-Charlie	UpEdge	COL15A1	4	39	0.0449447	1	1	22.2496	1.39435e-11	5.86895e-09	587221, 587223, 587225, 587227, 587233, 587235, 587242, 587243, 587255, 587261, 587263, 587269, 587276, 587277, 587279, 587283, 587285, 587295, 587303, 587305, 587307, 587323, 587331, 587333, 587335, 587337, 587341, 587344, 587345, 587353, 587359, 587361, 587365, 587369, 587371, 587373, 587377, 587385, 587387, 587388, 587393, 587395, 587401
chr9:124926551	L2c:LINE:L2	Up	MORN5	3	50	0.0152645	1	1	65.5116	8.8161e-19	4.08185e-15	587221, 587223, 587225, 587227, 587229, 587231, 587233, 587235, 587237, 587242, 587243, 587245, 587255, 587257, 587261, 587265, 587269, 587276, 587279, 587283, 587285, 587295, 587301, 587303, 587305, 587307, 587323, 587331, 587333, 587335, 587337, 587339, 587341, 587343, 587345, 587351, 587353, 587355, 587357, 587359, 587361, 587365, 587369, 587371, 587373, 587377, 587379, 587385, 587387, 587388,…
chr10:47078852	LTR33:LTR:ERVL	UpEdge	NPY4R; LOC100996758	7	24	0.20871	0.999925	1	4.79133	0.000403265	0.0311186	587222, 587231, 587247, 587263, 587265, 587277, 587279, 587301, 587317, 587319, 587334, 587339, 587341, 587343, 587345, 587348, 587349, 587353, 587355, 587357, 587359, 587363, 587368, 587369, 587370, 587376, 587379, 587389, 587398, 587399, 587401
chr4:185303333	LTR67B:LTR:ERVL	Up	.	5	20	0.189855	0.999878	1	5.26719	0.000728862	0.0489077	587222, 587231, 587257, 587263, 587265, 587277, 587299, 587301, 587304, 587333, 587343, 587347, 587348, 587349, 587351, 587355, 587359, 587363, 587369, 587372, 587373, 587376, 587377, 587381, 587385
chr11:10711655	AluSz6:SINE:Alu	Up	MRVI1	0	14	0	1	1	Inf	2.78991e-05	0.00349115	587223, 587227, 587245, 587255, 587265, 587269, 587285, 587337, 587345, 587357, 587365, 587371, 587373, 587377
chr2:10984349	L2a:LINE:L2	EInside	.	0	12	0	1	1	Inf	0.000139759	0.0132274	587223, 587245, 587255, 587269, 587283, 587295, 587305, 587307, 587323, 587345, 587361, 587371
chr2:48705547	L1MB8:LINE:L1	UpEdge	PPP1R21	1	15	0.0529803	0.999995	1	18.8749	0.00011626	0.0119619	587223, 587225, 587242, 587245, 587295, 587305, 587307, 587323, 587331, 587333, 587335, 587337, 587361, 587371, 587377, 587387
chr2:71680129	L1ME4a:LINE:L1	UpEdge	DYSF	0	11	0	1	1	Inf	0.000307986	0.0250171	587223, 587225, 587255, 587261, 587283, 587285, 587305, 587323, 587331, 587365, 587379
chr20:48747573	LTR79:LTR:ERVL	Up	TMEM189; TMEM189-UBE2V1	2	37	0.0247478	1	1	40.4076	1.78392e-12	9.17729e-10	587223, 587225, 587229, 587231, 587233, 587235, 587237, 587243, 587245, 587255, 587261, 587265, 587269, 587276, 587279, 587283, 587285, 587295, 587305, 587307, 587323, 587331, 587333, 587335, 587337, 587345, 587351, 587353, 587357, 587361, 587365, 587369, 587371, 587377, 587379, 587385, 587387, 587388, 587401
chr4:87373889	L1PB1:LINE:L1	Up	MAPK10	1	14	0.0578719	0.999988	1	17.2795	0.000246763	0.0219714	587223, 587225, 587237, 587255, 587269, 587276, 587295, 587307, 587323, 587331, 587335, 587337, 587361, 587373, 587379
chr5:115291959	L2b:LINE:L2	EInside	.	1	14	0.0578719	0.999988	1	17.2795	0.000246763	0.0219714	587223, 587225, 587227, 587237, 587243, 587245, 587265, 587277, 587303, 587306, 587307, 587323, 587357, 587373, 587393
chr19:35606744	L3:LINE:CR1	Up	FXYD3	3	20	0.11057	0.999993	1	9.04403	6.72865e-05	0.00724504	587225, 587233, 587236, 587237, 587265, 587268, 587279, 587299, 587317, 587323, 587331, 587333, 587339, 587343, 587349, 587361, 587363, 587368, 587371, 587375, 587381, 587393, 587395
chr6:30103896	L3b:LINE:CR1	Up	TRIM40	4	19	0.160896	0.999933	1	6.21519	0.000476318	0.0361533	587226, 587229, 587233, 587235, 587265, 587269, 587283, 587301, 587333, 587337, 587343, 587345, 587347, 587359, 587363, 587364, 587365, 587370, 587371, 587374, 587375, 587381, 587385
chr14:24891493	L2b:LINE:L2	EInside	CBLN3; KHNYN	1	36	0.0129855	1	1	77.009	4.06132e-13	2.35049e-10	587227, 587229, 587231, 587233, 587235, 587237, 587243, 587247, 587257, 587261, 587263, 587277, 587283, 587285, 587293, 587299, 587305, 587317, 587319, 587339, 587341, 587343, 587345, 587347, 587351, 587355, 587357, 587359, 587363, 587365, 587373, 587375, 587377, 587379, 587386, 587389, 587395
chrX:102973180	L2a:LINE:L2	Up	TMEM31; GLRA4	0	10	0	1	1	Inf	0.000671971	0.0464362	587227, 587235, 587265, 587339, 587341, 587345, 587347, 587349, 587375, 587379
chr1:162389149	LTR14C:LTR:ERVK	UpEdge	.	3	28	0.0652275	1	1	15.331	1.08301e-07	2.27923e-05	587229, 587233, 587235, 587236, 587243, 587256, 587261, 587263, 587265, 587277, 587293, 587299, 587317, 587333, 587338, 587339, 587341, 587343, 587345, 587347, 587349, 587353, 587357, 587359, 587363, 587371, 587375, 587379, 587387, 587389, 587399
chr11:114521838	LTR12:LTR:ERV1	Up	.	18	48	0.138134	1	1	7.23934	1.13885e-07	2.29255e-05	587229, 587231, 587233, 587235, 587236, 587243, 587247, 587249, 587257, 587263, 587265, 587269, 587276, 587277, 587283, 587285, 587293, 587299, 587302, 587305, 587307, 587317, 587319, 587322, 587331, 587332, 587333, 587336, 587337, 587338, 587339, 587340, 587341, 587343, 587345, 587346, 587347, 587348, 587349, 587351, 587353, 587354, 587355, 587357, 587359, 587361, 587362, 587363, 587364, 587368,…
chr12:31909796	LTR8A:LTR:ERV1	Up	.	1	32	0.0165603	1	1	60.3854	3.07717e-11	1.15097e-08	587229, 587231, 587236, 587237, 587243, 587247, 587265, 587279, 587283, 587293, 587299, 587305, 587317, 587319, 587339, 587341, 587343, 587345, 587347, 587351, 587353, 587355, 587357, 587359, 587363, 587365, 587369, 587375, 587379, 587387, 587393, 587399, 587401
chr15:90395575	L3:LINE:CR1	Up	AP3S2; C15orf38-AP3S2	14	46	0.115694	1	1	8.64348	1.29694e-08	3.53226e-06	587229, 587231, 587233, 587235, 587236, 587237, 587243, 587247, 587249, 587257, 587260, 587263, 587265, 587269, 587277, 587279, 587283, 587285, 587299, 587305, 587307, 587317, 587319, 587331, 587333, 587336, 587338, 587339, 587341, 587343, 587345, 587347, 587348, 587349, 587351, 587353, 587357, 587359, 587361, 587362, 587363, 587364, 587365, 587368, 587369, 587370, 587375, 587379, 587380, 587381,…
chr16:53081254	MLT1B:LTR:ERVL-MaLR	Up	.	0	29	0	1	1	Inf	3.23167e-11	1.15097e-08	587229, 587231, 587243, 587247, 587257, 587263, 587279, 587283, 587293, 587305, 587317, 587339, 587341, 587343, 587345, 587347, 587349, 587351, 587353, 587355, 587357, 587359, 587363, 587365, 587369, 587375, 587379, 587395, 587399
chr5:130559207	L2:LINE:L2	Up	.	1	42	0.00889843	1	1	112.379	2.93025e-16	2.71341e-13	587229, 587231, 587233, 587235, 587236, 587237, 587243, 587247, 587257, 587265, 587277, 587283, 587293, 587299, 587301, 587305, 587317, 587319, 587333, 587339, 587341, 587343, 587345, 587347, 587349, 587351, 587353, 587355, 587357, 587359, 587361, 587363, 587369, 587371, 587375, 587379, 587381, 587385, 587387, 587389, 587395, 587399, 587401
chr6:123108276	MER4B:LTR:ERV1	UpEdge	SMPDL3A	5	32	0.0876666	1	1	11.4069	7.98054e-08	1.75952e-05	587229, 587231, 587233, 587235, 587236, 587237, 587243, 587249, 587263, 587265, 587277, 587279, 587285, 587293, 587301, 587307, 587317, 587319, 587339, 587341, 587343, 587347, 587350, 587353, 587354, 587359, 587363, 587369, 587370, 587378, 587379, 587381, 587385, 587389, 587393, 587399, 587401
chr1:111413353	L2b:LINE:L2	EInside	CD53	3	22	0.0961533	0.999999	1	10.4001	1.50543e-05	0.00205005	587231, 587236, 587243, 587247, 587263, 587265, 587277, 587298, 587301, 587303, 587305, 587317, 587341, 587349, 587351, 587353, 587355, 587357, 587363, 587373, 587381, 587385, 587387, 587394, 587401
chr1:84740628	MSTD:LTR:ERVL-MaLR	Up	.	2	19	0.078162	0.999998	1	12.7939	3.14057e-05	0.00382653	587231, 587249, 587263, 587279, 587319, 587340, 587341, 587345, 587347, 587351, 587353, 587355, 587357, 587358, 587359, 587363, 587369, 587371, 587379, 587385, 587399
chr11:15789640	MLT1N2:LTR:ERVL-MaLR	Up	LOC102724957	1	41	0.00949668	1	1	105.3	1.05002e-15	8.10267e-13	587231, 587233, 587235, 587236, 587237, 587243, 587247, 587249, 587257, 587263, 587265, 587277, 587279, 587283, 587285, 587293, 587299, 587305, 587317, 587319, 587339, 587341, 587345, 587347, 587349, 587351, 587353, 587355, 587357, 587359, 587361, 587363, 587365, 587369, 587375, 587379, 587385, 587387, 587389, 587393, 587399, 587401
chr14:94941802	L2c:LINE:L2	Up	SERPINA9	1	16	0.0486992	0.999998	1	20.5342	5.39853e-05	0.00609638	587231, 587243, 587247, 587257, 587263, 587277, 587301, 587303, 587351, 587355, 587357, 587363, 587381, 587385, 587387, 587394, 587401
chr15:39900921	L1MA7:LINE:L1	Up	FSIP1	4	26	0.100089	1	1	9.99107	2.85686e-06	0.000426686	587231, 587235, 587236, 587247, 587263, 587265, 587278, 587279, 587305, 587307, 587319, 587331, 587333, 587339, 587341, 587345, 587347, 587351, 587353, 587356, 587357, 587363, 587368, 587369, 587371, 587379, 587381, 587385, 587387, 587399
chr15:69606750	MIR3:SINE:MIR	UpEdge	PAQR5	0	10	0	1	1	Inf	0.000671971	0.0464362	587231, 587235, 587277, 587279, 587305, 587349, 587359, 587369, 587393, 587401
chr16:29748061	THE1C:LTR:ERVL-MaLR	Up	.	0	12	0	1	1	Inf	0.000139759	0.0132274	587231, 587263, 587293, 587301, 587319, 587347, 587349, 587357, 587369, 587379, 587389, 587401
chr19:14603635	MIRb:SINE:MIR	Up	GIPC1	3	22	0.0961533	0.999999	1	10.4001	1.50543e-05	0.00205005	587231, 587236, 587237, 587243, 587247, 587264, 587265, 587277, 587279, 587283, 587301, 587319, 587339, 587341, 587343, 587347, 587349, 587353, 587357, 587359, 587363, 587369, 587386, 587389, 587401
chr4:39628550	MLT1A0:LTR:ERVL-MaLR	Up	SMIM14	2	18	0.0842709	0.999995	1	11.8665	6.6861e-05	0.00724504	587231, 587233, 587243, 587247, 587257, 587263, 587277, 587298, 587301, 587303, 587305, 587349, 587351, 587357, 587381, 587385, 587387, 587394, 587395, 587401
chr4:42315427	LTR10F:LTR:ERV1	UpEdge	.	0	10	0	1	1	Inf	0.000671971	0.0464362	587231, 587243, 587247, 587307, 587317, 587345, 587351, 587363, 587375, 587379
chr5:130561074	ERVL-E-int:LTR:ERVL	EInside	.	0	11	0	1	1	Inf	0.000307986	0.0250171	587231, 587233, 587243, 587299, 587333, 587339, 587341, 587351, 587357, 587363, 587375
chr6:109060285	Charlie13a:DNA:hAT-Charlie	EInside	.	0	17	0	1	1	Inf	2.29227e-06	0.000353773	587231, 587247, 587319, 587339, 587341, 587345, 587347, 587349, 587351, 587353, 587355, 587363, 587369, 587379, 587389, 587393, 587399
chr6:36725163	MIRc:SINE:MIR	Up	CPNE5	0	11	0	1	1	Inf	0.000307986	0.0250171	587231, 587235, 587265, 587349, 587355, 587357, 587363, 587379, 587381, 587387, 587401
chr8:23101064	LTR21A:LTR:ERV1	UpEdge	CHMP7	1	16	0.0486992	0.999998	1	20.5342	5.39853e-05	0.00609638	587231, 587243, 587247, 587277, 587301, 587317, 587349, 587351, 587355, 587361, 587369, 587373, 587381, 587385, 587387, 587394, 587401
chr9:77437167	AluJb:SINE:Alu	Up	TRPM6	0	25	0	1	1	Inf	1.69035e-09	4.89146e-07	587231, 587235, 587247, 587263, 587279, 587283, 587293, 587301, 587305, 587319, 587339, 587341, 587343, 587345, 587347, 587349, 587351, 587353, 587355, 587357, 587363, 587369, 587375, 587389, 587399
chr15:57592489	AluSg:SINE:Alu	UpEdge	.	1	17	0.0449209	0.999999	1	22.2613	2.47078e-05	0.0031777	587233, 587243, 587285, 587298, 587301, 587303, 587345, 587347, 587351, 587353, 587355, 587357, 587363, 587381, 587393, 587395, 587399, 587401
chr3:11267548	L2b:LINE:L2	EInside	HRH1	1	17	0.0449209	0.999999	1	22.2613	2.47078e-05	0.0031777	587235, 587247, 587263, 587265, 587293, 587317, 587319, 587333, 587336, 587339, 587343, 587349, 587355, 587357, 587363, 587375, 587389, 587393
chr9:90488937	LTR76:LTR:ERV1	Up	.	0	12	0	1	1	Inf	0.000139759	0.0132274	587237, 587255, 587261, 587265, 587283, 587295, 587305, 587307, 587323, 587331, 587337, 587379
chr16:30440531	MIR3:SINE:MIR	Up	DCTPP1	0	21	0	1	1	Inf	6.92728e-08	1.60367e-05	587247, 587263, 587265, 587279, 587293, 587301, 587343, 587347, 587349, 587353, 587357, 587359, 587361, 587363, 587365, 587375, 587379, 587385, 587387, 587389, 587395
chr2:224815591	L2a:LINE:L2	Up	MRPL44	1	14	0.0578719	0.999988	1	17.2795	0.000246763	0.0219714	587247, 587279, 587293, 587319, 587333, 587339, 587341, 587347, 587354, 587355, 587363, 587369, 587375, 587379, 587399
chr8:27834475	MLT1A0:LTR:ERVL-MaLR	Up	SCARA5	0	10	0	1	1	Inf	0.000671971	0.0464362	587247, 587277, 587279, 587299, 587301, 587345, 587353, 587357, 587381, 587385

## Sheet: stringent
chim_TEs	repeatName	ER_interaction	refID	cancer_occ	normal_occ	odds_ratio_cancer	p_values_cancer	adjusted_p_cancer	odds_ratio_normal	p_values_normal	adjusted_p_normal	sample
chr1:112169969	L1ME4a:LINE:L1	EInside	RAP1A	12	41	0.13493	1	1	7.41127	1.75401e-07	1.65146e-05	587220, 587223, 587225, 587227, 587231, 587233, 587235, 587237, 587242, 587243, 587245, 587246, 587255, 587257, 587263, 587269, 587277, 587279, 587283, 587285, 587292, 587299, 587303, 587305, 587307, 587319, 587323, 587331, 587333, 587335, 587342, 587344, 587345, 587349, 587351, 587353, 587359, 587360, 587361, 587368, 587370, 587371, 587375, 587376, 587377, 587379, 587380, 587381, 587387, 587388,…
chr5:108718862	Charlie7:DNA:hAT-Charlie	Up	PJA2	43	62	0.0961533	0.999999	1	10.4001	1.50543e-05	0.0010237	587220, 587221, 587222, 587223, 587224, 587225, 587226, 587227, 587228, 587229, 587231, 587232, 587233, 587234, 587235, 587236, 587237, 587242, 587243, 587244, 587245, 587246, 587247, 587248, 587249, 587255, 587257, 587261, 587263, 587265, 587268, 587269, 587276, 587277, 587279, 587283, 587285, 587292, 587293, 587295, 587298, 587299, 587300, 587301, 587303, 587304, 587307, 587316, 587317, 587322,…
chr6:86099851	L2c:LINE:L2	Up	.	11	30	0.240416	0.999936	1	4.15946	0.000293567	0.0138202	587220, 587221, 587227, 587231, 587233, 587235, 587236, 587237, 587243, 587261, 587263, 587265, 587277, 587279, 587283, 587293, 587318, 587319, 587330, 587333, 587334, 587336, 587341, 587343, 587344, 587345, 587347, 587353, 587355, 587358, 587359, 587361, 587362, 587363, 587368, 587369, 587373, 587377, 587389, 587398, 587399
chr7:134212335	AluSx1:SINE:Alu	UpEdge	AKR1B15; AKR1B10	39	59	0.154789	0.999995	1	6.46043	3.69081e-05	0.00225877	587220, 587221, 587222, 587224, 587226, 587227, 587229, 587230, 587231, 587232, 587233, 587235, 587236, 587237, 587242, 587243, 587246, 587247, 587249, 587257, 587261, 587262, 587263, 587264, 587265, 587269, 587277, 587279, 587283, 587285, 587293, 587294, 587295, 587298, 587299, 587301, 587302, 587304, 587305, 587307, 587317, 587319, 587331, 587332, 587333, 587334, 587335, 587336, 587337, 587338,…
chr1:43990198	L2c:LINE:L2	EInside	PTPRF	1	18	0.0415619	1	1	24.0605	1.11455e-05	0.000852628	587221, 587235, 587236, 587237, 587243, 587261, 587285, 587319, 587341, 587343, 587345, 587347, 587351, 587353, 587357, 587363, 587365, 587369, 587373
chr12:111126376	MIRc:SINE:MIR	Up	TCTN1; HVCN1	9	40	0.102559	1	1	9.75052	1.25452e-08	1.53553e-06	587221, 587222, 587223, 587225, 587228, 587231, 587233, 587235, 587236, 587237, 587243, 587244, 587245, 587247, 587255, 587257, 587261, 587263, 587265, 587276, 587277, 587279, 587283, 587295, 587298, 587301, 587303, 587305, 587317, 587337, 587347, 587349, 587351, 587353, 587357, 587359, 587361, 587368, 587369, 587371, 587373, 587377, 587378, 587381, 587385, 587387, 587394, 587399, 587401
chr15:98559494	L2a:LINE:L2	EInside	.	1	39	0.010785	1	1	92.7211	1.23381e-14	7.55092e-12	587221, 587223, 587225, 587229, 587233, 587235, 587237, 587243, 587245, 587255, 587261, 587265, 587269, 587279, 587283, 587285, 587295, 587303, 587305, 587307, 587323, 587333, 587335, 587337, 587345, 587351, 587353, 587355, 587357, 587359, 587361, 587365, 587369, 587371, 587377, 587379, 587387, 587388, 587393, 587401
chr16:27344489	L3:LINE:CR1	UpEdge	IL4R	1	37	0.0122124	1	1	81.8839	1.29973e-13	5.30291e-11	587221, 587223, 587225, 587227, 587229, 587233, 587245, 587255, 587261, 587265, 587269, 587279, 587283, 587285, 587295, 587303, 587305, 587307, 587323, 587331, 587333, 587335, 587337, 587341, 587345, 587353, 587355, 587357, 587359, 587361, 587365, 587369, 587371, 587377, 587379, 587385, 587388, 587393
chr3:38029341	L2b:LINE:L2	EInside	VILL	20	55	0.0827571	1	1	12.0836	2.6758e-10	4.67882e-08	587221, 587222, 587226, 587227, 587229, 587231, 587232, 587233, 587235, 587236, 587237, 587243, 587244, 587247, 587249, 587257, 587261, 587263, 587265, 587277, 587279, 587283, 587285, 587293, 587299, 587301, 587305, 587307, 587317, 587319, 587331, 587333, 587336, 587337, 587339, 587340, 587341, 587343, 587345, 587346, 587347, 587348, 587349, 587351, 587352, 587353, 587355, 587357, 587359, 587361,…
chr4:76105823	L1PB1:LINE:L1	Up	.	28	50	0.22986	0.999985	1	4.35048	7.27956e-05	0.00405008	587221, 587228, 587229, 587231, 587232, 587233, 587235, 587236, 587237, 587243, 587247, 587249, 587257, 587260, 587263, 587265, 587268, 587277, 587279, 587282, 587283, 587285, 587292, 587293, 587294, 587298, 587299, 587300, 587301, 587305, 587307, 587317, 587318, 587319, 587333, 587336, 587338, 587339, 587341, 587343, 587344, 587345, 587346, 587347, 587348, 587349, 587351, 587352, 587353, 587354,…
chr7:154720107	LTR23-int:LTR:ERV1	UpEdge	PAXIP1	4	26	0.100089	1	1	9.99107	2.85686e-06	0.00023312	587221, 587223, 587225, 587229, 587237, 587242, 587245, 587255, 587261, 587265, 587277, 587279, 587283, 587292, 587295, 587303, 587305, 587331, 587335, 587337, 587349, 587353, 587356, 587357, 587368, 587369, 587371, 587373, 587377, 587379
chr8:8544938	MLT1H2:LTR:ERVL-MaLR	EInside	.	1	17	0.0449209	0.999999	1	22.2613	2.47078e-05	0.0015917	587221, 587231, 587235, 587236, 587243, 587299, 587317, 587339, 587341, 587345, 587347, 587349, 587351, 587355, 587363, 587369, 587375, 587387
chr9:101703160	Charlie8:DNA:hAT-Charlie	UpEdge	COL15A1	2	36	0.0263165	1	1	37.999	5.37698e-12	1.31629e-09	587221, 587223, 587225, 587227, 587233, 587235, 587242, 587243, 587255, 587261, 587263, 587269, 587279, 587283, 587285, 587295, 587303, 587305, 587307, 587323, 587331, 587333, 587335, 587341, 587344, 587345, 587353, 587359, 587361, 587365, 587369, 587371, 587373, 587377, 587385, 587387, 587395, 587401
chr9:124926551	L2c:LINE:L2	Up	MORN5	3	48	0.0179336	1	1	55.7613	1.77997e-17	2.17868e-14	587221, 587223, 587225, 587227, 587229, 587231, 587233, 587235, 587237, 587242, 587243, 587245, 587255, 587261, 587265, 587269, 587276, 587279, 587283, 587285, 587295, 587301, 587303, 587305, 587307, 587323, 587331, 587333, 587335, 587337, 587339, 587341, 587343, 587345, 587351, 587353, 587355, 587357, 587359, 587361, 587365, 587369, 587371, 587377, 587379, 587385, 587387, 587388, 587393, 587395,…
chr20:48747573	LTR79:LTR:ERVL	Up	TMEM189; TMEM189-UBE2V1	0	13	0	1	1	Inf	6.27729e-05	0.00365876	587223, 587225, 587245, 587255, 587261, 587269, 587283, 587295, 587331, 587337, 587365, 587371, 587387
chr5:115291959	L2b:LINE:L2	EInside	.	1	12	0.0700977	0.999937	1	14.2658	0.00106359	0.0433943	587223, 587225, 587227, 587237, 587245, 587265, 587277, 587303, 587306, 587307, 587323, 587373, 587393
chr5:96269789	L2a:LINE:L2	UpEdge	LNPEP	2	17	0.0910783	0.999989	1	10.9796	0.000139988	0.00713937	587225, 587231, 587235, 587247, 587255, 587261, 587265, 587277, 587333, 587339, 587349, 587351, 587353, 587359, 587364, 587369, 587378, 587393, 587399
chr14:24891493	L2b:LINE:L2	EInside	CBLN3; KHNYN	1	23	0.0291431	1	1	34.3135	1.66691e-07	1.65146e-05	587227, 587233, 587247, 587261, 587263, 587277, 587293, 587299, 587305, 587317, 587319, 587339, 587341, 587343, 587347, 587357, 587359, 587363, 587373, 587375, 587377, 587379, 587386, 587395
chr1:162389149	LTR14C:LTR:ERVK	UpEdge	.	1	15	0.0529803	0.999995	1	18.8749	0.00011626	0.00618706	587229, 587233, 587236, 587263, 587265, 587299, 587317, 587339, 587341, 587345, 587347, 587349, 587375, 587379, 587387, 587389
chr11:114521838	LTR12:LTR:ERV1	EInside	.	16	44	0.15842	1	1	6.31235	7.10118e-07	6.20846e-05	587229, 587231, 587233, 587235, 587236, 587243, 587247, 587249, 587257, 587263, 587265, 587269, 587276, 587277, 587285, 587293, 587299, 587302, 587305, 587307, 587317, 587319, 587331, 587332, 587333, 587336, 587337, 587338, 587339, 587340, 587341, 587343, 587345, 587346, 587347, 587348, 587349, 587351, 587353, 587354, 587355, 587357, 587361, 587362, 587363, 587364, 587368, 587369, 587371, 587375,…
chr12:31909796	LTR8A:LTR:ERV1	Up	.	0	23	0	1	1	Inf	1.11335e-08	1.53553e-06	587229, 587231, 587243, 587247, 587265, 587279, 587293, 587299, 587305, 587319, 587339, 587341, 587343, 587345, 587347, 587351, 587357, 587359, 587365, 587375, 587379, 587387, 587399
chr15:90395575	L3:LINE:CR1	EInside	AP3S2; C15orf38-AP3S2	1	12	0.0700977	0.999937	1	14.2658	0.00106359	0.0433943	587229, 587233, 587235, 587236, 587237, 587263, 587283, 587285, 587299, 587317, 587333, 587339, 587365
chr5:130559207	L2:LINE:L2	Up	.	1	36	0.0129855	1	1	77.009	4.06132e-13	1.24276e-10	587229, 587231, 587233, 587235, 587236, 587237, 587243, 587247, 587265, 587277, 587293, 587299, 587301, 587317, 587319, 587333, 587339, 587341, 587343, 587345, 587347, 587349, 587351, 587353, 587355, 587357, 587359, 587361, 587363, 587369, 587375, 587379, 587385, 587387, 587389, 587399, 587401
chr14:94941802	L2c:LINE:L2	Up	SERPINA9	1	12	0.0700977	0.999937	1	14.2658	0.00106359	0.0433943	587231, 587243, 587247, 587277, 587301, 587303, 587351, 587357, 587381, 587385, 587387, 587394, 587401
chr15:39900921	L1MA7:LINE:L1	Up	FSIP1	1	14	0.0578719	0.999988	1	17.2795	0.000246763	0.0120815	587231, 587235, 587247, 587263, 587279, 587305, 587339, 587341, 587345, 587357, 587363, 587368, 587369, 587387, 587399
chr18:6947364	MIR3:SINE:MIR	Up	LAMA1	0	29	0	1	1	Inf	3.23167e-11	6.59261e-09	587231, 587233, 587235, 587247, 587265, 587277, 587279, 587293, 587299, 587307, 587319, 587333, 587339, 587341, 587345, 587347, 587349, 587353, 587355, 587357, 587361, 587363, 587369, 587375, 587379, 587387, 587389, 587399, 587401
chr7:77617194	L1PBa1:LINE:L1	EInside	.	9	40	0.102559	1	1	9.75052	1.25452e-08	1.53553e-06	587231, 587233, 587235, 587236, 587237, 587243, 587247, 587263, 587265, 587277, 587278, 587279, 587283, 587293, 587299, 587301, 587317, 587319, 587331, 587333, 587336, 587339, 587341, 587343, 587345, 587346, 587347, 587348, 587349, 587351, 587352, 587353, 587354, 587355, 587357, 587359, 587361, 587363, 587364, 587368, 587369, 587375, 587377, 587379, 587387, 587389, 587393, 587399, 587401
chr15:57592489	AluSg:SINE:Alu	UpEdge	.	1	13	0.0635147	0.999972	1	15.7444	0.000516133	0.023398	587233, 587243, 587298, 587301, 587303, 587347, 587351, 587353, 587355, 587357, 587381, 587393, 587395, 587401
chr11:15789640	MLT1N2:LTR:ERVL-MaLR	Up	LOC102724957	1	24	0.0272796	1	1	36.6575	6.8686e-08	7.64288e-06	587236, 587243, 587247, 587265, 587279, 587293, 587299, 587305, 587317, 587319, 587339, 587341, 587345, 587347, 587349, 587353, 587357, 587361, 587363, 587369, 587375, 587379, 587387, 587389, 587399
chr14:74034038	LTR12_:LTR:ERV1	UpEdge	ACOT2	2	14	0.117319	0.999884	1	8.52379	0.00116028	0.0458123	587237, 587246, 587249, 587255, 587261, 587265, 587283, 587293, 587307, 587323, 587353, 587354, 587365, 587371, 587377, 587385
chr11:67400784	L2a:LINE:L2	Up	TBX10	0	15	0	1	1	Inf	1.2266e-05	0.00088315	587247, 587263, 587265, 587293, 587305, 587319, 587333, 587345, 587347, 587349, 587355, 587359, 587363, 587379, 587385
